# Supplementary material for: Integrative single-cell and spatial transcriptomics analysis reveals FLAD1 as a regulator of the immune microenvironment in hepatocellular carcinoma
Source: Front Immunol. 2025 Oct 29;16:1680101. doi: 10.3389/fimmu.2025.1680101 (PMC12605016; doi:10.3389/fimmu.2025.1680101)
Supplement: Supplementary Table 1 — Clinical Characteristics of the In-House Validation Cohort. [file Table1.xlsx]

## Sheet: Sheet1
Supplementary Table 1. Clinical Characteristics of the In-House Validation Cohort.
Patient ID	Age	Sex	TNM Stage
HCC-01	65	female	T2N0M0
HCC-02	52	female	T1bN0M0
HCC-03	54	male	T1aN0M0
HCC-04	31	male	T1bN0M0
HCC-05	50	male	T3N0M0
HCC-06	34	male	T4N0M0
HCC-07	42	male	T1bN0M0
HCC-08	50	male	T3N0M0
