# Supplementary material for: Integrative single-cell and spatial transcriptomics analysis reveals FLAD1 as a regulator of the immune microenvironment in hepatocellular carcinoma
Source: Front Immunol. 2025 Oct 29;16:1680101. doi: 10.3389/fimmu.2025.1680101 (PMC12605016; doi:10.3389/fimmu.2025.1680101)
Supplement: Supplementary Table 2 — Differentially expressed genes between metastatic and primary hepatocellular carcinoma (HCC). [file Table2.xlsx]

## Sheet: Sheet 1
Genes	P_val	Avg_log2FC	Pct.1	Pct.2	P_val_adj
TNFRSF25	0	-0.0957116	0.066	0.213	0
MASP2	0	0.65169	0.265	0.006	0
MFAP2	0	-0.166588	0.036	0.212	0
SFN	0	-0.244821	0.086	0.279	0
TMEM54	0	-0.187358	0.1	0.256	0
DNALI1	0	-0.145814	0.103	0.257	0
CDC20	0	-0.278832	0.124	0.323	0
DIO1	0	0.543687	0.273	0.086	0
C8B	0	0.52393	0.258	0.023	0
FGGY	0	0.61661	0.333	0.116	0
ANGPTL3	0	0.919602	0.37	0.112	0
CYR61	0	-0.524895	0.188	0.407	0
RPL5	0	-0.448874	0.948	0.97	0
PIFO	0	-0.0650579	0.014	0.1	0
RP11-14N7.2	0	-0.485372	0.124	0.428	0
TXNIP	0	1.08169	0.647	0.429	0
S100A10	0	-0.962281	0.83	0.932	0
S100A11	0	-0.566173	0.714	0.927	0
S100A6	0	-0.631528	0.633	0.928	0
S100A1	0	-0.205718	0.08	0.239	0
RPS27	0	-0.354201	0.999	1	0
EFNA3	0	-0.118699	0.059	0.184	0
RUSC1	0	-0.231399	0.161	0.335	0
MEX3A	0	-0.071527	0.03	0.128	0
PAQR6	0	-0.0686311	0.011	0.1	0
CRABP2	0	-0.241923	0.026	0.21	0
HDGF	0	-0.331515	0.293	0.477	0
APCS	0	1.21035	0.339	0.031	0
APOA2	0	2.52603	0.924	0.867	0
HSPA6	0	-1.18449	0.424	0.623	0
CCDC181	0	-0.0801182	0.01	0.108	0
FMO3	0	0.44426	0.248	0.037	0
SERPINC1	0	1.77471	0.447	0.063	0
IER5	0	-0.464119	0.268	0.504	0
CFHR3	0	0.354181	0.168	0.011	0
CFHR1	0	1.08097	0.467	0.166	0
CFHR2	0	1.08771	0.312	0.028	0
ELF3	0	-0.856057	0.276	0.534	0
UBE2T	0	-0.298488	0.157	0.338	0
SNRPE	0	-0.703024	0.679	0.822	0
C4BPA	0	0.666677	0.291	0.029	0
EPHX1	0	1.77529	0.632	0.475	0
LEFTY1	0	-0.358218	0.047	0.243	0
H3F3A	0	-0.554029	0.945	0.977	0
HIST3H2A	0	-0.252779	0.08	0.284	0
GNG4	0	-0.116133	0.035	0.165	0
ACP1	0	-0.593002	0.526	0.689	0
RPS7	0	-0.57828	0.98	0.986	0
ODC1	0	-0.473052	0.28	0.492	0
FKBP1B	0	-0.277873	0.067	0.3	0
POMC	0	-0.128629	0.044	0.195	0
TRIM54	0	-0.334398	0.031	0.217	0
PKDCC	0	-0.111915	0.029	0.157	0
EPCAM	0	-0.781776	0.071	0.392	0
RPS27A	0	-0.319451	0.993	0.995	0
ANXA4	0	-0.520019	0.451	0.637	0
SNRPG	0	-0.411132	0.746	0.857	0
EGR4	0	-0.144854	0.012	0.121	0
GPAT2	0	-0.269627	0.063	0.295	0
FAM178B	0	-0.0728272	0.013	0.105	0
RPL31	0	-0.500465	0.981	0.993	0
KIF5C	0	-0.060214	0.022	0.118	0
CDCA7	0	-0.199017	0.031	0.205	0
HOXD-AS2	0	-0.0671802	0.015	0.114	0
HOXD1	0	-0.118801	0.016	0.136	0
TFPI	0	1.00978	0.448	0.22	0
SLC40A1	0	0.94335	0.435	0.234	0
EEF1B2	0	-0.550876	0.83	0.915	0
CPS1	0	0.826368	0.251	0.007	0
ATIC	0	-0.422654	0.257	0.47	0
RPL37A	0	-0.770534	0.984	0.998	0
VIL1	0	-0.470418	0.141	0.391	0
CYP27A1	0	0.828157	0.367	0.189	0
OBSL1	0	-0.216843	0.069	0.246	0
SPP2	0	0.516693	0.195	0.002	0
RAMP1	0	0.80766	0.388	0.214	0
AGXT	0	2.10932	0.436	0.104	0
RPL32	0	-0.569605	0.994	0.998	0
RPL15	0	-0.448724	0.993	0.997	0
OSBPL10	0	-0.0863346	0.046	0.167	0
DYNC1LI1	0	-0.353939	0.264	0.457	0
CNOT10	0	-0.575538	0.157	0.427	0
GLB1	0	-1.38763	0.318	0.575	0
CRTAP	0	-0.84433	0.373	0.591	0
FBXL2	0	-0.19933	0.036	0.224	0
UBP1	0	-0.513609	0.158	0.388	0
CLASP2	0	-0.272082	0.112	0.301	0
PDCD6IP	0	-0.591541	0.33	0.563	0
RPSA	0	-0.655758	0.927	0.965	0
EIF1B	0	-0.477237	0.524	0.697	0
RPL14	0	-0.433915	0.966	0.987	0
KRBOX1	0	-0.143454	0.018	0.161	0
TMA7	0	-0.336469	0.923	0.951	0
IMPDH2	0	-0.654603	0.366	0.6	0
RPL29	0	-0.617393	0.974	0.99	0
ITIH3	0	1.02703	0.351	0.129	0
LINC00960	0	-0.0992032	0.022	0.145	0
RPL24	0	-0.488524	0.96	0.986	0
PODXL2	0	-0.333341	0.038	0.276	0
MLF1	0	-0.299153	0.091	0.375	0
RPL22L1	0	-0.700311	0.492	0.685	0
SLC2A2	0	1.07205	0.332	0.049	0
TNFSF10	0	0.5167	0.36	0.128	0
MAGEF1	0	-0.526646	0.179	0.423	0
C3orf70	0	-0.109122	0.021	0.128	0
IGF2BP2	0	-0.397296	0.139	0.396	0
AHSG	0	2.97304	0.574	0.356	0
HRG	0	1.25411	0.405	0.063	0
KNG1	0	1.99298	0.493	0.179	0
RPL39L	0	-0.309016	0.152	0.397	0
MFI2	0	-0.0748066	0.019	0.105	0
RPL35A	0	-0.522462	0.99	0.993	0
C4orf48	0	-0.533183	0.331	0.556	0
UCHL1	0	-0.690547	0.08	0.46	0
UGT2B7	0	0.458376	0.295	0.101	0
UGT2B4	0	1.09196	0.373	0.101	0
GC	0	1.70911	0.563	0.234	0
ALB	0	2.39777	0.845	0.478	0
SPARCL1	0	1.37889	0.208	0.035	0
ADH4	0	1.00058	0.176	0.001	0
ADH6	0	0.267669	0.182	0.023	0
ADH1A	0	0.792722	0.253	0.033	0
ADH1B	0	1.76568	0.339	0.035	0
ADH1C	0	1.08289	0.229	0.047	0
RPS3A	0	-0.481259	0.976	0.995	0
FGB	0	1.02626	0.563	0.394	0
CTD-3080P12.3	0	-0.065216	0.011	0.101	0
RPL37	0	-0.517408	0.976	0.997	0
SEPP1	0	2.74027	0.762	0.439	0
RAB3C	0	-0.0926245	0.034	0.149	0
CCNB1	0	-0.22942	0.125	0.297	0
RPS23	0	-0.571893	0.986	0.998	0
VCAN	0	-0.535105	0.062	0.208	0
CDO1	0	0.485737	0.237	0.036	0
PDLIM4	0	-0.102645	0.032	0.159	0
LECT2	0	0.226941	0.146	0	0
CD74	0	0.551466	0.917	0.807	0
GPX3	0	0.953364	0.537	0.401	0
STC2	0	-0.0870598	0.028	0.13	0
LINC01485	0	0.54146	0.249	0.007	0
F12	0	0.777678	0.315	0.073	0
DBN1	0	-0.175573	0.083	0.272	0
PDLIM7	0	-0.21696	0.16	0.361	0
TUBB2A	0	-0.719128	0.358	0.562	0
TUBB2B	0	-0.930127	0.053	0.385	0
HULC	0	1.57993	0.341	0.044	0
GABBR1	0	-0.0710592	0.023	0.127	0
ZFP57	0	-0.10934	0.024	0.17	0
ZNRD1	0	-0.514357	0.308	0.553	0
TRIM31	0	-0.158097	0.068	0.211	0
TRIM15	0	-0.122664	0.053	0.188	0
GNL1	0	-0.405065	0.226	0.453	0
TUBB	0	-1.01916	0.742	0.829	0
FLOT1	0	-0.556142	0.441	0.647	0
IER3	0	-0.441645	0.432	0.67	0
DDR1	0	-0.0900243	0.036	0.155	0
HLA-B	0	0.70871	0.97	0.945	0
MCCD1	0	-0.101959	0.01	0.122	0
CSNK2B	0	-0.610586	0.652	0.783	0
DDAH2	0	-0.58078	0.49	0.632	0
CLIC1	0	-0.669998	0.835	0.919	0
VARS	0	-0.283531	0.155	0.36	0
LSM2	0	-0.521922	0.458	0.618	0
PPT2	0	-0.118736	0.048	0.185	0
PBX2	0	-0.237216	0.127	0.309	0
HLA-DRA	0	0.411861	0.846	0.673	0
COL11A2	0	-0.131197	0.021	0.16	0
RPS18	0	-0.880977	0.998	0.999	0
PFDN6	0	-0.491713	0.45	0.617	0
RGL2	0	-0.210397	0.154	0.332	0
KIFC1	0	-0.227328	0.082	0.258	0
BAK1	0	-0.201514	0.148	0.323	0
HMGA1	0	-1.21965	0.374	0.66	0
RPL10A	0	-0.699786	0.968	0.984	0
FKBP5	0	0.552959	0.539	0.346	0
MAPK13	0	-0.185478	0.066	0.26	0
SRSF3	0	-0.481437	0.726	0.828	0
PPIL1	0	-0.44547	0.172	0.386	0
MDFI	0	-0.237171	0.021	0.217	0
BYSL	0	-0.238151	0.124	0.307	0
SRF	0	-0.246405	0.09	0.276	0
LRRC73	0	-0.129083	0.012	0.157	0
POLR1C	0	-0.2149	0.148	0.337	0
XPO5	0	-0.133546	0.072	0.214	0
HSP90AB1	0	-0.57424	0.947	0.951	0
MCM3	0	-0.403155	0.187	0.394	0
GSTA1	0	1.33317	0.556	0.383	0
OOEP	0	-0.0821181	0.027	0.138	0
EEF1A1	0	-0.305143	0.996	1	0
TPBG	0	-0.122613	0.031	0.162	0
PM20D2	0	-0.17921	0.09	0.251	0
CD24	0	-1.0034	0.34	0.626	0
GTF3C6	0	-0.480079	0.536	0.715	0
ARG1	0	1.00971	0.317	0.009	0
RPS12	0	-0.635799	0.989	0.998	0
RGS17	0	-0.0780734	0.016	0.108	0
SYNJ2	0	-0.142203	0.066	0.224	0
TMEM181	0	-0.140291	0.1	0.252	0
MRPL18	0	-0.671459	0.566	0.694	0
PRKAR1B	0	-0.253072	0.092	0.298	0
ZFAND2A	0	-0.965964	0.481	0.697	0
MAFK	0	-0.170896	0.099	0.255	0
PSMG3	0	-0.486976	0.305	0.525	0
SLC29A4	0	-0.138132	0.054	0.212	0
ACTB	0	-0.341822	0.995	0.998	0
FSCN1	0	-0.292446	0.119	0.334	0
RAC1	0	-0.481177	0.744	0.825	0
NDUFA4	0	-0.596236	0.89	0.92	0
PHF14	0	-0.485258	0.291	0.493	0
BZW2	0	-0.33486	0.219	0.456	0
CDCA7L	0	-0.229744	0.116	0.287	0
TOMM7	0	-0.797917	0.867	0.917	0
MALSU1	0	-0.439192	0.334	0.524	0
IGF2BP3	0	-0.213214	0.105	0.299	0
MPP6	0	-0.309174	0.144	0.346	0
CYCS	0	-0.698907	0.817	0.897	0
HOXA5	0	-0.159488	0.041	0.192	0
HOXA7	0	-0.229204	0.019	0.215	0
CREB5	0	-0.391644	0.105	0.347	0
GGCT	0	-0.53167	0.404	0.59	0
GARS	0	-0.350813	0.277	0.462	0
LSM5	0	-0.591314	0.59	0.765	0
RALA	0	-0.36046	0.333	0.537	0
AEBP1	0	-0.0774257	0.057	0.21	0
PPIA	0	-0.613814	0.914	0.971	0
IGFBP1	0	1.39336	0.339	0.084	0
SEC61G	0	-0.403611	0.817	0.906	0
CCT6A	0	-0.516753	0.536	0.693	0
CHCHD2	0	-0.568837	0.901	0.934	0
NSUN5	0	-0.280158	0.198	0.383	0
CLDN4	0	-0.429941	0.182	0.424	0
ATP5J2	0	-0.35482	0.831	0.91	0
AZGP1	0	1.46151	0.413	0.081	0
MCM7	0	-0.420162	0.227	0.447	0
TRIP6	0	-0.423278	0.26	0.483	0
ACHE	0	-0.150696	0.025	0.179	0
MUC12	0	-0.104556	0.028	0.158	0
VGF	0	-0.101276	0.004	0.109	0
IFT22	0	-0.192604	0.152	0.331	0
DNAJC2	0	-0.299022	0.264	0.456	0
LAMB1	0	-0.152702	0.094	0.27	0
MEST	0	-0.410627	0.171	0.401	0
C7orf73	0	-0.394336	0.53	0.698	0
AC090498.1	0	-0.614849	0.774	0.918	0
ZNF467	0	-0.133269	0.056	0.207	0
RARRES2	0	1.64512	0.709	0.612	0
OTC	0	0.331045	0.206	0.007	0
PCSK1N	0	-0.699522	0.063	0.355	0
GAGE1	0	-0.57217	0.196	0.505	0
XAGE5	0	-0.0688702	0.023	0.125	0
PAGE5	0	-1.53306	0.135	0.624	0
RPS4X	0	-0.275691	0.986	0.993	0
BEX1	0	-1.23776	0.052	0.411	0
WBP5	0	-0.506276	0.385	0.591	0
SERPINA7	0	0.655223	0.198	0.031	0
TSC22D3	0	1.60148	0.717	0.435	0
RPL39	0	-0.381112	0.995	0.999	0
LDOC1	0	-0.277168	0.041	0.287	0
MAGEA3	0	-0.234036	0.198	0.402	0
CSAG1	0	-0.338507	0.123	0.398	0
MAGEA12	0	-0.314865	0.082	0.331	0
PNMA5	0	-0.453682	0.046	0.327	0
DUSP9	0	-0.216546	0.055	0.232	0
SLC6A8	0	-0.144286	0.066	0.204	0
TKTL1	0	-0.717207	0.064	0.438	0
CTAG2	0	-0.643007	0.164	0.432	0
DEFB1	0	-0.480337	0.26	0.495	0
SFRP1	0	-0.110441	0.016	0.139	0
FABP5	0	-0.209656	0.506	0.74	0
UQCRB	0	-0.413931	0.945	0.982	0
SDC2	0	0.947361	0.48	0.289	0
RPL30	0	-0.637676	0.983	0.994	0
PABPC1	0	-0.471615	0.868	0.95	0
YWHAZ	0	-0.362967	0.694	0.822	0
DCAF13	0	-0.421053	0.304	0.525	0
DPYS	0	0.388912	0.238	0.058	0
ENY2	0	-0.420634	0.715	0.836	0
DSCC1	0	-0.155063	0.052	0.179	0
NDUFB9	0	-0.510219	0.711	0.815	0
KCNK9	0	-0.191544	0.066	0.25	0
ARC	0	-0.33916	0.03	0.245	0
LY6K	0	-0.518035	0.081	0.426	0
LY6E	0	-0.416089	0.56	0.752	0
SLC39A4	0	-0.542968	0.203	0.508	0
RPL8	0	-0.679207	0.993	0.998	0
RPS6	0	-0.616214	0.991	0.997	0
AQP3	0	-0.22285	0.133	0.317	0
STOML2	0	-1.07499	0.499	0.687	0
CA9	0	-0.487787	0.052	0.185	0
TPM2	0	0.0925866	0.179	0.402	0
EXOSC3	0	-0.307238	0.227	0.429	0
ALDH1A1	0	1.02008	0.498	0.212	0
CKS2	0	-0.427188	0.511	0.717	0
BAAT	0	1.05601	0.366	0.116	0
ALDOB	0	1.57525	0.402	0.041	0
RPL35	0	-0.489479	0.988	0.998	0
RPL12	0	-0.581261	0.984	0.996	0
AK1	0	-0.461969	0.305	0.501	0
RPL7A	0	-0.564065	0.942	0.983	0
BRD3	0	-0.274639	0.191	0.372	0
OLFM1	0	-0.075454	0.015	0.114	0
C9orf116	0	-0.132328	0.035	0.176	0
MRPS2	0	-0.416887	0.247	0.432	0
PTGDS	0	-0.51158	0.103	0.359	0
TUBB4B	0	-0.55452	0.53	0.716	0
RPLP2	0	-0.455964	0.993	0.999	0
KCNQ1OT1	0	-0.428074	0.22	0.425	0
PHLDA2	0	-0.492501	0.214	0.477	0
RIC3	0	-0.115351	0.039	0.166	0
RPL27A	0	-0.341489	0.989	0.997	0
CALCA	0	-0.122562	0.009	0.13	0
RPS13	0	-0.334358	0.979	0.99	0
SAA4	0	0.655451	0.259	0.019	0
MDK	0	-1.63063	0.478	0.725	0
GAL	0	-0.282313	0.024	0.227	0
FOLR1	0	-0.102645	0.018	0.131	0
PLEKHB1	0	-0.281327	0.035	0.242	0
RPS3	0	-0.516686	0.985	0.996	0
KLHL35	0	-0.109476	0.013	0.143	0
SERPINH1	0	-0.932465	0.308	0.573	0
PRSS23	0	-0.263237	0.152	0.393	0
CRYAB	0	-0.22769	0.091	0.253	0
APOA5	0	0.760028	0.264	0.057	0
APOC3	0	3.76138	0.756	0.474	0
FXYD2	0	-0.265851	0.09	0.336	0
PRR26	0	-0.0804079	0.022	0.122	0
PFKP	0	-0.274181	0.105	0.361	0
AKR1C2	0	1.37905	0.416	0.2	0
AKR1C4	0	0.96999	0.311	0.068	0
NUDT5	0	-0.500583	0.458	0.614	0
HACD1	0	-0.195909	0.048	0.234	0
SPAG6	0	-0.139279	0.014	0.161	0
BAMBI	0	-0.623833	0.187	0.397	0
PARD3	0	-0.175468	0.106	0.268	0
RASGEF1A	0	-0.0874711	0.02	0.134	0
EGR2	0	-0.208836	0.065	0.222	0
H2AFY2	0	-0.38439	0.071	0.325	0
RPS24	0	-0.703191	0.98	0.995	0
MAT1A	0	0.796688	0.3	0.112	0
FGFBP3	0	-0.0603242	0.019	0.108	0
CYP2C9	0	0.746253	0.198	0.025	0
PGAM1	0	-0.689285	0.639	0.788	0
DPCD	0	-0.260981	0.137	0.33	0
GSTO2	0	-0.310293	0.069	0.276	0
CLRN3	0	-0.291466	0.042	0.262	0
CYP2E1	0	2.40186	0.256	0.045	0
FKBP4	0	-0.625334	0.386	0.557	0
GAPDH	0	-0.596419	0.981	0.991	0
TPI1	0	-0.60129	0.88	0.928	0
ENO2	0	-0.132833	0.052	0.181	0
RP11-20D14.6	0	-0.0790746	0.021	0.109	0
A2M	0	0.795271	0.505	0.282	0
PLBD1	0	-0.299834	0.138	0.352	0
LDHB	0	-0.762306	0.484	0.797	0
KRAS	0	-0.568439	0.265	0.47	0
FAM60A	0	-0.252308	0.177	0.381	0
TUBA1B	0	-0.531695	0.813	0.89	0
TUBA1C	0	-0.738222	0.388	0.682	0
KRT8	0	-0.90043	0.53	0.714	0
ATP5G2	0	-0.483515	0.902	0.951	0
HOXC9	0	-0.172857	0.021	0.193	0
RP11-834C11.4	0	-0.169563	0.035	0.204	0
CBX5	0	-0.288488	0.258	0.451	0
GTSF1	0	-0.877804	0.165	0.558	0
RPS26	0	-0.737577	0.946	0.98	0
PA2G4	0	-0.520022	0.575	0.718	0
NACA	0	-0.454573	0.951	0.976	0
HSD17B6	0	1.16747	0.361	0.091	0
RDH16	0	0.317885	0.16	0.009	0
NDUFA4L2	0	-0.208407	0.224	0.456	0
CDK4	0	-0.511738	0.375	0.581	0
HMGA2	0	-0.224221	0.023	0.213	0
NTS	0	-1.17152	0.03	0.154	0
SNRPF	0	-0.505777	0.594	0.758	0
C12orf75	0	-0.532356	0.317	0.555	0
RPL6	0	-0.45488	0.973	0.984	0
RPLP0	0	-0.638955	0.964	0.986	0
DYNLL1	0	-0.358426	0.875	0.915	0
HPD	0	1.1709	0.219	0.013	0
RAN	0	-0.472785	0.777	0.865	0
ATP8A2	0	-0.0907651	0.01	0.122	0
RPL21	0	-0.378388	0.997	0.998	0
NUFIP1	0	-0.136329	0.089	0.244	0
TPT1	0	-0.475569	0.982	0.998	0
SLC22A17	0	-0.085395	0.024	0.14	0
RPS29	0	-0.343318	0.994	0.997	0
C14orf166	0	-0.389336	0.626	0.759	0
C14orf105	0	-0.170225	0.067	0.228	0
GPX2	0	-0.500313	0.345	0.608	0
ERH	0	-0.467964	0.726	0.838	0
RPS6KL1	0	-0.0834098	0.024	0.132	0
PGF	0	-0.166561	0.078	0.274	0
CALM1	0	-0.388421	0.791	0.888	0
MEG3	0	-0.702067	0.086	0.342	0
SNHG23	0	-0.180093	0.027	0.184	0
HSP90AA1	0	-0.453028	0.967	0.97	0
CKB	0	-1.41944	0.244	0.547	0
C14orf2	0	-0.545554	0.848	0.931	0
CRIP1	0	-0.31907	0.34	0.654	0
TMEM121	0	-0.0628642	0.013	0.102	0
LINC00221	0	-0.129059	0.052	0.201	0
NDN	0	-0.550613	0.102	0.379	0
SRP14	0	-0.398486	0.948	0.964	0
SPINT1	0	-0.175735	0.06	0.23	0
TYRO3	0	-0.142425	0.028	0.185	0
SERF2	0	-0.254029	0.99	0.995	0
B2M	0	0.78553	0.999	0.998	0
DYX1C1	0	-0.0881398	0.023	0.134	0
LIPC	0	-0.411956	0.141	0.324	0
CCNB2	0	-0.270419	0.1	0.274	0
KIAA0101	0	-0.628233	0.193	0.441	0
RPL4	0	-0.603514	0.927	0.964	0
SPESP1	0	-0.177835	0.112	0.278	0
RPLP1	0	-0.392444	0.999	1	0
PKM	0	-0.81511	0.611	0.875	0
LOXL1	0	-0.0842009	0.021	0.131	0
RPP25	0	-0.168127	0.072	0.244	0
TSPAN3	0	-0.363051	0.257	0.472	0
CIB2	0	-0.133888	0.038	0.19	0
DNAJA4	0	-0.327146	0.172	0.408	0
PSMA4	0	-0.462129	0.704	0.815	0
TMED3	0	-0.398128	0.227	0.499	0
RPS17	0	-1.09946	0.981	0.992	0
NMB	0	-0.343123	0.146	0.345	0
SEC11A	0	-0.556018	0.628	0.767	0
KLHL25	0	-0.115787	0.043	0.154	0
SNRPA1	0	-0.345182	0.342	0.532	0
POLR3K	0	-0.242963	0.207	0.395	0
HBA2	0	0.0410466	0.08	0.26	0
HBA1	0	0.0285397	0.031	0.149	0
MRPL28	0	-0.405417	0.381	0.578	0
NME4	0	-0.529769	0.385	0.549	0
HAGHL	0	-0.142367	0.047	0.206	0
FAHD1	0	-0.325416	0.221	0.402	0
NPW	0	-0.324755	0.065	0.285	0
PRSS21	0	-0.118582	0.03	0.173	0
FLYWCH2	0	-0.238179	0.221	0.429	0
IL32	0	0.935413	0.82	0.691	0
ZNF205	0	-0.138904	0.074	0.225	0
RPS15A	0	-0.400733	0.989	0.997	0
ACSM2A	0	0.527934	0.23	0.002	0
ACSM2B	0	0.732629	0.288	0.01	0
ANKS4B	0	-0.156156	0.065	0.215	0
NUPR1	0	1.56301	0.612	0.366	0
SEZ6L2	0	-0.303265	0.086	0.335	0
ALDOA	0	-0.677696	0.837	0.95	0
DCTPP1	0	-0.3218	0.272	0.466	0
ZNF768	0	-0.168288	0.094	0.251	0
MT1F	0	-0.695166	0.168	0.437	0
MT1G	0	-1.21739	0.269	0.517	0
MT1H	0	-0.907994	0.075	0.366	0
NUP93	0	-0.184023	0.132	0.311	0
POLR2C	0	-0.491844	0.339	0.528	0
DOK4	0	-0.172609	0.088	0.258	0
KIFC3	0	-0.163344	0.103	0.271	0
NAE1	0	-0.335619	0.258	0.464	0
RRAD	0	-0.112795	0.039	0.149	0
FAM96B	0	-0.42139	0.631	0.764	0
TPPP3	0	-0.0759894	0.066	0.223	0
HSD11B2	0	-0.107887	0.029	0.156	0
NUTF2	0	-0.396401	0.426	0.632	0
UTP4	0	-0.165243	0.123	0.285	0
NIP7	0	-0.315974	0.177	0.392	0
NQO1	0	-1.54872	0.255	0.67	0
TAT	0	0.647962	0.221	0.03	0
HP	0	2.81582	0.451	0.116	0
AC140912.1	0	-0.229271	0.043	0.206	0
CENPN	0	-0.330804	0.16	0.359	0
HSBP1	0	-0.792162	0.65	0.801	0
COX4I1	0	-0.359372	0.934	0.965	0
CDT1	0	-0.155013	0.06	0.187	0
APRT	0	-0.46441	0.695	0.817	0
RPL13	0	-0.48589	0.938	0.997	0
FGF11	0	-0.0701885	0.013	0.1	0
TP53	0	-0.211804	0.123	0.309	0
AURKB	0	-0.22216	0.072	0.226	0
CCDC144NL-AS1	0	-0.138073	0.031	0.192	0
MTRNR2L1	0	-0.112944	0.06	0.22	0
RAB34	0	-0.308135	0.132	0.372	0
BLMH	0	-0.185044	0.136	0.308	0
C17orf96	0	-0.124431	0.04	0.169	0
RPL23	0	-0.482299	0.95	0.984	0
RPL19	0	-0.308816	0.992	0.996	0
GRB7	0	-0.167666	0.054	0.211	0
KRT19	0	-0.901167	0.056	0.395	0
KRT17	0	-0.432913	0.047	0.281	0
P3H4	0	-0.14447	0.069	0.212	0
FKBP10	0	-0.502898	0.099	0.383	0
CCR10	0	-0.0896006	0.033	0.143	0
RPL27	0	-0.31324	0.968	0.986	0
RND2	0	-0.134581	0.034	0.172	0
RP11-242D8.1	0	-0.504609	0.083	0.339	0
ETV4	0	-0.189213	0.065	0.245	0
PRR15L	0	-0.0629403	0.016	0.104	0
HOXB7	0	-0.118499	0.04	0.191	0
IGF2BP1	0	-0.203472	0.031	0.23	0
COL1A1	0	-0.690983	0.08	0.24	0
NME1	0	-0.440074	0.541	0.711	0
APOH	0	2.66664	0.705	0.487	0
SOX9	0	-0.28479	0.095	0.291	0
RPL38	0	-0.431136	0.967	0.994	0
FOXJ1	0	-0.204971	0.018	0.207	0
SPHK1	0	-0.289176	0.081	0.302	0
AATK	0	-0.0770973	0.016	0.111	0
PYCR1	0	-0.259389	0.134	0.349	0
DCXR	0	1.54055	0.609	0.546	0
TUBB6	0	-0.183702	0.09	0.274	0
SNRPD1	0	-0.489056	0.57	0.736	0
TTR	0	2.69952	0.731	0.601	0
CELF4	0	-0.0905843	0.028	0.135	0
CYB5A	0	1.32542	0.668	0.557	0
NRSN2	0	-0.131711	0.061	0.212	0
TMEM74B	0	-0.0740198	0.032	0.139	0
SNRPB	0	-0.788432	0.665	0.789	0
CPXM1	0	-0.10389	0.014	0.134	0
SMOX	0	-0.184154	0.073	0.252	0
TRMT6	0	-0.35696	0.175	0.367	0
HAO1	0	0.336084	0.247	0.055	0
SNRPB2	0	-0.692762	0.641	0.802	0
LINC00493	0	-0.453101	0.62	0.73	0
NXT1	0	-0.450994	0.254	0.489	0
GINS1	0	-0.170864	0.045	0.179	0
TPX2	0	-0.220537	0.104	0.26	0
DUSP15	0	-0.199405	0.034	0.204	0
AHCY	0	-0.738493	0.388	0.563	0
EIF6	0	-0.60089	0.601	0.744	0
ERGIC3	0	-0.57995	0.623	0.754	0
CPNE1	0	-0.355894	0.352	0.559	0
ROMO1	0	-0.513084	0.71	0.846	0
MYL9	0	0.170508	0.204	0.414	0
MANBAL	0	-0.31906	0.239	0.424	0
SRC	0	-0.111593	0.052	0.186	0
FAM83D	0	-0.348158	0.107	0.285	0
WFDC2	0	-0.929053	0.072	0.412	0
DNTTIP1	0	-0.33828	0.231	0.433	0
UBE2C	0	-0.958537	0.198	0.501	0
PLTP	0	-0.352006	0.207	0.44	0
RAE1	0	-0.306662	0.211	0.402	0
ATP5E	0	-0.342868	0.976	0.992	0
PSMA7	0	-0.456701	0.831	0.894	0
RPS21	0	-0.82345	0.955	0.988	0
PPDPF	0	-0.866372	0.718	0.913	0
STMN3	0	-0.34093	0.039	0.28	0
BSG	0	-0.666728	0.691	0.797	0
ARID3A	0	-0.1957	0.105	0.284	0
WDR18	0	-0.354199	0.248	0.433	0
CNN2	0	-0.375937	0.268	0.492	0
RPS15	0	-0.460885	0.994	0.999	0
LSM7	0	-0.495899	0.569	0.743	0
SMIM24	0	-0.270219	0.089	0.286	0
PTPRS	0	-0.269698	0.046	0.255	0
RPL36	0	-0.498986	0.988	0.997	0
TGFBR3L	0	-0.33678	0.07	0.291	0
CTXN1	0	-0.0860542	0.006	0.122	0
RPS28	0	-0.433852	0.995	0.998	0
UBL5	0	-0.388929	0.87	0.928	0
RPL18A	0	-0.46502	0.993	0.997	0
ISYNA1	0	-0.175359	0.107	0.299	0
UBA52	0	-0.269622	0.971	0.992	0
DMKN	0	-0.755918	0.085	0.391	0
LINC00665	0	-0.243705	0.067	0.286	0
C19orf33	0	-0.526197	0.069	0.362	0
RPS16	0	-0.406771	0.982	0.994	0
FBL	0	-0.457621	0.452	0.634	0
CYP2B6	0	-0.147314	0.076	0.216	0
RPS19	0	-0.535342	0.998	0.999	0
PAFAH1B3	0	-0.430778	0.266	0.504	0
BCAM	0	-0.597719	0.295	0.532	0
APOC1	0	1.91625	0.907	0.88	0
SNRPD2	0	-0.42514	0.806	0.895	0
CCDC8	0	-0.0861768	0.012	0.128	0
SULT2A1	0	1.06088	0.351	0.1	0
RPL18	0	-0.619731	0.976	0.992	0
RPS11	0	-0.709698	0.96	0.994	0
C19orf81	0	-0.11025	0.045	0.175	0
CLEC11A	0	-0.166296	0.093	0.304	0
C19orf48	0	-0.310784	0.228	0.417	0
KLK1	0	-0.315784	0.013	0.118	0
IGLON5	0	-0.129169	0.011	0.15	0
RPS9	0	-0.474273	0.986	0.998	0
NLRP2	0	-0.123451	0.018	0.169	0
TNNT1	0	-0.192267	0.051	0.242	0
RPL28	0	-0.684059	0.99	0.999	0
NAT14	0	-0.0947227	0.025	0.142	0
ZNF667-AS1	0	-0.0981917	0.064	0.206	0
PEG3	0	-0.124068	0.023	0.163	0
A1BG	0	1.62708	0.465	0.217	0
RPS5	0	-0.827979	0.974	0.986	0
TRIM28	0	-0.343415	0.223	0.443	0
RPS4Y1	0	0.589892	0.63	0.395	0
TPTEP1	0	-0.0843387	0.026	0.145	0
C22orf29	0	-0.0955095	0.044	0.166	0
RANBP1	0	-0.980767	0.581	0.708	0
ZNF74	0	-0.070683	0.023	0.121	0
MMP11	0	-0.13378	0.041	0.192	0
MIF	0	-0.934322	0.689	0.934	0
UPB1	0	0.321046	0.24	0.059	0
NEFH	0	-0.129261	0.014	0.154	0
GAL3ST1	0	-0.393386	0.042	0.299	0
SLC35E4	0	-0.0860824	0.032	0.141	0
PATZ1	0	-0.115213	0.056	0.196	0
CDC42EP1	0	-0.33362	0.215	0.396	0
LGALS2	0	-0.240028	0.125	0.34	0
ANKRD54	0	-0.154007	0.099	0.255	0
POLR2F	0	-0.667875	0.604	0.73	0
BAIAP2L2	0	-0.113002	0.05	0.194	0
TOMM22	0	-0.631236	0.55	0.683	0
DNAL4	0	-0.173853	0.079	0.249	0
CBX6	0	-0.155053	0.137	0.315	0
RPL3	0	-0.3682	0.994	0.995	0
RBX1	0	-0.354962	0.685	0.813	0
CYP2D6	0	1.93169	0.362	0.05	0
SERHL2	0	-0.0654505	0.016	0.108	0
POLDIP3	0	-0.191	0.142	0.313	0
BIK	0	-0.140114	0.044	0.179	0
SAMM50	0	-0.442863	0.253	0.461	0
LDOC1L	0	-0.0765189	0.029	0.142	0
PRR5	0	-0.333536	0.115	0.313	0
ARHGAP8	0	-0.0732869	0.014	0.116	0
UPK3A	0	-0.18252	0.056	0.201	0
FBLN1	0	-1.0933	0.084	0.423	0
ATXN10	0	-0.690819	0.361	0.564	0
MOV10L1	0	-0.0799641	0.015	0.113	0
DSCR8	0	-0.375024	0.113	0.396	0
TFF3	0	-0.6501	0.117	0.416	0
COL6A1	0	-0.211234	0.126	0.303	0
AC004556.1	0	0.252061	0.157	0.003	0
ACTL8	0	-0.564784	0.076	0.34	0
ACTA1	0	-0.626181	0.005	0.263	0
XX-CR54.1	0	-0.161533	0.048	0.221	0
REG1A	0	-0.5686	0.023	0.12	0
INHA	0	-0.0766167	0.039	0.158	0
TRIM71	0	-0.234539	0.038	0.217	0
NAA11	0	-0.0894887	0.038	0.148	0
PGC	0	-0.107829	0.064	0.217	0
DLK2	0	-0.183049	0.016	0.193	0
KHDC1L	0	-0.340208	0.054	0.273	0
AGR2	0	-1.28465	0.083	0.251	0
PGAM2	0	-0.622156	0.05	0.341	0
CALN1	0	-0.0678443	0.013	0.111	0
CLEC2L	0	-0.18169	0.032	0.22	0
KCNH2	0	-0.068077	0.011	0.106	0
VCX3A	0	-2.14856	0.097	0.476	0
VCX	0	-0.919499	0.09	0.408	0
VCX2	0	-0.955682	0.061	0.391	0
VCX3B	0	-0.168071	0.033	0.176	0
MAGEB2	0	-0.303829	0.078	0.335	0
GAGE2A	0	-0.151876	0.138	0.422	0
PAGE4	0	-0.166593	0.062	0.224	0
CXorf67	0	-0.0895101	0.015	0.127	0
XAGE2	0	-0.0909679	0.012	0.12	0
XAGE3	0	-0.145016	0.034	0.184	0
RP11-402P6.11	0	-0.420176	0.047	0.333	0
XIST	0	-0.457179	0.153	0.424	0
H2BFWT	0	-0.124635	0.01	0.15	0
LUZP4	0	-0.0824614	0.011	0.118	0
TFDP3	0	-0.163623	0.05	0.216	0
CT55	0	-0.123034	0.036	0.184	0
FMR1NB	0	-0.122871	0.018	0.161	0
MAGEA8	0	-0.0953529	0.023	0.146	0
PASD1	0	-0.106279	0.016	0.144	0
MAGEA10	0	-0.174767	0.043	0.203	0
MAGEA6	0	-0.268222	0.169	0.386	0
PNMA3	0	-0.0613977	0.013	0.1	0
SLC30A8	0	-0.0665076	0.015	0.107	0
AF186192.6	0	-0.0814849	0.011	0.124	0
CNTFR	0	-0.208579	0.04	0.244	0
RP11-262H14.3	0	-0.122596	0.057	0.191	0
DBH	0	-0.15177	0.016	0.184	0
SOHLH1	0	-0.155068	0.018	0.171	0
USH1C	0	-0.242149	0.054	0.276	0
GPHA2	0	-0.11773	0.01	0.137	0
COL2A1	0	-0.184256	0.005	0.16	0
AMHR2	0	-0.147734	0.009	0.149	0
HOXC10	0	-0.114353	0.019	0.158	0
TUBA3C	0	-0.331455	0.019	0.249	0
CHGA	0	-0.101905	0.004	0.116	0
COX8C	0	-0.0911772	0.03	0.157	0
RP11-404P21.3	0	-0.0765088	0.025	0.118	0
DLK1	0	-0.168468	0.013	0.158	0
CKMT1B	0	-0.131944	0.013	0.156	0
CKMT1A	0	-0.126658	0.012	0.154	0
SCG3	0	-0.113413	0.007	0.138	0
WDR72	0	-0.100158	0.021	0.107	0
GCNT3	0	-0.128385	0.048	0.19	0
CRABP1	0	-0.509023	0.022	0.308	0
KREMEN2	0	-0.138424	0.006	0.145	0
CLDN6	0	-0.843314	0.048	0.372	0
TMC5	0	-0.214069	0.026	0.123	0
GP2	0	-0.7904	0.046	0.343	0
TOX3	0	-0.126227	0.05	0.201	0
SLC22A31	0	-0.0968956	0.011	0.123	0
HNF1B	0	-0.169523	0.03	0.201	0
PYY	0	-0.239852	0.016	0.191	0
RSPO4	0	-0.0765867	0.007	0.108	0
PI3	0	-0.230775	0.035	0.151	0
SALL4	0	-0.0951133	0.011	0.132	0
MISP	0	-0.235824	0.036	0.248	0
ZFR2	0	-0.130211	0.011	0.157	0
SLC7A10	0	-0.0747609	0.014	0.109	0
TTYH1	0	-0.448959	0.028	0.269	0
TNNI3	0	-0.245614	0.031	0.249	0
PRAME	0	-0.701442	0.06	0.37	0
SMC1B	0	-0.0903073	0.035	0.142	0
TFF2	0	-0.067636	0.167	0.475	0
TFF1	0	-0.922727	0.039	0.186	0
AC136616.1	0	-0.12446	0.017	0.154	0
PAGE2	4.96684e-308	-0.353788	0.048	0.166	1.17356e-303
MAPK12	7.634e-308	-0.0977134	0.062	0.189	1.80376e-303
CDCA4	8.10143e-308	-0.15447	0.104	0.259	1.91421e-303
CKS1B	9.63114e-308	-0.501917	0.443	0.617	2.27565e-303
BIRC5	1.03494e-307	-0.281758	0.18	0.371	2.44536e-303
APOA1	2.17582e-307	1.64642	0.776	0.567	5.14102e-303
CCT3	3.0056e-307	-0.546939	0.587	0.703	7.10164e-303
TOP2A	5.70152e-307	-0.300055	0.136	0.308	1.34716e-302
CREB3L3	2.05156e-306	-0.27181	0.193	0.373	4.84743e-302
TEAD2	5.51538e-305	-0.134383	0.111	0.27	1.30317e-300
DRG1	1.15144e-304	-0.393131	0.311	0.481	2.72062e-300
GSTP1	1.50499e-304	-0.368471	0.538	0.77	3.556e-300
HPR	2.31845e-304	0.508013	0.183	0.026	5.47804e-300
ZNF385A	2.61642e-304	-0.137219	0.084	0.23	6.18208e-300
CTBP2	3.49835e-304	-0.105343	0.084	0.232	8.2659e-300
RAB3B	3.56569e-304	-0.104853	0.055	0.178	8.42502e-300
FOXA3	6.87737e-304	-0.163623	0.104	0.254	1.62498e-299
BHMT	1.71671e-303	0.794357	0.224	0.057	4.05624e-299
ACSL1	1.79943e-303	0.435354	0.395	0.19	4.2517e-299
ATP6V1F	5.55465e-303	-0.362926	0.686	0.822	1.31245e-298
CCZ1	1.22736e-302	-0.260122	0.259	0.45	2.9e-298
RPL26	1.28312e-302	-0.311104	0.985	0.995	3.03176e-298
MAPRE1	1.60699e-302	-0.323003	0.4	0.6	3.79699e-298
SLC22A7	3.38874e-302	0.335475	0.155	0.009	8.00691e-298
NUAK2	4.9845e-302	-0.109487	0.043	0.154	1.17774e-297
TWISTNB	5.12737e-302	-0.320141	0.286	0.488	1.21149e-297
BEX2	5.95769e-302	-0.225238	0.129	0.293	1.40768e-297
CITF22-92A6.1	8.33814e-302	-0.0695052	0.026	0.119	1.97014e-297
RAB11A	1.14927e-301	-0.374328	0.543	0.697	2.71549e-297
IGLC3	3.48818e-301	2.65929	0.297	0.126	8.24188e-297
TMEM132A	3.75915e-301	-0.0614839	0.021	0.107	8.88213e-297
PXMP2	7.1779e-301	0.825559	0.366	0.208	1.696e-296
GTPBP4	1.20052e-299	-0.327475	0.283	0.469	2.83658e-295
STX3	1.40151e-299	-0.155521	0.124	0.287	3.31149e-295
MAGEC2	4.55178e-299	-0.187236	0.133	0.3	1.07549e-294
GABRB3	7.01903e-299	-0.0756938	0.023	0.111	1.65846e-294
HIST1H2BN	1.32241e-298	-0.138067	0.069	0.199	3.1246e-294
FETUB	1.88707e-298	0.227739	0.161	0.013	4.45878e-294
HFE2	2.7224e-298	0.218253	0.151	0.007	6.43248e-294
SCP2	4.62742e-298	0.630005	0.691	0.636	1.09337e-293
AADAC	5.41036e-298	0.611847	0.313	0.12	1.27836e-293
SSBP1	8.88174e-298	-0.389506	0.607	0.744	2.09858e-293
LAD1	1.04899e-297	-0.119809	0.07	0.2	2.47856e-293
NPM3	1.0736e-297	-0.291124	0.244	0.428	2.53671e-293
TCP1	3.42776e-297	-0.467411	0.542	0.674	8.09912e-293
POLR2J	4.20896e-297	-0.386131	0.574	0.705	9.94492e-293
PES1	4.61348e-297	-0.273772	0.225	0.403	1.09007e-292
SRSF12	7.024e-297	-0.0679313	0.022	0.109	1.65963e-292
EIF3B	1.55545e-296	-0.283877	0.235	0.42	3.67523e-292
PFKM	2.20602e-296	-0.109998	0.072	0.204	5.21239e-292
RP11-10C24.3	2.63059e-296	-0.060364	0.024	0.114	6.21556e-292
RP11-297L17.2	3.79498e-296	-0.152131	0.091	0.232	8.96678e-292
LTV1	5.7564e-296	-0.232139	0.193	0.369	1.36012e-291
ZHX2	1.75968e-295	-0.148494	0.085	0.223	4.15777e-291
KLF5	2.24672e-295	-0.1216	0.054	0.174	5.30854e-291
CCDC58	2.53935e-295	-0.304511	0.253	0.433	5.99998e-291
PIGT	3.22995e-295	-0.41643	0.456	0.608	7.63173e-291
DLG5	3.36104e-295	-0.0692431	0.039	0.144	7.94147e-291
IMPDH1	3.7072e-295	-0.145653	0.121	0.281	8.75936e-291
SLC22A3	1.27666e-294	-0.133411	0.065	0.188	3.01649e-290
GOLGA8A	3.08489e-294	-0.138338	0.066	0.194	7.28899e-290
SLC16A9	7.83556e-294	-0.0628757	0.024	0.113	1.85139e-289
ZNF574	1.10579e-293	-0.106318	0.068	0.197	2.61277e-289
AAGAB	2.00498e-293	-0.183398	0.14	0.303	4.73737e-289
SLC25A3	2.9461e-293	-0.371756	0.761	0.848	6.96103e-289
SMARCD3	1.06777e-292	-0.0795974	0.058	0.181	2.52292e-288
APOC4-APOC2	1.12698e-292	0.533887	0.315	0.133	2.66284e-288
ALDH1B1	3.85785e-292	-0.334938	0.17	0.33	9.11534e-288
WDR12	7.36685e-292	-0.191093	0.148	0.312	1.74064e-287
TRMT61A	1.64431e-291	-0.137611	0.101	0.248	3.88517e-287
MRPL14	3.40856e-291	-0.449663	0.531	0.678	8.05374e-287
TTPA	5.5673e-291	0.193207	0.155	0.012	1.31544e-286
ALDH18A1	6.11914e-291	-0.131858	0.096	0.24	1.44583e-286
MRPL13	1.40727e-290	-0.412069	0.487	0.647	3.32509e-286
PSMD7	3.07218e-290	-0.416016	0.485	0.635	7.25895e-286
ALDH1L1	4.47911e-290	0.675806	0.243	0.077	1.05832e-285
CCT2	5.58594e-290	-0.397603	0.463	0.622	1.31985e-285
ZDHHC4	1.04299e-289	-0.309143	0.274	0.45	2.46439e-285
AKR1C1	1.25333e-289	0.948125	0.427	0.208	2.96138e-285
PSMB5	1.37737e-289	-0.477683	0.593	0.707	3.25444e-285
NRN1	1.0376e-288	-0.0927493	0.031	0.128	2.45165e-284
CXCL1	1.59854e-288	-0.371714	0.128	0.293	3.77703e-284
FANCG	2.90864e-288	-0.109781	0.058	0.178	6.87254e-284
FOXP4-AS1	1.17215e-287	-0.0778076	0.035	0.134	2.76956e-283
GLYAT	1.66595e-287	0.23708	0.134	0	3.93632e-283
YAE1D1	4.8309e-287	-0.127106	0.083	0.219	1.14145e-282
PPP4C	6.47775e-287	-0.339552	0.531	0.692	1.53056e-282
HIC2	1.1253e-286	-0.084365	0.043	0.15	2.65885e-282
FAM159A	1.66857e-286	-0.0458092	0.035	0.136	3.9425e-282
YME1L1	3.3475e-286	-0.339383	0.353	0.537	7.90947e-282
METRN	5.41383e-286	-0.085706	0.049	0.162	1.27918e-281
CTGF	6.78246e-286	-0.179068	0.171	0.347	1.60256e-281
NUPL2	1.04319e-285	-0.235151	0.2	0.372	2.46485e-281
XRN2	1.20798e-285	-0.338745	0.41	0.584	2.85423e-281
ANPEP	2.98896e-285	-0.409191	0.266	0.456	7.06232e-281
GULP1	4.14937e-285	-0.135323	0.02	0.101	9.80414e-281
AP1M2	4.91024e-285	-0.1389	0.097	0.245	1.16019e-280
SNAI1	1.16385e-284	-0.104744	0.061	0.186	2.74993e-280
PCLO	1.35942e-284	-0.0629664	0.02	0.101	3.21204e-280
RP11-11N9.4	1.52139e-284	-0.106817	0.075	0.209	3.59474e-280
C1orf210	3.83736e-284	-0.0710946	0.029	0.121	9.0669e-280
CP	7.56709e-284	0.841286	0.364	0.166	1.78795e-279
C7orf50	8.69328e-284	-0.346001	0.379	0.55	2.05405e-279
GPAM	1.00517e-283	0.261061	0.168	0.02	2.37501e-279
SNU13	1.48306e-283	-0.374461	0.691	0.791	3.50417e-279
HNRNPC	3.48936e-283	-0.324647	0.775	0.863	8.24465e-279
CDHR5	1.42821e-282	0.263856	0.205	0.046	3.37457e-278
B4GAT1	1.54276e-282	-0.156497	0.115	0.264	3.64524e-278
HSPB8	2.01735e-282	-0.0724925	0.036	0.137	4.76659e-278
ZFYVE21	5.16738e-282	-0.229802	0.222	0.402	1.22095e-277
ZNF703	5.40632e-282	-0.0827145	0.062	0.187	1.2774e-277
CBX4	6.61325e-282	-0.159883	0.111	0.258	1.56258e-277
ENGASE	7.39333e-282	-0.143737	0.074	0.203	1.7469e-277
GTSE1	8.77563e-282	-0.178294	0.058	0.175	2.07351e-277
POLR2K	8.91996e-282	-0.422604	0.649	0.753	2.10761e-277
SLCO1B1	1.74014e-281	0.217541	0.151	0.011	4.1116e-277
DLEU1	4.0704e-281	-0.145682	0.122	0.276	9.61754e-277
CBX3	1.06094e-280	-0.340605	0.587	0.728	2.50679e-276
GMNN	1.55511e-280	-0.340179	0.31	0.492	3.67441e-276
TDO2	2.74141e-280	0.963506	0.298	0.12	6.47741e-276
EXOC3-AS1	4.52511e-280	-0.081361	0.038	0.139	1.06919e-275
FAU	8.47115e-280	-0.251214	0.981	0.993	2.00156e-275
FOXM1	1.07373e-279	-0.129626	0.051	0.162	2.53701e-275
C9orf40	1.16696e-279	-0.091024	0.054	0.167	2.75729e-275
CIAPIN1	1.29282e-279	-0.250665	0.212	0.383	3.05468e-275
B4GALT5	1.89914e-279	-0.142848	0.139	0.306	4.48728e-275
COL27A1	1.97872e-279	-0.152488	0.097	0.238	4.67531e-275
FAM188B	2.97667e-279	-0.0551958	0.021	0.101	7.03328e-275
MAGEA4	3.29934e-279	0.00820237	0.044	0.154	7.79567e-275
SCARA3	4.84543e-279	-0.0640871	0.027	0.115	1.14488e-274
ORC6	9.57119e-279	-0.140848	0.064	0.186	2.26148e-274
TTLL12	1.53543e-278	-0.147981	0.097	0.236	3.62793e-274
KIAA0930	8.45694e-278	-0.153857	0.128	0.288	1.9982e-273
MCAT	1.69157e-277	-0.149786	0.096	0.232	3.99683e-273
NUP62	1.89968e-277	-0.195615	0.18	0.356	4.48855e-273
HN1	4.79074e-277	-0.349657	0.55	0.735	1.13196e-272
RPA3	6.40709e-277	-0.427719	0.478	0.645	1.51387e-272
TAMM41	1.43017e-276	-0.0790798	0.046	0.153	3.3792e-272
TMEM59	3.32095e-276	0.450812	0.828	0.806	7.84673e-272
MARCKSL1	4.35583e-276	-0.637509	0.428	0.561	1.0292e-271
FHL2	5.92829e-276	-0.096944	0.084	0.224	1.40074e-271
GS1-124K5.4	6.90853e-276	-0.159444	0.118	0.266	1.63235e-271
SERPINB1	7.85151e-276	-0.328829	0.484	0.664	1.85515e-271
AAR2	8.32924e-276	-0.164164	0.122	0.27	1.96803e-271
LARP6	1.24094e-275	-0.13208	0.09	0.23	2.93209e-271
CCL20	1.43168e-275	-0.597737	0.327	0.544	3.38278e-271
NCBP2-AS2	9.37563e-275	-0.359012	0.22	0.376	2.21527e-270
AGRN	1.24407e-274	-0.263768	0.109	0.255	2.93949e-270
TEAD4	1.30498e-274	-0.0646642	0.037	0.137	3.0834e-270
PDGFA	2.64895e-274	-0.114498	0.103	0.252	6.25895e-270
SDCBP	7.29035e-274	0.609288	0.771	0.684	1.72256e-269
ADSL	1.33463e-273	-0.324343	0.302	0.473	3.15346e-269
RBP1	2.37769e-273	-0.10719	0.13	0.292	5.618e-269
RNPS1	2.76634e-273	-0.328963	0.437	0.607	6.53631e-269
ISG20L2	5.64752e-273	-0.209414	0.192	0.363	1.3344e-268
CNPY3	9.018e-273	-0.333585	0.408	0.582	2.13077e-268
CPN2	1.91425e-272	0.165255	0.144	0.009	4.52299e-268
NAP1L1	4.25597e-272	-0.321332	0.73	0.845	1.0056e-267
MSX1	4.3857e-272	-0.0772756	0.03	0.121	1.03625e-267
MKKS	1.40891e-271	-0.355502	0.44	0.605	3.32897e-267
WDR73	1.48772e-271	-0.125719	0.103	0.245	3.51519e-267
ANGEL1	1.74407e-271	-0.0781069	0.045	0.151	4.1209e-267
CD276	1.84809e-271	-0.162577	0.128	0.28	4.36666e-267
BMP2	4.87286e-271	-0.121776	0.059	0.176	1.15136e-266
BCHE	8.30714e-271	0.554417	0.286	0.109	1.96281e-266
GTF2F2	3.27227e-270	-0.197385	0.212	0.39	7.73173e-266
TMEM176B	4.2778e-270	0.998239	0.67	0.604	1.01076e-265
SSB	6.60981e-270	-0.362725	0.546	0.691	1.56177e-265
KMT5C	7.54924e-270	-0.092383	0.085	0.221	1.78373e-265
C4BPB	9.26028e-270	0.614246	0.343	0.183	2.18802e-265
PRR7	1.27726e-269	-0.165119	0.128	0.279	3.0179e-265
DSG2	1.54866e-269	-0.162036	0.125	0.275	3.65918e-265
CFH	2.23382e-269	0.561787	0.464	0.242	5.27807e-265
NOL3	8.70277e-269	-0.150671	0.115	0.262	2.05629e-264
KDELC1	1.33018e-268	-0.0695569	0.038	0.137	3.14295e-264
TMEM41A	1.93154e-268	-0.217297	0.158	0.313	4.56384e-264
HN1L	2.24333e-268	-0.184073	0.162	0.323	5.30054e-264
TYMS	2.78147e-268	-0.261815	0.152	0.313	6.57205e-264
SEMA3B	9.50428e-268	-0.08011	0.033	0.126	2.24567e-263
MYL6	9.63579e-268	-0.237053	0.977	0.984	2.27674e-263
ZCCHC3	1.02407e-267	-0.121962	0.087	0.22	2.41968e-263
G6PC3	1.46328e-267	-0.199274	0.169	0.333	3.45743e-263
DNAJC9	1.71994e-267	-0.221072	0.193	0.362	4.06387e-263
ATP9A	2.33166e-267	-0.0829915	0.049	0.156	5.50925e-263
TKT	3.57952e-267	-0.412108	0.59	0.742	8.45769e-263
EGFR	6.46091e-267	-0.207319	0.135	0.285	1.52658e-262
PDZK1IP1	7.93039e-267	0.33585	0.167	0.023	1.87379e-262
SOD1	1.16425e-265	0.842913	0.86	0.859	2.75089e-261
NUDT1	1.28658e-265	-0.227931	0.254	0.446	3.03993e-261
NCBP2	1.63243e-265	-0.292333	0.35	0.53	3.8571e-261
PSME3	2.09962e-265	-0.250235	0.255	0.43	4.96099e-261
S100P	4.185e-265	-0.445799	0.083	0.214	9.88833e-261
GSPT2	5.79465e-265	-0.0789777	0.058	0.173	1.36916e-260
FOXP4	6.64852e-265	-0.104014	0.075	0.199	1.57091e-260
GPSM1	7.98497e-265	-0.0558731	0.021	0.1	1.88669e-260
ATP2B1	1.04753e-264	-0.354532	0.343	0.527	2.4751e-260
SPATA33	1.30436e-264	-0.0950016	0.072	0.196	3.08195e-260
C7orf49	1.36362e-264	-0.166757	0.161	0.321	3.22196e-260
PAGE2B	1.8635e-264	-0.510199	0.065	0.185	4.40307e-260
CDC123	4.24709e-264	-0.357302	0.36	0.524	1.0035e-259
ZNF581	4.53155e-264	-0.179367	0.172	0.34	1.07071e-259
MAEL	5.85361e-264	-0.230839	0.038	0.135	1.38309e-259
SF3A2	1.24925e-263	-0.170008	0.178	0.35	2.95172e-259
S100A13	2.4085e-263	-0.466902	0.425	0.578	5.69081e-259
RND3	3.58757e-263	-0.26237	0.153	0.317	8.47672e-259
RPL22	6.68897e-263	-0.367158	0.947	0.979	1.58047e-258
ZFAS1	1.19076e-262	-0.3417	0.627	0.786	2.81353e-258
NXPH4	1.47594e-262	-0.0840474	0.035	0.129	3.48736e-258
HLA-E	3.33407e-262	0.672607	0.838	0.765	7.87774e-258
WDR54	4.03321e-262	-0.135582	0.138	0.3	9.52967e-258
TLDC1	4.87053e-262	-0.0585835	0.032	0.123	1.15081e-257
FUS	6.71295e-262	-0.348561	0.593	0.738	1.58614e-257
PAQR4	4.2668e-261	-0.0875954	0.043	0.145	1.00816e-256
HMGB1	9.70735e-261	-0.388991	0.903	0.935	2.29365e-256
PRRC2A	1.28169e-260	-0.22474	0.2	0.368	3.02838e-256
PTRH2	1.96836e-260	-0.217278	0.195	0.363	4.65085e-256
EIF3H	3.23858e-260	-0.366389	0.719	0.82	7.65211e-256
PNMA1	8.67862e-260	-0.0922551	0.086	0.22	2.05059e-255
TIMM13	1.59974e-259	-0.422085	0.594	0.712	3.77987e-255
SPATA2	5.36401e-259	-0.0850619	0.064	0.182	1.26741e-254
BRPF3	8.43262e-259	-0.0938861	0.064	0.181	1.99246e-254
CFHR5	1.82387e-258	0.169566	0.129	0.004	4.30945e-254
MRPS35	1.9275e-258	-0.318785	0.354	0.526	4.5543e-254
SNRPC	2.01447e-258	-0.489106	0.549	0.671	4.75978e-254
EPS8L1	3.55262e-258	-0.0507516	0.023	0.104	8.39413e-254
CBY1	9.23837e-258	-0.182439	0.147	0.299	2.18284e-253
TADA3	5.13123e-257	-0.263055	0.286	0.459	1.21241e-252
TSR1	6.79512e-257	-0.121029	0.112	0.256	1.60555e-252
PUM3	4.71057e-256	-0.176303	0.175	0.342	1.11301e-251
RP11-382A20.3	8.01356e-256	-0.0652737	0.054	0.165	1.89344e-251
NOL4L	9.53772e-256	-0.0812843	0.072	0.195	2.25357e-251
HLA-DPA1	1.48295e-255	0.868216	0.69	0.49	3.50391e-251
RAB6B	4.31392e-255	-0.0681659	0.045	0.147	1.01929e-250
SF3B6	5.45905e-255	-0.330279	0.689	0.796	1.28986e-250
CHRNA5	2.25987e-254	-0.0676673	0.029	0.115	5.33963e-250
PLOD3	4.14691e-254	-0.286469	0.259	0.429	9.79832e-250
MXRA8	1.6017e-253	-0.0296447	0.042	0.143	3.78449e-249
DDX21	2.25316e-253	-0.36631	0.465	0.638	5.32376e-249
FAM171A1	2.46732e-253	-0.0667232	0.04	0.138	5.82979e-249
ALYREF	3.15002e-253	-0.11733	0.074	0.197	7.44287e-249
ANP32A	5.83252e-253	-0.332809	0.498	0.65	1.37811e-248
PRPF19	6.0025e-253	-0.219729	0.221	0.39	1.41827e-248
DYNLRB1	7.85984e-253	-0.354093	0.616	0.75	1.85712e-248
PDCD6	1.47385e-252	-0.342481	0.482	0.633	3.48242e-248
CKAP4	2.05208e-252	-0.201503	0.18	0.341	4.84866e-248
TRMT12	3.35771e-252	-0.0917107	0.072	0.191	7.9336e-248
KPNA2	6.34644e-252	-0.323675	0.383	0.564	1.49954e-247
EIF3K	2.84085e-251	-0.326036	0.787	0.863	6.71236e-247
FEN1	3.02211e-251	-0.194907	0.125	0.27	7.14065e-247
PFDN2	3.75981e-251	-0.3224	0.623	0.758	8.88368e-247
RP11-352M15.2	3.93695e-251	-0.092751	0.079	0.205	9.30223e-247
PPFIA3	4.63926e-251	-0.0878644	0.058	0.169	1.09616e-246
C6orf47	5.21789e-251	-0.138349	0.112	0.251	1.23288e-246
BTBD3	1.78771e-250	-0.0918688	0.07	0.189	4.224e-246
NEO1	2.73098e-250	-0.0617994	0.042	0.14	6.45275e-246
NET1	3.24359e-250	-0.250949	0.208	0.369	7.66396e-246
RIOK1	4.03603e-250	-0.174917	0.174	0.334	9.53633e-246
SNAP29	1.36493e-249	-0.280984	0.289	0.456	3.22506e-245
QARS	1.86446e-249	-0.302772	0.331	0.498	4.40535e-245
KHK	2.51072e-249	0.868674	0.386	0.248	5.93233e-245
ENTPD6	2.70149e-249	-0.150667	0.142	0.293	6.38309e-245
MAL2	6.08605e-249	-0.259633	0.184	0.339	1.43801e-244
APEX1	9.56353e-249	-0.356941	0.467	0.614	2.25967e-244
FGF14-AS2	1.16397e-248	-0.065846	0.029	0.114	2.75023e-244
AKR1C3	1.16596e-248	0.634004	0.466	0.25	2.75493e-244
LZTS2	3.73322e-248	-0.0923521	0.068	0.185	8.82085e-244
FRMD4A	6.79406e-248	-0.177193	0.121	0.269	1.6053e-243
CLIP2	8.4387e-248	-0.0695734	0.038	0.132	1.9939e-243
SDCCAG3	8.69784e-248	-0.106818	0.079	0.202	2.05512e-243
CYP8B1	1.19559e-247	0.180254	0.117	0	2.82494e-243
ACSM5	1.34487e-247	0.137193	0.132	0.008	3.17765e-243
USMG5	2.27717e-247	-0.301887	0.87	0.92	5.38051e-243
P4HA2	4.6255e-247	-0.200903	0.176	0.334	1.09291e-242
TLE3	9.34605e-247	-0.157441	0.131	0.283	2.20829e-242
MICALL1	9.91075e-247	-0.0598395	0.033	0.122	2.34171e-242
NDUFB6	1.3664e-246	-0.35357	0.533	0.669	3.22853e-242
SF3B4	2.01227e-246	-0.28078	0.315	0.486	4.7546e-242
RPN2	2.02287e-246	-0.418101	0.62	0.733	4.77965e-242
KLHL7	5.10307e-246	-0.136427	0.15	0.306	1.20575e-241
PLP2	5.36113e-246	-0.209523	0.349	0.564	1.26673e-241
PARP6	1.32908e-245	-0.0721127	0.048	0.151	3.14035e-241
LINC00261	2.53301e-245	-0.226602	0.181	0.338	5.98499e-241
COL18A1	2.60884e-245	0.499214	0.323	0.161	6.16417e-241
XRCC6	4.87512e-245	-0.35708	0.553	0.689	1.15189e-240
TYW1	6.53765e-245	-0.110424	0.094	0.224	1.54472e-240
METTL7A	1.73723e-244	0.399677	0.405	0.228	4.10472e-240
LYRM4	2.44803e-244	-0.306731	0.341	0.501	5.78421e-240
FKBPL	3.31784e-244	-0.0971892	0.064	0.176	7.83939e-240
NUDT21	3.38139e-244	-0.212953	0.301	0.482	7.98955e-240
ENC1	3.79366e-244	-0.100833	0.061	0.173	8.96366e-240
BAG2	4.45377e-244	-0.271083	0.213	0.371	1.05234e-239
VCP	5.55674e-244	-0.490878	0.442	0.569	1.31295e-239
ZNF496	7.77112e-244	-0.0513796	0.029	0.114	1.83616e-239
TGM2	2.07932e-243	-0.20267	0.163	0.325	4.91301e-239
KNOP1	2.26527e-243	-0.240182	0.22	0.392	5.35238e-239
CDK5RAP1	2.43513e-243	-0.160518	0.146	0.296	5.75373e-239
APOE	6.59182e-243	1.5016	0.873	0.786	1.55751e-238
KARS	8.38898e-243	-0.29429	0.362	0.527	1.98215e-238
ANXA2	8.91029e-243	-0.320426	0.784	0.883	2.10532e-238
HPX	1.62182e-242	0.989547	0.405	0.256	3.83204e-238
TOP1MT	1.35776e-241	-0.19362	0.168	0.324	3.20812e-237
TP53RK	1.41819e-241	-0.191082	0.151	0.297	3.35091e-237
TBCC	1.79227e-241	-0.235732	0.227	0.388	4.23477e-237
SPP1	2.6786e-241	-0.526566	0.444	0.757	6.329e-237
POMP	2.69681e-241	-0.284277	0.85	0.913	6.37203e-237
DNAAF5	3.16395e-241	-0.0769614	0.052	0.156	7.47578e-237
NELFCD	3.25614e-241	-0.268898	0.298	0.464	7.69362e-237
RBM17	5.86546e-241	-0.417991	0.42	0.553	1.38589e-236
NOVA1	6.1618e-241	-0.0495192	0.03	0.116	1.45591e-236
TPST1	6.63017e-241	-0.126115	0.101	0.233	1.56658e-236
NEK3	1.30132e-240	-0.0723057	0.065	0.179	3.07475e-236
SLIRP	2.57867e-240	-0.36335	0.69	0.782	6.09288e-236
HSD17B13	3.47117e-240	0.280588	0.124	0.006	8.20168e-236
ASNS	4.81052e-240	-0.134165	0.082	0.207	1.13663e-235
RUVBL1	5.15323e-240	-0.226954	0.229	0.395	1.21761e-235
NR6A1	5.29571e-240	-0.104283	0.071	0.186	1.25127e-235
RPS8	1.61067e-239	-0.392426	0.99	0.997	3.80569e-235
SOAT2	1.98987e-239	-0.0613352	0.027	0.108	4.70165e-235
ANGPTL8	4.84847e-239	0.376717	0.146	0.018	1.1456e-234
PIGS	1.7547e-238	-0.135087	0.134	0.281	4.14601e-234
CLSTN3	2.59692e-238	-0.101046	0.083	0.205	6.136e-234
UBD	5.51877e-238	0.75381	0.319	0.164	1.30397e-233
IPO4	9.70773e-238	-0.0968753	0.073	0.189	2.29374e-233
MCM4	1.00189e-237	-0.157394	0.096	0.224	2.36727e-233
TCTN3	1.19631e-237	-0.178307	0.151	0.298	2.82665e-233
ABCA6	1.4481e-237	0.173522	0.145	0.017	3.42158e-233
ITM2C	1.49192e-237	-0.0576571	0.246	0.444	3.52512e-233
PDK4	1.94825e-237	0.856122	0.475	0.328	4.60332e-233
SLC19A3	3.06901e-237	-0.0675002	0.035	0.124	7.25145e-233
DDX56	3.80384e-237	-0.246222	0.247	0.409	8.9877e-233
KDELR1	1.32106e-236	-0.358097	0.534	0.655	3.1214e-232
PSPH	1.63888e-236	-0.19341	0.157	0.306	3.87235e-232
DAXX	1.66247e-236	-0.210882	0.212	0.37	3.92809e-232
NUDT15	1.91511e-236	-0.133237	0.141	0.291	4.52501e-232
SF3B5	2.36729e-236	-0.345489	0.664	0.767	5.59343e-232
HSPE1	2.69291e-236	-0.249847	0.896	0.916	6.36281e-232
CDC45	4.08166e-236	-0.115994	0.046	0.142	9.64416e-232
SUPT3H	5.32288e-236	-0.080308	0.088	0.215	1.25769e-231
TAGLN2	7.32921e-236	-0.288654	0.767	0.852	1.73174e-231
TJP3	1.00729e-235	-0.073373	0.035	0.122	2.38003e-231
CLDN3	1.15231e-235	-0.506761	0.237	0.377	2.72268e-231
UNC93A	1.2117e-235	-0.0902484	0.046	0.142	2.86301e-231
ZNF44	2.76934e-235	-0.102949	0.088	0.214	6.54339e-231
GGT1	4.93065e-235	-0.109081	0.107	0.244	1.16501e-230
ASPDH	7.65977e-235	0.213792	0.152	0.024	1.80985e-230
PCBP4	8.13749e-235	-0.137413	0.106	0.236	1.92273e-230
CSNK2A1	8.38429e-235	-0.227851	0.255	0.421	1.98104e-230
PRPF6	1.45678e-234	-0.30764	0.346	0.506	3.44209e-230
PRPF4	2.18668e-234	-0.126799	0.13	0.274	5.16669e-230
ILF2	2.54676e-234	-0.416161	0.526	0.653	6.01749e-230
TUFT1	2.60943e-234	-0.0980528	0.06	0.166	6.16557e-230
EIF3E	3.61024e-234	-0.370421	0.812	0.879	8.53027e-230
TARBP2	4.10508e-234	-0.125942	0.122	0.262	9.69948e-230
FGL1	5.28376e-234	0.789156	0.463	0.273	1.24845e-229
PKP4	5.9931e-234	-0.111607	0.105	0.237	1.41605e-229
WDR5	9.24831e-234	-0.15103	0.118	0.252	2.18519e-229
HSPA14	1.43928e-233	-0.19948	0.192	0.349	3.40073e-229
TRAP1	2.48553e-233	-0.325058	0.26	0.413	5.87281e-229
FABP4	2.49939e-233	1.37652	0.18	0.043	5.90556e-229
POLR2D	4.24475e-233	-0.152211	0.147	0.294	1.00295e-228
RPUSD1	4.35688e-233	-0.099689	0.084	0.205	1.02944e-228
KIN	5.36014e-233	-0.182465	0.186	0.343	1.26649e-228
LRP12	6.2956e-233	-0.11625	0.054	0.157	1.48752e-228
HMGN2	7.29136e-233	-0.278555	0.777	0.862	1.7228e-228
HDAC2	8.6183e-233	-0.26144	0.377	0.55	2.03633e-228
PMPCA	9.92103e-233	-0.248143	0.253	0.41	2.34414e-228
CXCR4	1.14642e-232	0.720274	0.629	0.476	2.70877e-228
CMTM6	1.72033e-232	-0.365839	0.566	0.7	4.0648e-228
TRIP10	3.80695e-232	-0.109304	0.103	0.236	8.99505e-228
ELFN1-AS1	4.30467e-232	-0.149892	0.025	0.102	1.01711e-227
UHRF1	4.77827e-232	-0.110968	0.042	0.135	1.12901e-227
YWHAG	9.1298e-232	-0.251081	0.336	0.511	2.15719e-227
EEF1E1	1.8458e-231	-0.258006	0.307	0.474	4.36125e-227
RPL41	2.82177e-231	-0.28716	0.999	1	6.66728e-227
WDR46	2.82206e-231	-0.216549	0.245	0.408	6.66795e-227
ACSF3	4.7828e-231	-0.0897349	0.075	0.193	1.13008e-226
CHTF8	5.53185e-231	-0.202647	0.186	0.336	1.30707e-226
NOP56	7.48901e-231	-0.281208	0.379	0.544	1.7695e-226
HSPBP1	8.54012e-231	-0.208238	0.218	0.38	2.01786e-226
NUSAP1	2.82489e-230	-0.244632	0.183	0.344	6.67464e-226
KIF5B	2.84145e-230	-0.367248	0.473	0.614	6.71378e-226
TGIF2	2.87618e-230	-0.0871361	0.091	0.218	6.79585e-226
YWHAB	4.25737e-230	-0.319847	0.708	0.808	1.00593e-225
MYEF2	5.41272e-230	-0.0675539	0.04	0.133	1.27892e-225
PAK1IP1	7.864e-230	-0.223141	0.232	0.394	1.85811e-225
SNRNP25	8.94905e-230	-0.215717	0.273	0.444	2.11448e-225
NELFE	1.26283e-229	-0.329495	0.419	0.57	2.98382e-225
CMTM4	1.43463e-229	-0.0507724	0.024	0.1	3.38975e-225
CCDC152	1.79956e-229	0.16835	0.16	0.028	4.25199e-225
CENPBD1	2.62951e-229	-0.0728118	0.052	0.153	6.21301e-225
FXN	2.99667e-229	-0.185949	0.155	0.298	7.08053e-225
CYP4A11	3.02437e-229	0.282275	0.165	0.033	7.14598e-225
RBM8A	8.36342e-229	-0.310963	0.71	0.803	1.97611e-224
PDCD2L	9.96477e-229	-0.103348	0.084	0.203	2.35448e-224
RPS25	1.23906e-228	-0.317811	0.982	0.994	2.92765e-224
CDCA3	1.49524e-228	-0.139486	0.072	0.186	3.53294e-224
MMD	1.66341e-228	-0.168979	0.187	0.35	3.93031e-224
GINS2	2.78524e-228	-0.163666	0.09	0.212	6.58098e-224
NDUFS3	5.53174e-228	-0.310294	0.455	0.601	1.30704e-223
IPO5	7.19547e-228	-0.145958	0.161	0.314	1.70015e-223
MYLIP	1.87881e-227	-0.186528	0.191	0.357	4.43926e-223
UCHL3	4.98922e-227	-0.204341	0.278	0.453	1.17885e-222
CLN6	6.28868e-227	-0.209294	0.191	0.343	1.48589e-222
LAPTM4B	9.15904e-227	-0.683146	0.316	0.433	2.1641e-222
COMMD7	9.4655e-227	-0.279759	0.328	0.49	2.23651e-222
SOX12	1.53024e-226	-0.0918934	0.069	0.18	3.61565e-222
CSNK2A2	3.60399e-226	-0.104212	0.118	0.256	8.51552e-222
SF3B3	4.96341e-226	-0.124431	0.145	0.293	1.17275e-221
MICA	5.50464e-226	-0.139242	0.141	0.285	1.30064e-221
FTSJ2	9.18336e-226	-0.16023	0.173	0.325	2.16984e-221
CEP78	1.02089e-225	-0.0930702	0.077	0.193	2.41217e-221
RP11-81H14.2	2.48994e-225	0.276185	0.178	0.043	5.88323e-221
TRPM2	2.70004e-225	-0.0585257	0.027	0.106	6.37967e-221
PRIM2	3.07233e-225	-0.102787	0.073	0.186	7.25929e-221
EXT1	4.01925e-225	-0.134486	0.126	0.263	9.49669e-221
ACSM1	3.78965e-224	0.134416	0.115	0.005	8.95418e-220
TRAPPC2P1	1.24251e-223	-0.14019	0.186	0.346	2.9358e-219
POLR2J2	1.93731e-223	-0.12342	0.071	0.182	4.57748e-219
FTCD	2.70662e-223	0.465719	0.263	0.12	6.3952e-219
OLFM2	2.94236e-223	-0.118063	0.089	0.211	6.95221e-219
WBSCR22	3.85003e-223	-0.31143	0.436	0.582	9.09685e-219
LDHA	4.10917e-223	-0.229321	0.837	0.913	9.70916e-219
SMAP2	7.09679e-223	0.488968	0.373	0.214	1.67683e-218
E2F4	9.04984e-223	-0.134205	0.152	0.3	2.1383e-218
PCNA	1.45442e-222	-0.396436	0.333	0.501	3.4365e-218
ACTR3B	1.81395e-222	-0.0768921	0.048	0.143	4.28599e-218
NUF2	2.52717e-222	-0.155397	0.082	0.2	5.9712e-218
PRDX5	3.22844e-222	-0.321796	0.757	0.835	7.62815e-218
NOP16	3.3925e-222	-0.199952	0.225	0.39	8.01581e-218
CYB5R3	3.86579e-222	-0.407904	0.449	0.582	9.13409e-218
STYXL1	4.08696e-222	-0.144378	0.156	0.305	9.65667e-218
AQP9	4.36704e-222	0.292196	0.24	0.082	1.03184e-217
TBRG4	5.03938e-222	-0.216177	0.233	0.389	1.1907e-217
RRP9	5.39598e-222	-0.158993	0.156	0.303	1.27496e-217
FOXA2	5.96867e-222	-0.18735	0.134	0.267	1.41028e-217
LSM6	6.61972e-222	-0.22938	0.37	0.553	1.56411e-217
GSTK1	9.13379e-222	0.49734	0.706	0.678	2.15813e-217
PRDX2	1.56517e-221	-0.488915	0.626	0.711	3.69819e-217
PALM	1.90312e-221	-0.0565634	0.037	0.124	4.4967e-217
NEU1	3.21902e-221	-0.428161	0.465	0.59	7.6059e-217
LGALS4	1.05122e-220	0.282714	0.461	0.266	2.48381e-216
FOCAD	1.46887e-220	-0.0622973	0.038	0.125	3.47066e-216
INTS1	2.32616e-220	-0.123104	0.098	0.223	5.49625e-216
FAM3B	2.81557e-220	-0.0763791	0.111	0.247	6.65263e-216
FERMT1	3.07235e-220	-0.076057	0.042	0.131	7.25936e-216
SUGT1	3.77415e-220	-0.233962	0.339	0.506	8.91756e-216
ZNF580	4.38639e-220	-0.151669	0.147	0.291	1.03642e-215
NPB	6.42524e-220	-0.0957075	0.048	0.143	1.51816e-215
LRRC75B	6.4886e-220	-0.0661482	0.037	0.123	1.53313e-215
CNP	8.98109e-220	-0.254618	0.246	0.399	2.12205e-215
RAP1GAP	1.33299e-219	-0.0913246	0.047	0.14	3.14958e-215
PTPN20	1.74361e-219	-0.0501739	0.028	0.106	4.1198e-215
UQCC1	1.96615e-219	-0.126764	0.103	0.229	4.64563e-215
ST6GAL1	4.86253e-219	0.322134	0.295	0.142	1.14892e-214
TMEM251	6.05543e-219	-0.149492	0.197	0.359	1.43078e-214
AC093673.5	1.50856e-218	-0.101572	0.095	0.22	3.56444e-214
LIMD2	3.64202e-218	-0.168051	0.22	0.401	8.60537e-214
CERCAM	6.0103e-218	-0.0570062	0.042	0.134	1.42011e-213
RAD51AP1	6.85963e-218	-0.163008	0.085	0.202	1.62079e-213
SLC10A1	8.21314e-218	0.159931	0.106	0.001	1.9406e-213
MRPS10	3.84192e-217	-0.311131	0.367	0.514	9.07768e-213
CMTM8	4.53664e-217	-0.541002	0.298	0.422	1.07192e-212
CYP2A7	4.72321e-217	0.208755	0.106	0.001	1.116e-212
WDR61	6.58857e-217	-0.269791	0.343	0.496	1.55675e-212
FKBP14	1.17456e-216	-0.0876315	0.071	0.183	2.77526e-212
POLR2H	1.42931e-216	-0.292836	0.359	0.516	3.37717e-212
TLCD1	1.54358e-216	-0.149822	0.107	0.232	3.64717e-212
COMMD6	1.60867e-216	-0.25206	0.82	0.88	3.80098e-212
EREG	2.95354e-216	-0.70788	0.075	0.185	6.97862e-212
SLC51A	6.81637e-216	0.212773	0.163	0.036	1.61057e-211
RPP38	8.54358e-216	-0.168876	0.168	0.312	2.01868e-211
SEPHS1	1.06594e-215	-0.170783	0.18	0.327	2.51861e-211
LRWD1	3.15959e-215	-0.117282	0.107	0.234	7.46548e-211
MARVELD1	3.32065e-215	-0.0558403	0.027	0.105	7.84603e-211
RHOT2	3.46857e-215	-0.199542	0.248	0.413	8.19553e-211
SAA1	8.39736e-215	0.472242	0.161	0.032	1.98413e-210
RRS1	8.76752e-215	-0.158223	0.172	0.325	2.07159e-210
BCAR1	1.17405e-214	-0.135596	0.138	0.276	2.77405e-210
RRP7A	1.54667e-214	-0.231076	0.304	0.469	3.65446e-210
EHMT2	2.00274e-214	-0.161507	0.165	0.311	4.73207e-210
POLR1B	2.48647e-214	-0.0636155	0.046	0.138	5.87504e-210
ANP32B	2.83354e-214	-0.331832	0.505	0.645	6.69508e-210
C7orf31	2.89557e-214	-0.0562227	0.029	0.108	6.84164e-210
CENPW	6.48375e-214	-0.191059	0.198	0.36	1.53198e-209
HILPDA	1.19497e-213	-0.11976	0.14	0.282	2.82347e-209
BTG2	1.57319e-213	-0.39622	0.436	0.604	3.71712e-209
LMNB2	1.72652e-213	-0.0764287	0.059	0.161	4.07941e-209
FARP1	2.98183e-213	-0.135595	0.154	0.299	7.04548e-209
MZT2A	3.35646e-213	-0.390588	0.471	0.598	7.93065e-209
CYP2A6	6.90216e-213	0.335236	0.123	0.012	1.63084e-208
IRF2BPL	8.34998e-213	-0.101679	0.147	0.297	1.97293e-208
CENPV	1.06113e-212	-0.181012	0.138	0.269	2.50723e-208
ELAC2	1.18795e-212	-0.126385	0.111	0.238	2.8069e-208
CRNKL1	1.31493e-212	-0.141318	0.175	0.323	3.10693e-208
GPT	4.58378e-212	0.17096	0.145	0.025	1.08306e-207
FADS1	6.77986e-212	-0.169342	0.189	0.342	1.60195e-207
ANAPC7	1.7847e-211	-0.133751	0.135	0.271	4.21688e-207
MMP14	3.1963e-211	-0.26588	0.141	0.284	7.55222e-207
BAG3	6.19345e-211	-0.291212	0.334	0.496	1.46339e-206
AIMP2	8.60306e-211	-0.216485	0.245	0.399	2.03273e-206
SLC7A1	1.54934e-210	-0.0775937	0.031	0.109	3.66078e-206
FLVCR1	1.65575e-210	-0.103714	0.093	0.213	3.91221e-206
HNRNPA2B1	1.77511e-210	-0.264183	0.862	0.913	4.19422e-206
HSPB1	2.0121e-210	-0.848132	0.876	0.872	4.75419e-206
GNB2L1	2.92457e-210	-0.27676	0.959	0.981	6.91017e-206
RP11-332H14.2	2.9398e-210	-0.0746703	0.039	0.124	6.94616e-206
AFM	5.69857e-210	0.245114	0.142	0.023	1.34646e-205
TIMM23	7.54001e-210	-0.212791	0.201	0.345	1.78155e-205
FCGRT	9.89259e-210	0.661967	0.657	0.576	2.33742e-205
TUFM	1.37322e-209	-0.306742	0.593	0.712	3.24464e-205
ACTG1	1.39354e-209	-0.361428	0.907	0.935	3.29265e-205
SERPINA1	1.68565e-209	-0.353601	0.909	0.951	3.98286e-205
IFI27L2	4.36551e-209	-0.196811	0.418	0.625	1.03148e-204
DGCR8	4.69122e-209	-0.0638656	0.041	0.129	1.10844e-204
H2AFX	4.92897e-209	-0.145504	0.138	0.278	1.16462e-204
POP7	5.0316e-209	-0.253434	0.317	0.475	1.18887e-204
CHMP1A	5.22277e-209	-0.152318	0.183	0.334	1.23403e-204
C1S	7.2553e-209	0.63368	0.45	0.328	1.71428e-204
SDS	7.83777e-209	0.408236	0.247	0.093	1.85191e-204
SLC12A5	8.34337e-209	-0.0809101	0.07	0.179	1.97137e-204
LRRC1	8.37026e-209	-0.0748778	0.062	0.164	1.97773e-204
STXBP6	9.90913e-209	-0.115341	0.108	0.233	2.34133e-204
G6PD	1.05342e-208	-0.35768	0.266	0.432	2.48902e-204
CHD4	1.99014e-208	-0.23114	0.28	0.439	4.7023e-204
SMARCA4	2.08531e-208	-0.195597	0.183	0.325	4.92718e-204
RNF5	2.22736e-208	-0.398213	0.467	0.589	5.2628e-204
COX5B	2.44053e-208	-0.262816	0.861	0.917	5.76649e-204
RALY	6.31263e-208	-0.388031	0.454	0.574	1.49155e-203
LAMA5	7.16622e-208	-0.0716921	0.065	0.171	1.69323e-203
EIF5	1.84776e-207	-0.273972	0.662	0.764	4.36588e-203
MALAT1	3.98914e-207	0.407708	0.989	0.995	9.42553e-203
C3orf14	6.78313e-207	-0.09013	0.111	0.245	1.60272e-202
TRAF4	7.24992e-207	-0.245783	0.222	0.368	1.71301e-202
MTHFD1L	8.63189e-207	-0.0975289	0.078	0.189	2.03954e-202
VCAM1	9.08663e-207	0.664115	0.195	0.06	2.14699e-202
CDK1	9.88641e-207	-0.205491	0.131	0.268	2.33596e-202
IFI6	1.00641e-206	-0.474546	0.482	0.651	2.37794e-202
ERBB3	1.29388e-206	-0.278116	0.242	0.389	3.05719e-202
MTTP	2.80835e-206	0.29233	0.232	0.095	6.63556e-202
EDEM2	3.39466e-206	-0.193828	0.24	0.396	8.0209e-202
NOB1	3.85938e-206	-0.18384	0.218	0.375	9.11893e-202
NEDD8	9.34196e-206	-0.282746	0.787	0.86	2.20732e-201
C12orf10	9.5971e-206	-0.245897	0.32	0.475	2.2676e-201
ITM2B	1.04668e-205	0.534648	0.852	0.828	2.47308e-201
CDC42EP4	1.21649e-205	-0.17093	0.193	0.341	2.87431e-201
ESF1	1.84442e-205	-0.271087	0.358	0.519	4.35799e-201
ZDHHC7	2.99071e-205	-0.0733735	0.09	0.21	7.06645e-201
MED30	3.37314e-205	-0.195557	0.278	0.444	7.97005e-201
MUC13	5.3092e-205	-0.0842214	0.105	0.235	1.25446e-200
MRPL3	6.56674e-205	-0.281892	0.387	0.539	1.55159e-200
PARVB	7.69772e-205	-0.171279	0.182	0.335	1.81882e-200
CDC34	1.01089e-204	-0.170509	0.15	0.284	2.38853e-200
POLR1D	1.29809e-204	-0.266795	0.477	0.626	3.06713e-200
BDH1	1.50329e-204	0.190316	0.17	0.043	3.55198e-200
NFIA	1.67553e-204	0.291901	0.31	0.15	3.95895e-200
C8G	2.97382e-204	0.5947	0.379	0.247	7.02655e-200
RPS14	3.30089e-204	-0.212252	0.997	0.999	7.79935e-200
BRIX1	4.15343e-204	-0.241126	0.29	0.454	9.81372e-200
CLTA	4.47889e-204	-0.452325	0.62	0.698	1.05827e-199
NPRL3	5.84516e-204	-0.101315	0.104	0.228	1.38109e-199
ARMCX2	8.94917e-204	-0.0490844	0.035	0.117	2.11451e-199
ZC3H13	1.13055e-203	-0.205777	0.273	0.433	2.67126e-199
DNAJB11	1.85729e-203	-0.335778	0.536	0.665	4.38839e-199
HGD	2.33867e-203	0.467818	0.346	0.216	5.52581e-199
PFDN4	2.80353e-203	-0.246783	0.454	0.621	6.62418e-199
KRT18	4.50833e-203	-0.476114	0.549	0.698	1.06523e-198
UQCR11	4.66969e-203	0.313063	0.877	0.875	1.10335e-198
THAP11	5.67048e-203	-0.131401	0.133	0.263	1.33982e-198
GABPB1-AS1	5.77663e-203	-0.160702	0.16	0.305	1.3649e-198
GLIS3	7.76924e-203	-0.0618367	0.034	0.114	1.83572e-198
SCRN1	8.99055e-203	-0.0475085	0.036	0.119	2.12429e-198
PTBP1	1.25294e-202	-0.26398	0.346	0.501	2.96045e-198
C16orf59	1.42591e-202	-0.0732076	0.047	0.137	3.36913e-198
SPC25	5.93561e-202	-0.130537	0.075	0.184	1.40247e-197
EIF3L	6.88122e-202	-0.295784	0.618	0.725	1.62589e-197
MRPL9	8.93361e-202	-0.266231	0.338	0.486	2.11083e-197
SMYD3	1.41445e-201	-0.145353	0.157	0.295	3.34206e-197
EMG1	2.78284e-201	-0.245507	0.284	0.439	6.57528e-197
TPD52L2	3.4351e-201	-0.192005	0.27	0.432	8.11645e-197
BLVRB	3.58248e-201	0.613172	0.641	0.595	8.46469e-197
GLO1	6.15176e-201	-0.551206	0.529	0.624	1.45354e-196
DSTN	9.48197e-201	-0.160459	0.674	0.772	2.2404e-196
EVA1A	1.21787e-200	0.174092	0.166	0.043	2.87759e-196
PFDN5	1.3326e-200	-0.201424	0.956	0.981	3.14867e-196
MIS18A	1.53816e-200	-0.115394	0.117	0.244	3.63437e-196
PNCK	1.68753e-200	-0.0712528	0.056	0.155	3.9873e-196
C7orf26	3.41266e-200	-0.0801594	0.08	0.191	8.06343e-196
VWA9	4.27818e-200	-0.0987653	0.106	0.229	1.01085e-195
CHST13	5.36928e-200	-0.349376	0.212	0.339	1.26865e-195
PTGES2	7.02769e-200	-0.294318	0.275	0.414	1.6605e-195
FABP3	7.14087e-200	-0.158142	0.132	0.272	1.68724e-195
CXCL5	7.19781e-200	-0.277257	0.038	0.12	1.7007e-195
ERBB2	8.95592e-200	-0.0842239	0.071	0.177	2.11611e-195
BANF1	1.02811e-199	-0.285708	0.611	0.732	2.42921e-195
GRTP1	1.27256e-199	-0.110308	0.104	0.223	3.0068e-195
PPME1	1.42591e-199	-0.100112	0.116	0.243	3.36915e-195
ALDH2	1.79803e-199	0.764345	0.455	0.353	4.24839e-195
NUP37	3.1751e-199	-0.158597	0.184	0.33	7.50212e-195
PVR	3.98915e-199	-0.117561	0.101	0.22	9.42557e-195
PCOLCE2	6.52973e-199	-0.156258	0.128	0.257	1.54285e-194
DDX19A	6.99709e-199	-0.0943268	0.099	0.219	1.65327e-194
NFKBIE	8.53938e-199	-0.189076	0.184	0.331	2.01768e-194
TPM4	2.28764e-198	-0.143126	0.421	0.644	5.40524e-194
HDDC2	2.91009e-198	-0.165131	0.272	0.438	6.87596e-194
LIPA	2.94525e-198	1.04402	0.505	0.371	6.95904e-194
PRR3	4.16497e-198	-0.102449	0.092	0.207	9.84099e-194
LGALSL	4.90063e-198	-0.0858262	0.082	0.193	1.15792e-193
PSMB1	8.46687e-198	-0.329768	0.748	0.821	2.00055e-193
THOC7	8.72787e-198	-0.247401	0.418	0.578	2.06222e-193
CA11	1.3454e-197	-0.0940824	0.091	0.206	3.17891e-193
HMOX1	1.40462e-197	-0.264128	0.291	0.477	3.31883e-193
PARD6B	1.62045e-197	-0.108073	0.095	0.211	3.82881e-193
PDSS1	1.84071e-197	-0.113346	0.084	0.193	4.34922e-193
SNRPD3	2.06569e-197	-0.308143	0.554	0.68	4.88082e-193
SUMO2	2.84924e-197	-0.248729	0.867	0.919	6.7322e-193
PPP1CA	2.86195e-197	-0.264399	0.639	0.754	6.76222e-193
SNHG15	1.84181e-196	-0.122418	0.195	0.353	4.35183e-192
CYB561	2.27333e-196	-0.0745701	0.087	0.202	5.37142e-192
RTP3	3.0329e-196	0.114298	0.104	0.005	7.16614e-192
SUCLA2	4.95906e-196	-0.132487	0.186	0.336	1.17173e-191
TOMM34	8.49115e-196	-0.134498	0.137	0.266	2.00629e-191
BEX5	8.67133e-196	-0.100177	0.089	0.204	2.04886e-191
AGMO	1.10645e-195	0.206515	0.18	0.052	2.61431e-191
RMI2	2.29742e-195	-0.0777266	0.046	0.132	5.42835e-191
F13B	2.88105e-195	0.150326	0.152	0.034	6.80736e-191
TRA2A	5.98326e-195	-0.208096	0.389	0.558	1.41372e-190
MAD2L1BP	6.67525e-195	-0.138264	0.151	0.285	1.57723e-190
MXD1	6.91013e-195	-0.271486	0.198	0.352	1.63273e-190
CUL7	1.82732e-194	-0.0632552	0.041	0.125	4.31759e-190
KHSRP	2.74265e-194	-0.137712	0.162	0.303	6.48033e-190
CCNA2	2.80275e-194	-0.124492	0.065	0.164	6.62234e-190
CNN1	3.70839e-194	0.0180215	0.028	0.101	8.76218e-190
EMC8	3.84369e-194	-0.214688	0.217	0.357	9.08186e-190
ZNF57	4.43874e-194	-0.0631146	0.042	0.125	1.04878e-189
PTK7	5.8603e-194	-0.0381767	0.035	0.114	1.38467e-189
GGT7	6.41584e-194	-0.0841768	0.079	0.187	1.51593e-189
GLG1	6.64297e-194	-0.176192	0.233	0.387	1.5696e-189
FAM122A	8.56578e-194	-0.0993225	0.126	0.257	2.02392e-189
GTPBP1	8.70183e-194	-0.0706614	0.093	0.212	2.05607e-189
HOMER3	1.2129e-193	-0.0816592	0.09	0.207	2.86583e-189
SCO2	1.61152e-193	-0.186699	0.251	0.407	3.80771e-189
RBP4	1.66249e-193	1.71749	0.746	0.661	3.92813e-189
PLIN3	2.44769e-193	-0.20468	0.25	0.403	5.7834e-189
MED15	2.82705e-193	-0.106902	0.142	0.279	6.67976e-189
HDAC1	2.87242e-193	-0.196866	0.314	0.478	6.78694e-189
LRRC16A	2.94547e-193	-0.0857375	0.083	0.194	6.95956e-189
IWS1	3.52269e-193	-0.138534	0.177	0.322	8.32341e-189
HK2	3.65635e-193	-0.176851	0.06	0.159	8.63921e-189
ORM1	7.73294e-193	-0.0542364	0.616	0.44	1.82714e-188
HHEX	8.16256e-193	-0.297289	0.23	0.365	1.92865e-188
NUDCD1	8.50616e-193	-0.129931	0.14	0.272	2.00984e-188
YARS2	8.77967e-193	-0.0919151	0.099	0.217	2.07446e-188
MED6	1.7115e-192	-0.147469	0.19	0.337	4.04394e-188
UNC13B	1.80502e-192	-0.0568505	0.04	0.122	4.2649e-188
KATNA1	2.06423e-192	-0.101074	0.132	0.264	4.87737e-188
CCDC34	2.30619e-192	-0.203676	0.209	0.358	5.44906e-188
GAR1	2.46984e-192	-0.134315	0.176	0.32	5.83573e-188
C10orf35	2.70663e-192	-0.0694358	0.056	0.15	6.39524e-188
CFL1	6.9294e-192	-0.250642	0.945	0.975	1.63728e-187
CDKN1C	8.6143e-192	-0.0733974	0.066	0.17	2.03539e-187
CBX8	1.2223e-191	-0.102787	0.086	0.194	2.88806e-187
NIFK	1.31732e-191	-0.217274	0.294	0.45	3.11257e-187
APTX	1.43275e-191	-0.106423	0.141	0.273	3.3853e-187
WFS1	2.72332e-191	-0.073198	0.074	0.179	6.43465e-187
CBX2	3.61564e-191	-0.0696722	0.057	0.151	8.54302e-187
SLC38A4	3.74502e-191	0.229987	0.178	0.055	8.84874e-187
H2AFV	4.51863e-191	-0.378005	0.543	0.651	1.06766e-186
FAM217B	1.02698e-190	-0.0685474	0.072	0.176	2.42654e-186
RP11-872J21.3	2.35723e-190	-0.0535282	0.029	0.101	5.56965e-186
C11orf49	2.71945e-190	-0.0829872	0.092	0.206	6.42552e-186
DNASE1L3	3.04851e-190	0.786669	0.115	0.013	7.20302e-186
UBAP2	3.1107e-190	-0.0877435	0.119	0.245	7.34997e-186
NDRG1	4.77702e-190	-0.265213	0.308	0.473	1.12871e-185
DCDC2	5.54293e-190	-0.0541458	0.042	0.126	1.30968e-185
DEPDC1B	6.81101e-190	-0.0808923	0.057	0.151	1.60931e-185
CDC6	7.4389e-190	-0.127447	0.078	0.182	1.75766e-185
PLEKHA5	9.29148e-190	-0.133583	0.156	0.291	2.19539e-185
TIMM9	1.64353e-189	-0.188235	0.273	0.429	3.88334e-185
CYP2J2	1.69154e-189	0.147721	0.154	0.039	3.99678e-185
MCM5	1.92961e-189	-0.193051	0.179	0.322	4.55927e-185
UTP23	1.94758e-189	-0.127279	0.16	0.297	4.60175e-185
LINC00094	3.05248e-189	-0.0641418	0.044	0.128	7.2124e-185
KLHL42	5.2545e-189	-0.0931089	0.087	0.198	1.24153e-184
CNOT3	5.49106e-189	-0.0952344	0.116	0.24	1.29743e-184
PNP	7.90614e-189	-0.11079	0.162	0.305	1.86806e-184
SGOL1	1.36702e-188	-0.120683	0.075	0.178	3.23e-184
PHB	1.40852e-188	-0.349259	0.577	0.683	3.32804e-184
NCOA5	1.46918e-188	-0.059639	0.049	0.137	3.47139e-184
PRTFDC1	2.41597e-188	-0.0769396	0.056	0.148	5.70845e-184
SSRP1	2.93641e-188	-0.218927	0.29	0.442	6.93814e-184
PTDSS1	3.093e-188	-0.203973	0.262	0.415	7.30814e-184
ENKD1	5.80532e-188	-0.0606609	0.042	0.125	1.37168e-183
ZNF138	6.71272e-188	-0.0692531	0.068	0.168	1.58608e-183
RSPH3	1.12619e-187	-0.0770137	0.06	0.156	2.66095e-183
VPS52	1.46428e-187	-0.0994899	0.101	0.216	3.4598e-183
PP7080	2.46836e-187	-0.0659346	0.064	0.161	5.83224e-183
KNSTRN	2.90963e-187	-0.124266	0.1	0.214	6.87487e-183
NR1I3	3.2086e-187	0.146252	0.117	0.015	7.58128e-183
PLAGL2	3.35386e-187	-0.05827	0.041	0.124	7.92451e-183
SEMA4B	3.84276e-187	-0.0638147	0.05	0.139	9.07966e-183
CYBA	4.48967e-187	-0.49042	0.672	0.737	1.06082e-182
SRSF6	6.13406e-187	-0.206802	0.358	0.524	1.44936e-182
NDUFAB1	7.37028e-187	-0.273103	0.588	0.714	1.74145e-182
CYP4F2	1.01028e-186	0.164029	0.144	0.032	2.3871e-182
AKR1A1	1.31855e-186	0.443661	0.591	0.525	3.11548e-182
THOC6	1.809e-186	-0.13052	0.213	0.367	4.2743e-182
GATAD1	2.08187e-186	-0.142309	0.149	0.282	4.91905e-182
GRHL1	2.55842e-186	-0.0883329	0.061	0.156	6.04504e-182
LRRC61	3.14397e-186	-0.187686	0.158	0.284	7.42856e-182
MCM8	3.34568e-186	-0.0676573	0.048	0.135	7.90517e-182
RP1-39G22.7	3.7048e-186	-0.0613911	0.059	0.154	8.75369e-182
RP11-469A15.2	4.71096e-186	0.114818	0.147	0.031	1.11311e-181
SMTN	7.36121e-186	-0.0724235	0.139	0.275	1.73931e-181
REPS1	7.49366e-186	-0.0945915	0.106	0.224	1.7706e-181
MRPL11	8.47815e-186	-0.25366	0.387	0.538	2.00322e-181
DUSP18	1.1319e-185	-0.0554813	0.057	0.151	2.67444e-181
ARMC7	1.44142e-185	-0.0824347	0.094	0.207	3.40578e-181
CALM3	2.86163e-185	-0.287702	0.654	0.756	6.76145e-181
ZNF444	4.16345e-185	-0.184473	0.176	0.306	9.83739e-181
RRM2	7.85778e-185	-0.161073	0.106	0.226	1.85664e-180
GOLM1	9.45263e-185	-0.173426	0.192	0.337	2.23347e-180
TFDP1	1.03714e-184	-0.132585	0.182	0.328	2.45056e-180
BCL2L12	1.06656e-184	-0.177551	0.207	0.35	2.52008e-180
C1R	1.21099e-184	0.450153	0.361	0.225	2.86132e-180
MAGOHB	1.37966e-184	-0.194161	0.245	0.393	3.25987e-180
ZNF689	1.46982e-184	-0.0546734	0.054	0.145	3.47289e-180
EXOG	1.64729e-184	-0.0913417	0.1	0.217	3.89222e-180
SAT1	2.00536e-184	0.279769	0.902	0.815	4.73827e-180
DDX18	2.11556e-184	-0.273667	0.507	0.634	4.99864e-180
MED20	2.21697e-184	-0.0796979	0.072	0.172	5.23825e-180
ERF	2.28351e-184	-0.140636	0.177	0.317	5.39548e-180
TFRC	3.29656e-184	-0.239503	0.242	0.401	7.78911e-180
ZNF669	3.4786e-184	-0.0627342	0.052	0.142	8.21924e-180
PLK2	4.07065e-184	-0.0882323	0.136	0.271	9.61813e-180
APOC2	4.92365e-184	1.32648	0.446	0.37	1.16336e-179
TCF3	5.48206e-184	-0.0744874	0.061	0.156	1.2953e-179
PRMT1	7.3933e-184	-0.24299	0.429	0.577	1.74689e-179
DUSP3	8.56005e-184	-0.205544	0.277	0.431	2.02257e-179
SPIRE2	9.77068e-184	-0.0588433	0.034	0.109	2.30862e-179
UBALD1	9.79103e-184	-0.142704	0.156	0.287	2.31342e-179
AP2M1	1.06436e-183	-0.330937	0.633	0.719	2.51486e-179
FUCA2	1.45586e-183	-0.241699	0.327	0.476	3.43992e-179
COX6C	2.0237e-183	-0.269992	0.895	0.937	4.7816e-179
AURKA	2.23106e-183	-0.146814	0.117	0.238	5.27155e-179
ACSS1	3.79978e-183	-0.0736117	0.077	0.183	8.97813e-179
ZNF821	4.12179e-183	-0.0622511	0.054	0.144	9.73897e-179
CNOT1	8.26888e-183	-0.128132	0.176	0.318	1.95377e-178
NKRF	1.20727e-182	-0.0747827	0.076	0.181	2.85254e-178
RUVBL2	1.61204e-182	-0.228523	0.316	0.469	3.80893e-178
TJP2	1.91432e-182	-0.154522	0.152	0.284	4.52315e-178
CDCA5	1.94771e-182	-0.0855515	0.054	0.143	4.60204e-178
SOX4	2.38916e-182	-0.255773	0.334	0.501	5.6451e-178
FAM27C	2.66912e-182	-0.0715791	0.032	0.105	6.30659e-178
HSD11B1	3.35782e-182	0.237439	0.107	0.01	7.93385e-178
SET	7.08116e-182	-0.305631	0.643	0.768	1.67314e-177
PRAP1	9.05142e-182	0.950413	0.65	0.55	2.13867e-177
MFSD10	1.05535e-181	-0.118076	0.223	0.383	2.49357e-177
EXOSC6	1.50686e-181	-0.0928909	0.099	0.213	3.56042e-177
TXNDC17	1.5487e-181	-0.266888	0.555	0.696	3.65926e-177
UGT2B15	1.99195e-181	0.468739	0.288	0.136	4.70657e-177
ITGA5	2.82487e-181	-0.157336	0.184	0.331	6.6746e-177
NELFA	3.04757e-181	-0.0945134	0.116	0.237	7.20079e-177
MTRF1L	3.98558e-181	-0.121071	0.152	0.284	9.41713e-177
DPH3	4.22669e-181	-0.223244	0.329	0.48	9.98681e-177
SEMA4C	6.77746e-181	-0.0511613	0.046	0.131	1.60138e-176
FGA	8.21925e-181	0.536678	0.545	0.425	1.94204e-176
POLR2A	1.32387e-180	-0.0926737	0.148	0.286	3.12803e-176
CAMSAP3	1.3363e-180	-0.0534817	0.033	0.106	3.1574e-176
BTF3	1.50328e-180	-0.223352	0.921	0.951	3.55195e-176
ARL2BP	4.55752e-180	-0.144057	0.266	0.424	1.07685e-175
NR2F1	5.27334e-180	-0.113134	0.09	0.201	1.24599e-175
DFNA5	7.42929e-180	-0.0819097	0.083	0.189	1.75539e-175
YKT6	7.79999e-180	-0.130586	0.151	0.281	1.84298e-175
CCDC151	1.51303e-179	-0.0501844	0.045	0.13	3.57499e-175
CKLF	1.62299e-179	-0.282684	0.539	0.699	3.8348e-175
MAP1B	2.04462e-179	0.118999	0.1	0.224	4.83104e-175
CPM	7.70304e-179	0.553364	0.317	0.176	1.82007e-174
RPL7L1	1.33377e-178	-0.276897	0.37	0.501	3.15144e-174
DTX3	1.36356e-178	-0.0405356	0.044	0.128	3.22182e-174
SNHG19	2.20054e-178	-0.131045	0.154	0.29	5.19945e-174
TCF7L2	2.78636e-178	-0.132242	0.181	0.321	6.5836e-174
ZNF670	2.8908e-178	-0.0557914	0.046	0.13	6.83039e-174
DUSP8	3.75633e-178	-0.043991	0.045	0.128	8.87545e-174
CEP170B	7.60581e-178	-0.0553274	0.039	0.116	1.7971e-173
HEXIM1	1.04548e-177	-0.154809	0.233	0.385	2.47025e-173
PDRG1	1.15717e-177	-0.143572	0.188	0.326	2.73416e-173
OGFOD1	1.31056e-177	-0.0798027	0.109	0.226	3.0966e-173
GANAB	3.56883e-177	-0.211843	0.283	0.428	8.43243e-173
MSC	3.79763e-177	-0.104467	0.031	0.101	8.97304e-173
NUP43	5.18763e-177	-0.0645782	0.068	0.165	1.22573e-172
UMPS	6.37956e-177	-0.160861	0.194	0.332	1.50736e-172
MRPL47	9.00737e-177	-0.260606	0.445	0.59	2.12826e-172
DAO	9.59367e-177	0.119619	0.123	0.021	2.26679e-172
UPF3A	1.78194e-176	-0.197849	0.286	0.436	4.21036e-172
DNMT3A	1.89037e-176	-0.0899574	0.102	0.217	4.46656e-172
POLD1	2.75352e-176	-0.083534	0.079	0.181	6.50603e-172
RBAK-RBAKDN	3.03754e-176	-0.0628217	0.068	0.165	7.17709e-172
RNF216	3.63238e-176	-0.0914858	0.142	0.273	8.5826e-172
MRPS18A	3.76405e-176	-0.276029	0.344	0.475	8.89369e-172
VAPB	4.66677e-176	-0.124675	0.146	0.272	1.10266e-171
CLDN7	5.19988e-176	-0.247512	0.191	0.321	1.22863e-171
SCAMP5	6.13852e-176	-0.0464581	0.033	0.105	1.45041e-171
MYBL2	6.35017e-176	-0.108269	0.077	0.178	1.50042e-171
EIF4ENIF1	8.58956e-176	-0.0505814	0.053	0.141	2.02954e-171
CTNNBL1	9.25189e-176	-0.190983	0.301	0.454	2.18604e-171
TRAF7	1.04485e-175	-0.137297	0.212	0.357	2.46877e-171
DNAJC4	1.13188e-175	-0.191471	0.272	0.425	2.67441e-171
ABCG5	1.26361e-175	0.094204	0.103	0.009	2.98567e-171
PPIF	1.29812e-175	-0.262109	0.257	0.403	3.06721e-171
CIAO1	1.64741e-175	-0.185632	0.262	0.407	3.89251e-171
VHL	1.81656e-175	-0.108379	0.121	0.244	4.29216e-171
CD99	1.88653e-175	0.444856	0.716	0.661	4.4575e-171
RRP15	2.69031e-175	-0.176206	0.239	0.383	6.35667e-171
CCL2	3.3071e-175	-0.879828	0.111	0.228	7.81402e-171
RFC2	3.34964e-175	-0.161119	0.185	0.322	7.91453e-171
RPS20	3.86706e-175	-0.300426	0.985	0.995	9.13708e-171
MEA1	4.15984e-175	-0.303303	0.477	0.602	9.82887e-171
AP1G2	4.45445e-175	-0.0570857	0.091	0.203	1.0525e-170
SLC43A2	5.28978e-175	-0.128996	0.092	0.204	1.24987e-170
PICK1	5.79086e-175	-0.0714663	0.079	0.181	1.36826e-170
RFC3	6.43749e-175	-0.102616	0.089	0.196	1.52105e-170
PPIH	9.03264e-175	-0.145854	0.219	0.368	2.13423e-170
PPP2R1A	1.02495e-174	-0.251684	0.441	0.579	2.42174e-170
NGDN	1.37949e-174	-0.152036	0.26	0.407	3.25945e-170
MVB12A	1.44743e-174	-0.172747	0.277	0.436	3.41998e-170
MED25	2.13346e-174	-0.0915088	0.099	0.211	5.04094e-170
CD320	4.009e-174	-0.166702	0.252	0.4	9.47247e-170
VAMP5	5.48586e-174	0.474105	0.62	0.538	1.2962e-169
CST3	7.17258e-174	-0.270967	0.814	0.845	1.69474e-169
OIP5	7.88603e-174	-0.0828803	0.061	0.152	1.86331e-169
PLEKHF2	7.97246e-174	-0.162189	0.23	0.376	1.88373e-169
TRIM27	1.05763e-173	-0.179616	0.216	0.353	2.49896e-169
AR	1.19304e-173	0.112902	0.119	0.019	2.81891e-169
FES	1.41426e-173	-0.0970293	0.123	0.249	3.34162e-169
CYP3A5	1.53236e-173	0.632415	0.355	0.234	3.62066e-169
NFS1	2.09163e-173	-0.113769	0.126	0.245	4.94212e-169
NDRG3	2.48803e-173	-0.0949855	0.128	0.25	5.87871e-169
WDR34	5.60381e-173	-0.134814	0.171	0.305	1.32407e-168
PHC1	8.4554e-173	-0.0380105	0.033	0.105	1.99784e-168
NPAS2	9.22672e-173	-0.0593699	0.031	0.1	2.18009e-168
ANKRD26	1.03252e-172	-0.101405	0.108	0.223	2.43964e-168
TUG1	1.04398e-172	-0.130743	0.171	0.305	2.46671e-168
SKA2	1.07708e-172	-0.152888	0.242	0.396	2.54492e-168
AC007405.6	1.39937e-172	-0.0691752	0.051	0.135	3.30642e-168
YDJC	1.54278e-172	-0.148001	0.159	0.286	3.64528e-168
MEN1	2.21459e-172	-0.0869402	0.078	0.178	5.23265e-168
PYGO2	3.4782e-172	-0.0730116	0.078	0.179	8.2183e-168
FAM189B	4.71439e-172	-0.0903127	0.095	0.203	1.11392e-167
EGFL7	7.05056e-172	0.0806683	0.197	0.363	1.66591e-167
FLOT2	7.73353e-172	-0.138018	0.166	0.296	1.82728e-167
RPL13A	1.05915e-171	-0.410487	0.997	0.999	2.50256e-167
SPSB2	1.06082e-171	-0.0914516	0.107	0.22	2.50651e-167
FAM222B	1.09316e-171	-0.0739412	0.082	0.184	2.58293e-167
R3HDM4	1.38995e-171	-0.080371	0.12	0.242	3.28417e-167
VDAC2	1.55253e-171	-0.305025	0.615	0.711	3.66831e-167
RPUSD2	1.85633e-171	-0.0790509	0.075	0.172	4.38614e-167
GSTM3	1.9584e-171	-0.199077	0.298	0.444	4.62731e-167
SPATS2	2.30693e-171	-0.158543	0.223	0.369	5.45081e-167
MELK	2.86498e-171	-0.101268	0.066	0.158	6.76937e-167
IST1	3.42295e-171	-0.138401	0.243	0.398	8.08774e-167
ZNF133	4.33472e-171	-0.0491625	0.035	0.109	1.02421e-166
MLLT11	4.62241e-171	-0.0751219	0.083	0.188	1.09218e-166
RFC4	5.02362e-171	-0.132287	0.163	0.296	1.18698e-166
ICA1	6.78319e-171	-0.0711185	0.096	0.208	1.60273e-166
CX3CL1	7.1966e-171	-0.0320641	0.053	0.142	1.70041e-166
TGS1	9.86572e-171	-0.0973827	0.148	0.277	2.33107e-166
KBTBD6	1.117e-170	-0.0404614	0.038	0.113	2.63925e-166
RFWD3	2.10762e-170	-0.0617461	0.051	0.136	4.9799e-166
MLF2	2.60158e-170	-0.287647	0.487	0.606	6.14701e-166
IFT57	2.93291e-170	-0.0996128	0.177	0.316	6.92988e-166
TAF3	5.64502e-170	-0.0995208	0.163	0.297	1.33381e-165
BAHD1	6.55688e-170	-0.044197	0.04	0.118	1.54926e-165
FAM126A	8.5063e-170	-0.100177	0.129	0.251	2.00987e-165
EIF2S2	9.26144e-170	-0.243378	0.707	0.806	2.18829e-165
LYAR	1.19251e-169	-0.0827793	0.234	0.384	2.81767e-165
ANXA6	1.38356e-169	0.378421	0.395	0.251	3.26909e-165
TMEM223	1.59662e-169	-0.191259	0.237	0.375	3.7725e-165
CACYBP	2.05901e-169	-0.239936	0.658	0.736	4.86504e-165
HLF	2.15981e-169	0.233557	0.145	0.039	5.10321e-165
ZNF701	2.65377e-169	-0.046714	0.04	0.117	6.27033e-165
CDYL	2.71887e-169	-0.0591485	0.073	0.172	6.42414e-165
SRM	2.99303e-169	-0.162278	0.214	0.357	7.07192e-165
RP11-262H14.4	3.1103e-169	-0.0392667	0.032	0.103	7.34903e-165
MRPL17	4.09989e-169	-0.180898	0.277	0.428	9.68722e-165
PDIA4	6.14685e-169	-0.31498	0.594	0.717	1.45238e-164
CLIC3	6.27253e-169	0.0131368	0.086	0.195	1.48207e-164
CALR	6.62746e-169	-0.277029	0.783	0.861	1.56594e-164
WDR60	7.62878e-169	-0.13144	0.12	0.238	1.80253e-164
SLC39A7	7.809e-169	-0.226252	0.327	0.464	1.84511e-164
CENPH	7.9768e-169	-0.118848	0.108	0.22	1.88476e-164
CNIH4	2.97354e-168	-0.246237	0.485	0.632	7.02587e-164
POLR3C	3.48159e-168	-0.0838171	0.103	0.214	8.22631e-164
NEK2	3.56205e-168	-0.0826911	0.061	0.151	8.41641e-164
ERICH5	4.23229e-168	-0.13054	0.11	0.222	1.00001e-163
BMS1	4.67419e-168	-0.115658	0.154	0.282	1.10442e-163
PLAGL1	4.7235e-168	-0.0663858	0.073	0.172	1.11607e-163
CHTOP	4.88642e-168	-0.20529	0.334	0.482	1.15456e-163
CH17-189H20.1	5.40019e-168	-0.115782	0.227	0.377	1.27596e-163
RAB3IP	9.71076e-168	-0.113802	0.141	0.264	2.29446e-163
MTF2	1.03977e-167	-0.143054	0.236	0.383	2.45678e-163
GPX4	1.16238e-167	-0.29086	0.855	0.901	2.74646e-163
FSTL3	1.36451e-167	-0.0546687	0.06	0.151	3.22407e-163
CRKL	3.8825e-167	-0.0927862	0.099	0.208	9.17356e-163
TMEM216	6.16969e-167	-0.0545697	0.062	0.154	1.45777e-162
EEF2	8.29938e-167	-0.233212	0.856	0.91	1.96098e-162
MPG	8.8052e-167	-0.198747	0.313	0.465	2.08049e-162
SIVA1	1.04948e-166	0.300938	0.497	0.323	2.47971e-162
TRMU	1.15401e-166	-0.104776	0.116	0.229	2.72671e-162
HSPA1B	1.59865e-166	-0.432301	0.754	0.78	3.77729e-162
CPB2	2.38369e-166	0.452234	0.347	0.192	5.63218e-162
GABARAPL2	2.84923e-166	-0.260166	0.6	0.712	6.73216e-162
CTSV	3.78463e-166	-0.0673688	0.069	0.164	8.94232e-162
PRG4	5.10479e-166	0.123682	0.158	0.046	1.20616e-161
HLA-A	5.4285e-166	0.322772	0.984	0.982	1.28265e-161
ATG101	5.91036e-166	-0.195729	0.335	0.48	1.3965e-161
PON1	5.91641e-166	0.39751	0.314	0.164	1.39793e-161
INTS8	7.30812e-166	-0.106046	0.132	0.251	1.72676e-161
FAIM	1.21816e-165	-0.0821732	0.111	0.225	2.87827e-161
TMEM237	1.9589e-165	-0.101054	0.114	0.229	4.62848e-161
ASRGL1	2.18721e-165	-0.121325	0.155	0.285	5.16795e-161
PGBD1	2.20905e-165	-0.0423851	0.037	0.111	5.21955e-161
IGF1	2.29191e-165	0.194045	0.137	0.032	5.41531e-161
SNAPC5	2.55068e-165	-0.159756	0.225	0.362	6.02674e-161
FAM188A	3.84237e-165	-0.0727254	0.093	0.199	9.07875e-161
EXT2	7.05132e-165	-0.0711882	0.106	0.219	1.66609e-160
MYL6B	7.08204e-165	-0.162438	0.28	0.43	1.67334e-160
SGOL2	7.31155e-165	-0.10004	0.077	0.175	1.72757e-160
VAV2	9.89059e-165	-0.0771669	0.079	0.178	2.33695e-160
COA5	1.09435e-164	-0.204347	0.278	0.413	2.58574e-160
VEGFA	1.18909e-164	-0.260497	0.261	0.411	2.80959e-160
MAZ	1.19646e-164	-0.117145	0.205	0.349	2.827e-160
EIF3M	1.30618e-164	-0.247098	0.554	0.692	3.08624e-160
SAAL1	1.40158e-164	-0.0923087	0.112	0.225	3.31165e-160
CHI3L1	1.88996e-164	0.599679	0.119	0.023	4.4656e-160
PTN	2.04911e-164	-0.0551229	0.043	0.122	4.84165e-160
DNAJC3-AS1	2.12658e-164	-0.0699876	0.049	0.131	5.02467e-160
NUDT9	2.58961e-164	-0.176549	0.237	0.375	6.11872e-160
FANCI	2.86162e-164	-0.0775745	0.058	0.144	6.76144e-160
LTBP4	3.07578e-164	-0.0205292	0.071	0.169	7.26745e-160
YTHDF1	3.5443e-164	-0.08504	0.121	0.237	8.37447e-160
DEDD2	4.57853e-164	-0.163144	0.251	0.391	1.08182e-159
ALKBH4	6.70856e-164	-0.0785492	0.09	0.194	1.5851e-159
SRGN	7.38296e-164	0.226939	0.765	0.594	1.74445e-159
MAT2A	9.18459e-164	-0.169371	0.304	0.463	2.17014e-159
C8orf76	9.47794e-164	-0.118044	0.194	0.329	2.23945e-159
IL17RE	1.22717e-163	-0.067174	0.055	0.14	2.89956e-159
CNKSR3	1.55673e-163	-0.111584	0.144	0.267	3.67825e-159
CDK16	1.57908e-163	-0.124847	0.168	0.296	3.73105e-159
KLKB1	1.89518e-163	0.138166	0.127	0.027	4.47793e-159
ARID3B	2.23605e-163	-0.0438156	0.04	0.116	5.28335e-159
ATP5B	4.55022e-163	-0.287111	0.778	0.84	1.07513e-158
CARD10	4.65375e-163	-0.0561454	0.054	0.139	1.09959e-158
KLHDC3	4.98611e-163	-0.278206	0.322	0.443	1.17812e-158
AACS	5.3317e-163	-0.0557936	0.051	0.134	1.25977e-158
F10	6.15924e-163	0.491221	0.334	0.222	1.4553e-158
SMIM6	6.72075e-163	-0.0546323	0.038	0.111	1.58798e-158
ARF3	8.2025e-163	-0.196792	0.373	0.522	1.93809e-158
PPIC	8.44703e-163	-0.295579	0.365	0.503	1.99586e-158
RING1	8.77767e-163	-0.160329	0.218	0.356	2.07399e-158
DALRD3	9.10219e-163	-0.116283	0.136	0.255	2.15066e-158
MAGEA1	1.11337e-162	0.00226795	0.135	0.264	2.63066e-158
PAK4	1.2596e-162	-0.089958	0.114	0.227	2.97619e-158
GATA6	1.31001e-162	-0.0436463	0.048	0.129	3.09529e-158
C20orf196	1.52305e-162	-0.0562791	0.076	0.175	3.59867e-158
FAM103A1	2.14882e-162	-0.214431	0.37	0.508	5.07724e-158
NUP50	2.4161e-162	-0.114955	0.179	0.312	5.70876e-158
YBX1	2.91214e-162	0.382967	0.878	0.856	6.8808e-158
SCO1	2.95309e-162	-0.0995933	0.144	0.267	6.97755e-158
MAPKAPK3	3.02749e-162	-0.10801	0.162	0.294	7.15336e-158
BAG6	4.04547e-162	-0.225112	0.334	0.471	9.55865e-158
MORF4L1	4.26526e-162	-0.214212	0.795	0.854	1.00779e-157
ARPC1A	5.41876e-162	-0.259162	0.453	0.577	1.28034e-157
HLA-C	5.57595e-162	0.418083	0.965	0.958	1.31749e-157
PHF5A	8.46658e-162	-0.20866	0.331	0.468	2.00048e-157
HCG18	9.8372e-162	-0.0715444	0.098	0.207	2.32433e-157
TFPT	1.00003e-161	-0.12289	0.202	0.348	2.36287e-157
C11orf31	1.22597e-161	-0.24772	0.666	0.783	2.89671e-157
SEC23B	1.35366e-161	-0.126691	0.219	0.359	3.19844e-157
KIF3B	1.45508e-161	-0.104524	0.127	0.241	3.43807e-157
RP9	1.59306e-161	-0.104557	0.114	0.224	3.76408e-157
SMARCB1	1.91344e-161	-0.293303	0.302	0.421	4.52107e-157
MANF	1.95828e-161	-0.271903	0.559	0.693	4.62703e-157
NT5E	2.91212e-161	-0.126347	0.134	0.253	6.88075e-157
SNAI2	3.76862e-161	0.143716	0.131	0.03	8.90449e-157
SRPK1	5.93981e-161	-0.168721	0.244	0.383	1.40346e-156
RPGRIP1L	7.22931e-161	-0.0440981	0.035	0.106	1.70814e-156
TLK2	7.31702e-161	-0.0767662	0.096	0.202	1.72887e-156
RNF219	7.42875e-161	-0.0569862	0.074	0.171	1.75526e-156
HYPK	7.74799e-161	-0.0827383	0.092	0.197	1.83069e-156
GSTT2B	9.23844e-161	-0.0480183	0.038	0.11	2.18286e-156
C21orf59	1.21138e-160	-0.168542	0.261	0.397	2.86225e-156
CCDC112	1.32229e-160	-0.0692371	0.092	0.199	3.1243e-156
MTRNR2L8	1.41124e-160	-0.0340589	0.08	0.184	3.33448e-156
RBPMS2	2.33981e-160	-0.0702213	0.068	0.16	5.52851e-156
LBP	2.62282e-160	0.354638	0.294	0.161	6.19719e-156
MCRS1	2.72401e-160	-0.130558	0.213	0.352	6.43628e-156
AGXT2	2.87908e-160	0.0919765	0.101	0.012	6.80269e-156
SYT17	3.3016e-160	-0.0543475	0.045	0.123	7.80101e-156
PIGZ	3.8991e-160	-0.0623953	0.049	0.128	9.2128e-156
LGALS1	4.66741e-160	-0.350276	0.81	0.913	1.10281e-155
NES	8.32443e-160	-0.0252991	0.06	0.15	1.9669e-155
HYI	9.0848e-160	0.236496	0.247	0.123	2.14656e-155
TMEM185B	1.04571e-159	-0.0735327	0.084	0.184	2.47081e-155
RAD21	1.34855e-159	-0.255379	0.445	0.577	3.18635e-155
CTDSPL	1.46022e-159	-0.0735821	0.094	0.198	3.45021e-155
TRIP13	1.88421e-159	-0.0838454	0.063	0.151	4.452e-155
SLC39A5	1.97824e-159	-0.168244	0.162	0.286	4.67418e-155
THOC5	2.18822e-159	-0.0881851	0.11	0.22	5.17033e-155
COQ9	2.68504e-159	-0.165919	0.218	0.349	6.34421e-155
SQLE	3.59529e-159	-0.341612	0.363	0.501	8.49496e-155
SH2D3A	4.77463e-159	-0.0463057	0.04	0.115	1.12815e-154
TMEM14C	5.03266e-159	-0.271261	0.623	0.726	1.18912e-154
AHSA1	5.12515e-159	-0.174424	0.462	0.59	1.21097e-154
PET117	5.29198e-159	-0.125933	0.173	0.3	1.25039e-154
DUSP1	5.98809e-159	0.680581	0.823	0.78	1.41487e-154
MYO6	6.08942e-159	-0.159236	0.209	0.35	1.43881e-154
RPL9	6.18151e-159	-0.266132	0.973	0.991	1.46057e-154
OTUD1	6.70062e-159	-0.12584	0.097	0.205	1.58322e-154
TMEM258	7.54489e-159	-0.239283	0.804	0.883	1.78271e-154
EPDR1	1.24173e-158	-0.0976149	0.115	0.225	2.93395e-154
NFE2L3	1.24234e-158	-0.079332	0.091	0.195	2.9354e-154
EIF2AK1	2.16503e-158	-0.211376	0.29	0.425	5.11553e-154
EPHB4	2.1741e-158	-0.0532038	0.075	0.171	5.13696e-154
CFDP1	2.31413e-158	-0.199555	0.439	0.583	5.46782e-154
C22orf39	2.63529e-158	-0.168462	0.235	0.372	6.22667e-154
KIF9	4.37003e-158	-0.109722	0.125	0.239	1.03255e-153
CCL4	4.89668e-158	0.74142	0.544	0.41	1.15699e-153
FUNDC1	6.10835e-158	-0.0961568	0.173	0.306	1.44328e-153
PCGF2	6.44682e-158	-0.0483756	0.085	0.187	1.52326e-153
SSH3	6.55097e-158	-0.0588107	0.05	0.131	1.54786e-153
JRK	7.23927e-158	-0.0560583	0.036	0.106	1.71049e-153
PROSER1	7.43987e-158	-0.0509808	0.041	0.116	1.75789e-153
EXOSC5	7.87906e-158	-0.169142	0.227	0.363	1.86167e-153
DCUN1D5	7.96001e-158	-0.153132	0.244	0.385	1.88079e-153
CRIPT	9.02271e-158	-0.159713	0.357	0.508	2.13189e-153
PAICS	9.36086e-158	-0.214111	0.293	0.439	2.21178e-153
DAPK1	1.25777e-157	-0.0916072	0.131	0.253	2.97185e-153
STXBP2	1.32147e-157	-0.263411	0.289	0.443	3.12236e-153
MRM1	2.66866e-157	-0.0530834	0.04	0.112	6.30551e-153
EIF3D	2.77206e-157	-0.272465	0.568	0.675	6.54981e-153
RSPRY1	4.02625e-157	-0.0988749	0.149	0.271	9.51323e-153
MIDN	4.27284e-157	-0.137965	0.271	0.433	1.00959e-152
CCDC137	4.83128e-157	-0.125851	0.152	0.273	1.14154e-152
C18orf32	5.16729e-157	0.27872	0.391	0.247	1.22093e-152
PDCD2	7.32641e-157	-0.244224	0.289	0.415	1.73108e-152
TBC1D7	7.93179e-157	-0.138957	0.182	0.31	1.87412e-152
JARID2	9.06154e-157	-0.104322	0.132	0.253	2.14106e-152
ARMCX1	1.15525e-156	-0.0723073	0.109	0.223	2.72962e-152
CSNK1E	1.41104e-156	-0.112495	0.169	0.299	3.334e-152
HNRNPDL	1.83772e-156	-0.212712	0.713	0.803	4.34216e-152
ZNF337-AS1	2.04011e-156	-0.0513705	0.037	0.107	4.82036e-152
RNASEH2B	2.23111e-156	-0.137378	0.225	0.366	5.27168e-152
BEX4	2.53943e-156	-0.0888338	0.193	0.34	6.00017e-152
F11	2.74326e-156	0.0949414	0.101	0.013	6.48178e-152
ZNF207	2.92118e-156	-0.204959	0.46	0.603	6.90215e-152
TRMT10C	3.95425e-156	-0.184774	0.266	0.401	9.34311e-152
C1orf131	4.11625e-156	-0.1476	0.243	0.383	9.72588e-152
GZF1	4.19411e-156	-0.0841926	0.065	0.155	9.90985e-152
PIGW	4.42427e-156	-0.0534667	0.044	0.12	1.04537e-151
FNTB	5.27522e-156	-0.0537288	0.045	0.121	1.24643e-151
UTP14C	5.87038e-156	-0.0530167	0.066	0.155	1.38705e-151
TSPAN15	6.81678e-156	-0.0392136	0.081	0.182	1.61067e-151
CCND2	7.57114e-156	-0.015508	0.123	0.247	1.78891e-151
RUNDC1	9.59065e-156	-0.0647956	0.079	0.174	2.26608e-151
PAH	1.36766e-155	0.534478	0.317	0.209	3.23151e-151
HIF3A	1.58909e-155	-0.0278526	0.051	0.134	3.75469e-151
ZNF830	1.97002e-155	-0.128161	0.189	0.318	4.65476e-151
UBA1	1.98564e-155	-0.159073	0.257	0.4	4.69166e-151
STK24	2.00103e-155	-0.0960204	0.184	0.323	4.72804e-151
MRPL51	2.41029e-155	-0.305741	0.632	0.721	5.69502e-151
CCL4L2	3.38289e-155	1.00236	0.424	0.285	7.99309e-151
ETFB	3.70238e-155	-0.346845	0.654	0.758	8.74798e-151
ZNF473	3.9828e-155	-0.0428045	0.034	0.102	9.41056e-151
TSEN2	4.00418e-155	-0.0599847	0.051	0.131	9.46109e-151
EFEMP2	4.04195e-155	-0.0332639	0.065	0.158	9.55033e-151
RECQL4	4.32206e-155	-0.0552113	0.041	0.114	1.02122e-150
FAHD2B	4.3527e-155	-0.0730549	0.079	0.174	1.02846e-150
HNRNPA1L2	4.45789e-155	-0.124452	0.208	0.35	1.05331e-150
FKBP1A	4.53863e-155	-0.161368	0.729	0.822	1.07239e-150
RNF185	5.04028e-155	-0.0830388	0.106	0.213	1.19092e-150
CD63	5.86619e-155	-0.270426	0.899	0.951	1.38606e-150
LZTFL1	6.01231e-155	-0.0569715	0.063	0.151	1.42059e-150
MGA	6.32464e-155	-0.0608587	0.092	0.196	1.49439e-150
TUBG1	6.95838e-155	-0.150224	0.247	0.391	1.64413e-150
HNRNPH3	7.57382e-155	-0.17782	0.392	0.546	1.78954e-150
NUP107	7.77605e-155	-0.126497	0.165	0.291	1.83733e-150
ITIH1	8.86676e-155	0.775638	0.412	0.32	2.09504e-150
FBLN2	1.51591e-154	0.0188576	0.037	0.109	3.5818e-150
RP11-473M20.16	1.62118e-154	-0.0398508	0.034	0.103	3.83053e-150
SEPW1	1.75806e-154	-0.0967085	0.442	0.637	4.15394e-150
CXCL3	2.08003e-154	-0.623021	0.311	0.474	4.91469e-150
RPS2	3.33524e-154	-0.457835	0.923	0.951	7.8805e-150
RRP12	4.61457e-154	-0.0617648	0.073	0.166	1.09033e-149
CALU	4.97786e-154	-0.219898	0.4	0.541	1.17617e-149
SUPT20H	5.20314e-154	-0.0772586	0.13	0.25	1.2294e-149
POLR2I	5.52201e-154	-0.248636	0.538	0.661	1.30474e-149
MLLT10	1.22191e-153	-0.116427	0.199	0.332	2.88712e-149
M6PR	1.22727e-153	-0.17883	0.393	0.55	2.89979e-149
RARRES3	2.62033e-153	0.389638	0.464	0.325	6.19131e-149
GBP2	2.69153e-153	0.296562	0.359	0.205	6.35954e-149
VPS35	3.30245e-153	-0.204913	0.386	0.527	7.80304e-149
ZFP36	4.67098e-153	0.776974	0.764	0.696	1.10366e-148
BAG1	4.72964e-153	-0.235974	0.345	0.472	1.11752e-148
SLC52A2	5.49396e-153	-0.151424	0.219	0.352	1.29811e-148
PPP5C	5.54673e-153	-0.116206	0.175	0.302	1.31058e-148
RHOF	9.69749e-153	-0.0587499	0.134	0.258	2.29132e-148
NCOA6	9.9183e-153	-0.0755046	0.094	0.196	2.3435e-148
MRPL48	1.21542e-152	-0.162587	0.278	0.42	2.8718e-148
SLC25A23	1.93284e-152	-0.0516795	0.062	0.147	4.56691e-148
CYB5B	3.13958e-152	-0.177054	0.32	0.467	7.4182e-148
HOXB4	3.28407e-152	-0.0167526	0.035	0.105	7.7596e-148
SPATA2L	3.99185e-152	-0.0623726	0.086	0.184	9.43193e-148
AAAS	5.28514e-152	-0.124562	0.174	0.299	1.24877e-147
CYP2C8	5.64936e-152	0.226818	0.183	0.07	1.33483e-147
TET1	5.74102e-152	-0.0415673	0.035	0.104	1.35649e-147
MRPS9	6.44451e-152	-0.143457	0.211	0.343	1.52271e-147
MRPS23	7.46603e-152	-0.203167	0.335	0.477	1.76407e-147
TPT1-AS1	8.40925e-152	-0.0574184	0.077	0.173	1.98694e-147
ZC3H8	1.30953e-151	-0.0826812	0.113	0.222	3.09416e-147
GOT2	2.12139e-151	-0.186863	0.258	0.392	5.01242e-147
UTP6	2.21975e-151	-0.143878	0.222	0.356	5.24483e-147
PPP1R14B	2.70939e-151	-0.112457	0.166	0.293	6.40175e-147
COX19	3.57787e-151	-0.121475	0.231	0.372	8.4538e-147
RPP40	4.86126e-151	-0.100567	0.129	0.242	1.14862e-146
RP11-1094M14.11	5.1132e-151	-0.0752677	0.128	0.243	1.20815e-146
DYRK4	6.50324e-151	-0.0912798	0.13	0.244	1.53659e-146
NSMCE2	7.1153e-151	-0.166196	0.274	0.414	1.6812e-146
GUK1	7.19805e-151	0.426578	0.762	0.733	1.70076e-146
ATP5C1	7.86071e-151	-0.345808	0.731	0.792	1.85733e-146
ABHD17B	1.71065e-150	-0.067132	0.094	0.195	4.04192e-146
NOP58	1.96419e-150	-0.128554	0.39	0.538	4.64099e-146
CEP164	2.095e-150	-0.0716512	0.085	0.182	4.95006e-146
MTX2	2.19505e-150	-0.177461	0.293	0.432	5.18647e-146
CCT5	2.22492e-150	-0.241364	0.5	0.642	5.25705e-146
ADM	4.15135e-150	-0.180243	0.284	0.431	9.80882e-146
TMTC4	4.17615e-150	-0.0573677	0.06	0.145	9.86741e-146
WASF1	4.29151e-150	-0.0520399	0.043	0.117	1.014e-145
DYNC1LI2	5.21178e-150	-0.136276	0.247	0.389	1.23144e-145
ZNF22	5.46253e-150	-0.215324	0.302	0.429	1.29069e-145
MTCH1	6.79424e-150	-0.434344	0.487	0.558	1.60534e-145
PTTG1	7.16138e-150	-0.133677	0.299	0.459	1.69209e-145
BLOC1S5	9.23495e-150	-0.0843604	0.1	0.202	2.18203e-145
SLC25A36	9.50443e-150	-0.0407849	0.112	0.228	2.24571e-145
LLPH	1.09595e-149	-0.146798	0.326	0.476	2.5895e-145
ASF1B	1.37737e-149	-0.0779337	0.065	0.152	3.25445e-145
MTX1	1.52544e-149	-0.190443	0.333	0.475	3.60431e-145
ASGR2	1.77638e-149	-0.217987	0.348	0.491	4.19724e-145
EXOSC8	1.84911e-149	-0.118738	0.247	0.392	4.36907e-145
SAP18	2.31128e-149	-0.189949	0.786	0.844	5.4611e-145
TMEM184A	2.77708e-149	-0.0580626	0.036	0.104	6.56168e-145
PELP1	2.9839e-149	-0.0718334	0.103	0.209	7.05035e-145
NPM1	4.5048e-149	-0.166043	0.917	0.952	1.06439e-144
CCDC106	5.86157e-149	-0.0920517	0.1	0.202	1.38497e-144
EMC10	5.8991e-149	-0.214375	0.396	0.531	1.39384e-144
IDH2	6.88351e-149	-0.457152	0.486	0.564	1.62644e-144
CAMKMT	7.12428e-149	-0.0563767	0.059	0.143	1.68333e-144
HNRNPA0	7.98789e-149	-0.302179	0.595	0.685	1.88738e-144
ZNF219	8.0069e-149	-0.0450233	0.046	0.122	1.89187e-144
ANAPC1	1.03118e-148	-0.0567396	0.081	0.176	2.43647e-144
SDF2L1	1.75005e-148	-0.324502	0.511	0.631	4.13502e-144
ZNRF1	1.87599e-148	-0.0656683	0.053	0.132	4.43259e-144
EIF1AY	2.21818e-148	0.195113	0.31	0.159	5.24112e-144
EFNA1	2.49683e-148	-0.257896	0.368	0.503	5.8995e-144
TMEM5	2.70747e-148	-0.0950743	0.158	0.28	6.3972e-144
ABCC4	3.20324e-148	-0.0552041	0.053	0.133	7.56862e-144
CIB1	5.56136e-148	-0.212107	0.647	0.765	1.31404e-143
ZSCAN2	6.23303e-148	-0.0637042	0.075	0.166	1.47274e-143
TMEM184B	7.21004e-148	-0.0678264	0.091	0.191	1.70359e-143
NCSTN	1.01371e-147	-0.172561	0.283	0.42	2.39519e-143
CEP250	1.02536e-147	-0.0526382	0.057	0.139	2.42271e-143
PRMT5	1.05031e-147	-0.118681	0.151	0.269	2.48167e-143
MGME1	1.25117e-147	-0.122989	0.161	0.282	2.95627e-143
ILF3-AS1	1.32376e-147	-0.0675863	0.143	0.266	3.12778e-143
NIF3L1	1.37931e-147	-0.0922698	0.123	0.232	3.25904e-143
CHMP4B	1.5752e-147	-0.235339	0.45	0.578	3.72188e-143
GTF3C3	1.80557e-147	-0.0724497	0.112	0.219	4.26619e-143
RNF7	3.40127e-147	-0.246437	0.559	0.67	8.03652e-143
NME2	3.52428e-147	-0.208682	0.217	0.344	8.32718e-143
GPANK1	3.61416e-147	-0.179308	0.232	0.357	8.53953e-143
BAZ1B	3.83691e-147	-0.167146	0.245	0.375	9.06585e-143
RBM3	4.21471e-147	-0.229433	0.659	0.772	9.95851e-143
PRC1	4.28746e-147	-0.112335	0.1	0.202	1.01304e-142
MTPAP	5.0615e-147	-0.0858774	0.128	0.241	1.19593e-142
CDIP1	5.27214e-147	-0.0979962	0.157	0.277	1.2457e-142
USP5	6.84127e-147	-0.115928	0.156	0.273	1.61646e-142
WDR82	6.85512e-147	-0.0836114	0.17	0.299	1.61973e-142
CDC16	7.3808e-147	-0.102135	0.15	0.267	1.74394e-142
AC245100.1	8.9351e-147	-0.0864668	0.107	0.213	2.11119e-142
LMAN2L	9.30001e-147	-0.0590746	0.07	0.158	2.19741e-142
RP5-908M14.9	1.8323e-146	-0.0526233	0.037	0.104	4.32937e-142
TMEM191B	2.06597e-146	-0.0680656	0.095	0.195	4.88147e-142
ZWILCH	2.12414e-146	-0.0809809	0.088	0.185	5.01891e-142
NPHP1	2.44432e-146	-0.0582128	0.051	0.128	5.77544e-142
EID1	3.38762e-146	-0.232027	0.652	0.748	8.00426e-142
ACTN1	4.9618e-146	-0.135386	0.312	0.46	1.17237e-141
ZEB1-AS1	7.16762e-146	-0.036713	0.047	0.123	1.69357e-141
ENO1	7.87364e-146	-0.208923	0.849	0.925	1.86038e-141
COX5A	8.11757e-146	-0.378003	0.641	0.72	1.91802e-141
MRPS11	8.73689e-146	-0.208395	0.351	0.482	2.06435e-141
SUPT16H	9.70504e-146	-0.129127	0.235	0.37	2.29311e-141
DKC1	9.84468e-146	-0.149403	0.256	0.393	2.3261e-141
C1QTNF6	1.19996e-145	-0.0478285	0.036	0.104	2.83528e-141
DSP	1.28032e-145	-0.184118	0.241	0.371	3.02513e-141
MRPL4	1.37268e-145	-0.201496	0.317	0.45	3.24337e-141
OSGIN1	1.5272e-145	0.465124	0.287	0.179	3.60846e-141
SPRYD7	1.87435e-145	-0.110866	0.196	0.325	4.42871e-141
RMDN3	1.93164e-145	-0.139574	0.209	0.335	4.56408e-141
ALOX5	1.97842e-145	-0.164739	0.052	0.129	4.6746e-141
VPS72	2.92083e-145	-0.14911	0.257	0.39	6.90133e-141
RPS19BP1	8.54382e-145	-0.238061	0.547	0.653	2.01873e-140
BRAT1	8.9647e-145	-0.0987215	0.14	0.257	2.11818e-140
CORO1C	1.09434e-144	-0.178313	0.273	0.418	2.58571e-140
TTI1	1.2254e-144	-0.0614649	0.067	0.153	2.89537e-140
UNC45A	1.33119e-144	-0.112633	0.176	0.299	3.14532e-140
FAM110A	1.45762e-144	-0.0343633	0.087	0.187	3.44408e-140
RGS16	2.699e-144	-0.133072	0.103	0.208	6.37719e-140
ABCA7	3.13168e-144	-0.0595207	0.044	0.117	7.39955e-140
SMARCC1	3.51718e-144	-0.160245	0.228	0.355	8.3104e-140
MESDC1	3.61887e-144	-0.130147	0.154	0.274	8.55066e-140
U2AF2	4.55349e-144	-0.1267	0.214	0.349	1.0759e-139
DUSP5	4.62916e-144	-0.0456074	0.148	0.276	1.09378e-139
TCEB2	5.17256e-144	-0.192262	0.867	0.923	1.22217e-139
MAP3K7	5.80074e-144	-0.110681	0.174	0.297	1.3706e-139
MOAP1	6.63347e-144	-0.0648159	0.112	0.219	1.56736e-139
PCBP1	7.89302e-144	-0.202647	0.682	0.779	1.86496e-139
ZDHHC16	8.50294e-144	-0.104709	0.123	0.23	2.00908e-139
TRMT5	1.10022e-143	-0.0609201	0.059	0.14	2.59961e-139
TMEM56	1.28665e-143	0.219769	0.2	0.092	3.04009e-139
PAPD5	1.54823e-143	-0.103672	0.144	0.26	3.65815e-139
NDFIP1	1.56174e-143	0.420083	0.585	0.521	3.69009e-139
NDUFS8	1.6817e-143	-0.221931	0.595	0.713	3.97353e-139
FGF21	1.97169e-143	0.160863	0.1	0.016	4.65872e-139
RAD51D	2.78133e-143	-0.0562375	0.061	0.144	6.57172e-139
PDAP1	3.05268e-143	-0.214016	0.428	0.561	7.21287e-139
SERPING1	3.12824e-143	0.583486	0.604	0.55	7.39142e-139
MARS2	3.74797e-143	-0.0401519	0.036	0.103	8.85571e-139
CDH1	3.8145e-143	-0.0719024	0.074	0.162	9.0129e-139
TMEM18	3.9758e-143	-0.133481	0.234	0.366	9.39403e-139
RNASEH2A	4.23023e-143	-0.118448	0.184	0.312	9.99519e-139
PITPNA-AS1	4.30296e-143	-0.0799689	0.109	0.212	1.0167e-138
PDP1	5.55252e-143	-0.0620099	0.059	0.141	1.31195e-138
RP11-792A8.4	5.69216e-143	-0.144237	0.22	0.351	1.34494e-138
CHEK2	5.75611e-143	-0.0727332	0.068	0.154	1.36005e-138
UBE2L3	6.27338e-143	-0.239042	0.595	0.707	1.48227e-138
NOC4L	6.28538e-143	-0.108861	0.151	0.269	1.48511e-138
TMEM99	6.49054e-143	-0.109107	0.19	0.322	1.53358e-138
ARMCX3	6.92724e-143	-0.0710245	0.231	0.385	1.63677e-138
RBM14	7.10049e-143	-0.101278	0.166	0.289	1.6777e-138
PPARGC1A	7.7635e-143	0.1134	0.106	0.021	1.83436e-138
ZBTB10	8.91082e-143	-0.119534	0.16	0.28	2.10545e-138
ILF3	8.94109e-143	-0.152658	0.301	0.442	2.1126e-138
MPV17L2	9.09442e-143	-0.0878554	0.107	0.209	2.14883e-138
ATP6V0D1	9.3462e-143	-0.180158	0.452	0.6	2.20832e-138
CHAMP1	1.28754e-142	-0.0638604	0.081	0.174	3.04221e-138
SUV39H2	1.42401e-142	-0.0623761	0.07	0.157	3.36465e-138
SH3BGRL	2.51011e-142	0.373012	0.505	0.351	5.93088e-138
ARHGDIB	2.92793e-142	0.468739	0.601	0.458	6.91811e-138
CD3EAP	3.07777e-142	-0.0900157	0.101	0.201	7.27215e-138
ARHGEF39	3.21097e-142	-0.062592	0.038	0.105	7.58689e-138
GPATCH4	5.01363e-142	-0.168965	0.241	0.372	1.18462e-137
NFKBIL1	6.11657e-142	-0.134527	0.203	0.329	1.44522e-137
RP1-313I6.12	6.63647e-142	-0.107501	0.174	0.3	1.56807e-137
GUSB	7.67232e-142	-0.236339	0.444	0.572	1.81282e-137
UBE2I	7.68945e-142	-0.175953	0.531	0.672	1.81686e-137
ITPA	1.1457e-141	-0.215495	0.366	0.496	2.70705e-137
STARD3NL	1.26698e-141	-0.0986475	0.225	0.366	2.99361e-137
XXYLT1	1.40251e-141	-0.0529113	0.05	0.127	3.31386e-137
RGS5	1.8521e-141	1.33621	0.166	0.063	4.37613e-137
AEN	2.21365e-141	-0.0477788	0.103	0.206	5.23042e-137
LSM3	2.42386e-141	-0.233004	0.622	0.732	5.72709e-137
OARD1	2.4564e-141	-0.189297	0.318	0.452	5.80398e-137
BIN1	2.49919e-141	-0.175634	0.271	0.403	5.90508e-137
H2AFZ	3.07105e-141	-0.221576	0.794	0.865	7.25628e-137
NME6	3.25932e-141	-0.0910455	0.136	0.247	7.70113e-137
SDC4	3.43464e-141	-0.194705	0.359	0.511	8.11536e-137
ACOX2	3.99728e-141	0.451423	0.225	0.117	9.44477e-137
ZNF48	4.67975e-141	-0.0441037	0.037	0.103	1.10573e-136
TOMM5	5.32438e-141	-0.182583	0.366	0.511	1.25804e-136
CS	5.42036e-141	-0.100841	0.174	0.297	1.28072e-136
DGKE	6.0988e-141	-0.0496526	0.063	0.148	1.44103e-136
LDHD	7.30102e-141	0.101233	0.115	0.026	1.72509e-136
ZNF3	9.25022e-141	-0.0831509	0.106	0.209	2.18564e-136
FUT11	9.40711e-141	-0.0560184	0.072	0.162	2.22271e-136
UFD1L	9.70242e-141	-0.230342	0.404	0.529	2.29249e-136
SH3GL1	9.99403e-141	-0.0802291	0.129	0.241	2.36139e-136
MED27	1.54334e-140	-0.0664375	0.093	0.191	3.64661e-136
KIAA1462	1.56606e-140	-0.0635347	0.063	0.145	3.70028e-136
PLXNB1	1.94457e-140	-0.0648336	0.07	0.156	4.59463e-136
ECD	1.99471e-140	-0.0646656	0.108	0.212	4.71311e-136
CCNK	2.05501e-140	-0.0724718	0.153	0.273	4.85559e-136
RBM38	2.07256e-140	-0.0372108	0.071	0.159	4.89704e-136
AKAP1	2.36438e-140	-0.158923	0.192	0.309	5.58656e-136
[truncated: 5,943 more rows]
