# Supplementary material for: Integrative single-cell and spatial transcriptomics analysis reveals FLAD1 as a regulator of the immune microenvironment in hepatocellular carcinoma
Source: Front Immunol. 2025 Oct 29;16:1680101. doi: 10.3389/fimmu.2025.1680101 (PMC12605016; doi:10.3389/fimmu.2025.1680101)
Supplement: Supplementary Table 5 — The upregulated and downregulated differentially expressed genes between HCC tissues and paired cancer-adjacent tissues from TCGA data. [file Table5.xlsx]

## Sheet: Sheet 1
gene_name	log2FoldChange	padj
TSPAN6	-0.221522	0.0313818
LGALS14	5.75062	5.61041e-14
DPM1	-0.0544144	0.430151
SCYL3	0.227982	0.000872819
C1orf112	0.497551	9.93956e-05
FGR	-0.286157	0.0447399
CFH	-0.121322	0.49144
FUCA2	0.137623	0.184046
GCLC	-0.179704	0.132591
NFYA	0.171829	0.0517996
STPG1	0.233909	0.0233368
NIPAL3	0.012843	0.911224
LAS1L	0.212526	0.000741291
ENPP4	0.149998	0.34536
SEMA3F	-0.196356	0.0232209
CFTR	-0.938413	0.0188204
ANKIB1	-0.136094	0.151411
CYP51A1	-0.022774	0.94129
KRIT1	-0.127542	0.0353031
RAD52	-0.132124	0.119053
MYH16	0.407615	0.0487376
BAD	0.0213341	0.86908
LAP3	-0.319655	0.00460394
CD99	-0.0668817	0.505503
HS3ST1	-0.312011	0.0922584
BPIFA1	3.87355	1.81373e-09
WNT16	-0.288573	0.316978
HECW1	0.618042	0.017055
MAD1L1	-0.128196	0.659532
LASP1	0.255713	0.000864631
SNX11	0.228037	6.72435e-05
TMEM176A	-0.269345	0.0637425
M6PR	0.00680159	0.965205
KLHL13	0.298547	0.103839
CYP11B2	3.43955	0.010417
ICA1	0.415664	0.0190613
DBNDD1	0.186545	0.35551
ALS2	-0.0215866	0.821054
CASP10	-0.108372	0.172767
CFLAR	-0.126314	0.0178891
TFPI	-0.237333	0.147034
NDUFAF7	-0.142998	0.00913764
RBM5	-0.0967958	0.0896438
MTMR7	-0.0903046	0.758172
SLC7A2	-0.489493	0.00674914
ARF5	0.0343981	0.684025
SARM1	0.216704	0.106345
POLDIP2	0.0168205	0.856806
PLXND1	-0.11633	0.307814
AK2	-0.0708298	0.363242
CD38	-0.149472	0.566194
FKBP4	0.18006	0.0321815
KDM1A	0.154509	0.0232813
RBM6	-0.155522	0.0120878
CAMKK1	-0.491011	0.00024948
RECQL	0.0480816	0.779527
VPS50	0.10252	0.121359
HSPB6	-0.064323	0.829373
ARHGAP33	0.29735	0.00841279
NDUFAB1	-0.0565211	0.61886
PDK4	-0.548555	0.00945843
SLC22A16	0.10831	0.756602
ZMYND10	-0.200803	0.238223
MAGEA4	3.3361	1.72467e-05
CPA2	3.31269	1.93342e-13
SLC25A13	-0.254209	0.0108969
ST7	-0.0689078	0.521773
CDC27	0.165257	0.000877145
AC243972.2	3.23623	6.16026e-06
CALCR	0.895129	0.00270161
HCCS	-0.00353744	0.969361
DVL2	0.336554	5.88692e-06
PRSS22	-0.296552	0.507349
UPF1	0.0403074	0.588896
SKAP2	0.0402665	0.816306
SLC25A5	0.0739078	0.475813
MCUB	0.186625	0.321846
SMIM22	3.1604	7.38884e-27
POLR2J	0.030481	0.810733
DHX33	-0.0362195	0.662214
MEOX1	-0.204246	0.497356
THSD7A	-0.0917011	0.680766
LIG3	0.342467	3.17479e-10
RPAP3	0.0800378	0.0959724
ACSM3	-0.784679	3.62873e-06
REXO5	0.361368	0.00381036
CIAPIN1	0.0198474	0.841562
SPPL2B	-0.00668514	0.954865
FAM214B	0.0278148	0.780825
COPZ2	-0.252647	0.0824771
PRKAR2B	0.0575155	0.842195
MSL3	-0.0824444	0.123792
CREBBP	-0.0501334	0.545145
TSPOAP1	-0.101418	0.583285
MPO	-0.301778	0.275254
PON1	-0.496595	0.0162753
GCFC2	-0.0876108	0.23457
WDR54	0.0797606	0.65504
CROT	-0.281421	0.022187
ABCB4	-0.495689	0.013694
KMT2E	-0.0184273	0.872294
RHBDD2	0.00277896	0.984547
SOX8	-0.28357	0.249739
IBTK	-0.118358	0.162179
ZNF195	0.220728	0.000992
MYCBP2	-0.125552	0.185704
FBXL3	-0.296572	1.78579e-05
ITGAL	0.240477	0.0831293
PDK2	-0.116507	0.325513
ITGA3	0.248054	0.303415
ZFX	-0.0387863	0.738937
LAMP2	-0.0420083	0.734448
ITGA2B	0.30262	0.175986
ASB4	-0.376272	0.178565
GDE1	-0.108999	0.160499
REX1BD	0.163464	0.192231
CRLF1	0.133622	0.64384
OSBPL7	0.0275024	0.895464
TMEM98	0.481381	0.00269269
YBX2	-0.026458	0.947346
KRT33A	-0.252894
MAP3K14	0.394621	0.00103157
ABCC8	0.320817	0.329831
CACNG3	0.195545
TMEM132A	0.725717	0.000262446
AP2B1	0.150344	0.0271484
TAC1	0.515415	0.491042
ZNF263	0.0703728	0.247787
CX3CL1	-0.471961	0.000156391
SPATA20	-0.14809	0.161961
CACNA1G	0.681496	0.026133
TNFRSF12A	0.104896	0.551543
FTHL17	3.09732	0.000278732
MAP3K9	0.221891	0.0256016
RALA	0.107759	0.0621302
BAIAP2L1	0.244116	0.0764031
KDM7A	-0.144876	0.129994
ETV1	-0.00530694	0.984727
AGK	0.00301344	0.976245
ALDH3B1	0.281475	0.0545832
TTC22	0.352775	0.0159931
PHTF2	0.0872922	0.346119
CLPS	3.09613	0.000401602
FARP2	0.0138897	0.898709
USH1C	-0.0236659	0.968056
GGCT	0.205688	0.0455103
DBF4	0.230472	0.0112534
TBXA2R	-0.324572	0.0125534
IFRD1	0.00949826	0.952945
PAGE2	3.07689	8.10486e-07
COX10	0.0200173	0.869075
GTF2IRD1	0.260867	0.00925711
PAF1	0.0256477	0.783342
VPS41	0.0178015	0.857248
ARHGAP44	0.388236	0.118482
ELAC2	-0.00418239	0.967387
SCIN	0.723721	0.00100388
ARSD	-0.179887	0.144562
PNPLA4	-0.318924	0.000129553
LINC00942	3.06063	8.25165e-16
ADIPOR2	-0.242903	0.00550324
CDKL3	0.0475433	0.698877
OLIG3	2.97571	0.000529914
PAGE2B	2.92268	1.97324e-11
MARK4	0.242329	0.000950891
AL451069.3	2.90169	9.85742e-14
CCDC124	0.216922	0.0171357
CEACAM21	-0.418722	0.0142687
PAFAH1B1	-0.00452438	0.957705
NOS2	-0.355277	0.0606589
DNAH9	-0.514525	0.104423
KIAA0100	0.149006	0.0569708
SLC13A2	0.33402	0.342772
GAS7	0.0723319	0.74756
TRAPPC6A	-0.00799628	0.962059
MATK	-0.328586	0.0349185
CEACAM7	0.310149	0.7525
CD79B	0.0908262	0.645808
SCN4A	-0.505184	0.00126143
ST7L	-0.0124164	0.884361
LRRC38	2.88499	1.93598e-06
PAX6	0.720816	0.091521
RPUSD1	0.232112	0.0044752
RHBDF1	0.144889	0.241803
LUC7L	-0.0591928	0.551933
CACNA2D2	-0.116366	0.588886
BAIAP3	-0.0351398	0.857066
TSR3	0.122519	0.168281
PIGQ	-0.0962296	0.353022
CRAMP1	0.100973	0.196688
TEAD3	0.231571	0.00131899
SELE	-0.963405	2.13194e-05
DNAJC11	0.0524124	0.666616
FMO3	-0.128124	0.60909
MYLIP	-0.0756173	0.601407
NOX1	0.380195	0.00866185
E2F2	0.74852	3.03448e-07
PSMB1	0.0566228	0.641097
SYN1	-0.06064	0.848085
JARID2	-0.0133731	0.907979
CDKL5	0.0217155	0.898651
CAMK1G	-0.177116	0.510556
CDK11A	0.0280669	0.852579
NADK	0.0192296	0.874123
TFAP2B	0.204692	0.800833
TFAP2D	0.0115957
DLEC1	-0.645044	1.12034e-06
CYTH3	-0.0425653	0.76085
ADAM22	-0.033295	0.915344
SYPL1	-0.00573375	0.953663
CYB561	0.226438	0.186144
SPAG9	-0.023106	0.821608
CELSR3	0.319438	0.0786482
AASS	-0.54564	0.00802431
PLEKHG6	0.359956	0.0537457
SS18L2	-0.0917723	0.345688
MPND	-0.158827	0.13078
MGST1	-0.203848	0.199207
CRY1	-0.0913471	0.383445
PGLYRP1	-0.433257	0.0575363
NFIX	-0.0548518	0.710758
ST3GAL1	-0.539014	0.000119309
MMP25	-0.0811673	0.685502
IL32	-0.212577	0.284979
PKD1	0.0398515	0.811403
MAPK8IP2	0.960253	2.48509e-06
MED24	0.240849	5.36573e-06
RHOBTB2	0.239982	0.0285943
HEATR5B	-0.0449594	0.620021
SEC62	-0.356295	1.00894e-10
RPS20	-0.00326298	0.986721
CSDE1	-0.0732979	0.282879
UBE3C	-0.0161148	0.883227
REV3L	-0.135052	0.182517
TENM1	-0.201222	0.599422
PAX7	-0.548711
MASP2	-0.233322	0.314148
IYD	-0.752114	0.000161115
FAM76A	-0.0534776	0.495241
TRAF3IP3	-0.207925	0.237644
POMT2	0.14556	0.0434858
VTA1	-0.0183759	0.841583
MLXIPL	-0.202847	0.160635
BAZ1B	0.110087	0.0765422
RANBP9	-0.053302	0.609448
ETV7	0.36524	0.0663738
SPRTN	0.292433	2.25471e-08
EEF1AKNMT	0.439425	8.02314e-18
DYRK4	0.0228025	0.86206
ZNF207	0.184127	1.5903e-06
UQCRC1	-0.08596	0.39671
STARD3NL	0.205442	0.0203243
CD9	-0.150476	0.320103
HHATL	-0.0192061	0.966249
NCAPD2	0.393837	0.000135459
IFFO1	-0.0309748	0.757501
GIPR	0.0876906	0.785418
PHF7	-0.0521004	0.670149
SEMA3G	-0.366368	0.00905077
NISCH	0.0500593	0.44102
STAB1	-0.261399	0.0372104
FUZ	-0.288336	0.0448075
SLC6A13	-0.622742	0.00328312
IDS	-0.0790436	0.611278
PRSS3	0.182078	0.701647
ZNF200	0.080982	0.25224
CD4	-0.426553	0.00155
LRRC23	-0.149712	0.216442
BTK	-0.240075	0.134252
HFE	0.110515	0.351422
SCMH1	0.0906235	0.318358
FYN	-0.612534	3.47797e-10
HIVEP2	-0.0363107	0.765215
FMO1	0.288125	0.405404
ELOA	-0.0228962	0.800284
LYPLA2	0.116244	0.161708
CLCN6	-0.167914	0.0504286
MRC2	-0.3024	0.126176
SLC6A7	-0.852137	0.00469816
TSPAN9	-0.544179	6.12923e-12
BTBD7	-0.0403738	0.653221
APBA3	0.0682552	0.358117
MKS1	0.0740367	0.359619
ABHD5	-0.156979	0.0609809
ANOS1	-0.281412	0.215368
AKAP8L	0.143827	0.0178662
MBTD1	-0.0495739	0.596985
UTP18	0.281343	3.37998e-06
RNF216	0.185829	0.000814367
TTC19	-0.293514	0.000301664
PTBP1	0.161912	2.4461e-05
DPF1	0.336675	0.0769813
SYT7	-0.348191	0.183803
LARS2	-0.134701	0.0701444
PIK3C2A	-0.161784	0.0466042
PLAUR	-0.0250608	0.917579
ANLN	0.644788	4.3105e-05
WIZ	0.134442	0.0392082
RABGAP1	-0.0566863	0.460278
DCN	-0.795864	0.00169582
QPCTL	0.0233335	0.866784
PPP5C	0.193581	0.00161237
CEP68	0.057023	0.479964
MAP4K3	0.00712275	0.957905
ZBTB32	-0.14975	0.461851
TYROBP	-0.0417144	0.83495
TMEM159	0.0435396	0.864386
GABRA3	0.440433	0.485782
BRCA1	0.433187	9.17032e-05
ERCC1	0.159378	0.0817058
CD22	-0.00845517	0.976903
SEMA3B	-0.360185	0.126161
MBTPS2	-0.060203	0.499101
PRICKLE3	0.172674	0.00580596
LTF	-0.495595	0.031142
EXTL3	0.134179	0.205316
NR1H4	-0.119574	0.278595
ELOVL5	-0.0629983	0.613843
ALOX5	0.0314067	0.920666
KDM5D	0.12731	0.79007
CALCOCO1	-0.155319	0.0398874
UBR7	-0.0173827	0.828924
MAP4K5	-0.133124	0.0938429
EHD3	-0.270674	0.05908
PSMC4	0.186458	0.00948693
MAN2B2	-0.0869678	0.368869
SLC7A14	0.995787	0.00231302
CLDN11	-0.024428	0.942152
SLC25A39	0.320047	3.14901e-06
MVP	0.121063	0.342459
NUB1	0.0200441	0.806266
PGM3	0.0536712	0.624729
RWDD2A	-0.0434263	0.631923
CLK1	-0.157086	0.0971069
POLR3B	0.0110852	0.903391
ANGEL1	0.000381594	0.997616
RNF14	-0.117505	0.0699333
DNASE1L1	0.0421983	0.74011
DDX11	0.180262	0.176203
HEBP1	-0.109343	0.245117
GPRC5A	-0.555587	0.0337334
MAMLD1	0.612956	0.00037257
CD6	-0.0959236	0.682523
TACC3	0.432208	0.000604073
UFL1	-0.243012	0.00293229
POLA2	0.375982	0.00237881
ZC3H3	0.151268	0.119799
CAPN1	0.13266	0.0744174
ACP3	0.727877	0.012503
MDH1	-0.123264	0.146822
SLC30A9	-0.231257	0.000280157
MTMR11	0.313624	0.0969212
COX15	-0.0728682	0.262379
CCDC88C	0.0576614	0.763216
YAF2	-0.184255	0.00109536
ZMYND11	-0.0717869	0.337209
WAS	-0.118484	0.404474
DPEP1	-0.418238	0.2237
BID	0.175212	0.0774884
MATR3	-0.22618	0.147436
NPC1L1	-0.16179	0.661249
XYLT2	0.179396	0.00896619
RGPD5	-0.475385	0.127802
STMN4	-0.399899	0.280752
NUDCD3	0.0758639	0.215433
ISL1	0.360487	0.599973
CHDH	-0.164704	0.141402
LINC01508	2.85308	1.94154e-07
CLCA1	-1.66622	0.234778
CLCA4	0.558249	0.439242
GLT8D1	-0.199496	0.0197765
ATP2C1	-0.0430531	0.57599
IGF1	-0.469832	0.0414666
SLC38A5	-0.15609	0.497355
RALBP1	0.106139	0.164477
RUFY3	-0.142164	0.0505884
CNTN1	-0.642288	0.201011
SLC11A1	0.0653106	0.773723
WWTR1	0.219783	0.0899413
AGPS	0.0496853	0.555201
ZNF806	0.545126
CXorf56	0.120692	0.0834059
ATP1A2	-0.582485	0.0145488
TTC27	0.2022	0.000104572
ZNF582	0.0166258	0.942612
VSIG2	-0.472798	0.0994205
PHLDB1	-0.147589	0.414487
GFRA3	2.8369	7.48152e-18
CYP24A1	0.0555735	0.943045
PRDM11	-0.252454	0.0189391
SYT13	0.235034	0.642544
SNAI2	-0.246893	0.239257
CD74	-0.184564	0.31283
HGF	0.0379586	0.912898
ZRANB1	-0.198666	0.157906
NCDN	0.20926	0.0201683
ADGRA2	-0.271402	0.171998
CCT8L1P	0.184738
ZFP64	0.183818	0.000823494
MNAT1	-0.076749	0.311898
SAMD4A	-0.212443	0.0555014
RUNX3	-0.238014	0.16379
MRE11	0.121357	0.074203
AL450345.2	2.82027	1.30694e-08
SERPINB1	0.153901	0.116158
CYP3A43	-0.80854	0.00145011
SLC7A9	0.102606	0.57686
SPAST	-0.0281059	0.697032
NRXN3	-0.488007	0.0966861
OSBPL5	-0.241707	0.108849
AQR	-0.0473588	0.474186
CPS1	-0.524779	0.0439285
C8B	-0.588801	0.000197128
FHL1	-0.791682	4.83542e-09
RTF2	0.0587887	0.339447
GABRA1	-0.353158
NLRP2	-0.128801	0.729842
SLC45A4	0.776055	3.92278e-05
RNF10	0.0673291	0.18753
ZNF839	-0.0932284	0.367054
ZDHHC6	0.0417921	0.571708
GRAMD1B	0.196759	0.494617
RNH1	0.132349	0.0635519
NDUFS1	-0.207686	0.00205669
RB1CC1	-0.02098	0.878933
ERP44	-0.130386	0.0532552
ALAS1	-0.0623374	0.754932
BIRC3	0.689006	0.000215633
AKAP11	-0.206574	0.0213947
GLRX2	0.240576	0.000573004
SNAPC1	0.00265103	0.983441
DERA	-0.292331	0.000306789
STRAP	0.00171003	0.984324
ABCC2	-0.0452453	0.83178
DEF6	0.000517038	0.997774
PLEKHO1	-0.0484091	0.792348
GCLM	0.419217	0.000417581
UBR2	-0.112781	0.0932405
EHD2	-0.36411	0.00606035
DEPDC1	0.449954	0.0101032
CCDC28A	-0.256405	0.00198059
RRAGD	0.204759	0.149886
HSF2	0.215329	0.0062241
PHF20	0.108211	0.0313967
HSD17B6	-0.700819	0.000179869
NR1H3	-0.0337578	0.754226
TYMP	0.23838	0.132023
NCAPH2	0.426079	1.91683e-08
TOMM34	0.21191	0.00269481
SEC63	-0.0821256	0.266217
KPNA6	0.00624544	0.952054
VIM	-0.33318	0.00526047
RTEL1-TNFRSF6B	-0.0467868	0.818825
FAS	-0.445383	0.00173666
RNASET2	0.257469	0.0739246
CD44	-0.0641909	0.813781
KCNG1	0.592917	0.0739799
AGPAT4	-0.0270333	0.915304
SLAMF7	-0.33686	0.143597
BTN3A1	0.0818207	0.55168
MIPEP	-0.186197	0.0415542
PRKCH	-0.422323	3.91272e-05
INSRR	0.392227	0.24392
IFNGR1	-0.16445	0.248991
B4GALT7	0.152424	0.0721313
SH2D2A	0.213089	0.295194
VRK2	0.216779	0.0505884
TNFRSF1B	-0.274448	0.0214469
VEZT	0.0830791	0.321242
POU2F2	-0.100477	0.606266
BRD9	0.26827	2.68087e-05
SNX1	-0.251381	8.43489e-06
TBPL1	0.0257925	0.81863
ARNTL2	0.247357	0.178192
BCLAF1	-0.0429822	0.478969
SLC39A9	-0.168859	0.00996244
ANK1	-0.112529	0.688588
IBSP	-0.173787	0.730557
TFB1M	-0.0851396	0.429879
RABEP1	-0.121674	0.226302
HMGB3	0.109503	0.538631
NUP160	0.0393974	0.672915
BAK1	0.374468	0.000172597
MUSK	0.343585	0.465314
IKZF2	-0.239516	0.125747
GRN	0.315657	1.00245e-05
FAM13B	-0.0981801	0.246109
ARHGAP31	-0.394634	0.000693352
CENPQ	0.103456	0.387723
SARS1	0.103446	0.228204
RANBP3	0.0261133	0.699581
ARID4A	-0.430554	4.74664e-08
EIPR1	0.158937	0.0254051
PNPLA6	0.0340701	0.712848
IFT88	-0.0553713	0.597738
ALG1	0.124391	0.089534
ZCCHC8	-0.0267419	0.756561
ABCF2	0.23371	0.00841313
CHPF2	0.0863715	0.286806
LRRC7	-0.0908282	0.645753
FUT8	-0.0101245	0.963498
UBA6	-0.111794	0.153291
GAB2	0.0785052	0.528695
ATP6V0A1	0.166808	0.0553812
PIAS1	0.0472457	0.593568
SLC4A7	-0.0968839	0.549339
APBA2	0.578704	0.0109097
MAP2K3	-0.213597	0.0199577
EFCAB1	-0.487271	0.089634
TMSB10	0.187681	0.321271
ASTE1	-0.0262086	0.708346
RNF19A	-0.150857	0.154725
PEX3	-0.226113	0.016824
GABARAPL2	-0.131801	0.0428411
MYOC	-0.565084	0.231617
SH3YL1	0.248687	0.250137
FAM136A	0.0931892	0.28393
VCL	-0.0844881	0.455662
DEPDC1B	0.496824	0.0109097
DAPK2	0.121953	0.485054
NSMAF	0.198474	0.0392897
ADSS2	0.236879	0.00102826
STAP1	-0.225409	0.38517
TIMP2	-0.292514	0.118795
RFC1	0.032656	0.729724
TBC1D23	-0.211139	0.000640829
CUL3	-0.0449596	0.678524
MYOM2	-0.281351	0.242234
OTC	-0.518152	0.0211003
CYP46A1	-0.620627	9.18075e-06
ZZZ3	-0.0706094	0.297978
SLC18A1	-0.252724	0.476495
USP2	-0.488555	0.00263347
CASR	0.0323934	0.950548
TUBG2	0.101064	0.284881
RPL26L1	-0.00183475	0.988061
FLT4	-0.407836	0.000193203
NSUN2	0.0579123	0.363217
FBXO42	0.00407795	0.96209
MFAP3	-0.0693124	0.64384
MRI1	-0.0289333	0.792204
METTL1	0.32319	5.66162e-05
HOXC8	-0.254294	0.672889
AGA	-0.192738	0.107424
PI4K2B	-0.352453	0.000106598
BOD1L1	-0.1102	0.316111
MAT2B	-0.161024	0.0364718
TLL1	-0.518449	0.0132525
EDC4	0.109873	0.360664
TRIO	0.0107902	0.934979
VCAN	-0.541581	0.0448716
CLEC16A	0.0278258	0.779067
MSR1	-0.183704	0.257957
CDH1	-0.354553	0.0196574
MTREX	0.0600728	0.400749
DNAH5	-0.163669	0.566336
ZFYVE16	-0.0782001	0.500852
RIPOR1	0.0124489	0.909042
C6	-0.954063	2.99909e-07
RAI14	-0.0337715	0.776451
SOX30	-0.323619	0.201829
PNKP	0.117737	0.145759
BEST2	0.367654	0.320617
PHLPP2	0.0190132	0.895729
SPDL1	0.334184	0.000479204
STAU2	0.0818592	0.335612
SLC66A1	0.212498	0.0178331
CTNS	0.121561	0.0985565
RTN4R	0.261229	0.131035
PHF23	0.0979177	0.229951
ALDH3B2	2.79337	2.15487e-12
INPP4A	0.119572	0.146561
RAB27B	0.428039	0.101135
PSMA4	0.0376175	0.642978
MYO16	-0.205222	0.326603
LSG1	0.0997793	0.0343652
PARP3	-0.224247	0.00709138
TNC	-0.637741	0.000645233
THAP3	0.0886871	0.366264
RIPOR3	-0.475576	0.0135234
TDP1	0.0302157	0.733152
AIFM2	0.34094	0.000650106
AC114489.1	2.6997	1.1417e-09
SPATA7	-0.0857648	0.363229
MED17	0.00380676	0.966813
RETSAT	-0.173947	0.121768
CAPG	0.283903	0.139983
AP2S1	0.0605996	0.6071
USH2A	-0.618543	0.00860616
ZPBP	-0.313611
TG	0.675827	0.0075257
ADAM28	0.103485	0.708496
BARX2	0.0503519	0.914858
DCUN1D1	-0.231195	0.000354663
JADE2	0.0665158	0.535768
ZIC2	0.257573	0.378837
LCP2	-0.267566	0.0515554
TRIT1	-0.0123243	0.892656
ADRB1	-0.775382	0.00157668
GUCA2B	-0.360873	0.276095
CUL7	-0.0178729	0.877817
CTNNA1	0.0860454	0.156681
PHKA2	-0.0105288	0.938392
CNTLN	-0.0793167	0.539826
EPHA3	-0.522517	0.0234262
HSPA5	0.123803	0.168339
DSG2	0.126344	0.59046
GEMIN8	0.151716	0.0233997
OFD1	0.177287	0.0121443
GPM6B	-0.225083	0.144383
LCEP4	2.6924	0.00339924
PREX2	0.143567	0.507347
WDR37	-0.00610154	0.94945
YTHDC2	-0.124225	0.114476
CTPS2	0.217819	0.00211523
ATP6V1H	0.0255035	0.828233
POLR2B	0.0680739	0.543013
FAM214A	-0.322428	0.000150951
ARAP2	0.0454465	0.786193
TPR	0.322609	5.9589e-05
CP	-0.553134	0.00143436
KATNIP	0.10719	0.259354
DTNBP1	0.379524	3.30836e-05
XK	0.210914	0.453192
ANO2	0.351389	0.181082
C12orf4	0.123998	0.0291356
SCML1	-0.0665623	0.601208
WWC3	0.150333	0.142685
ARHGAP6	-0.423478	0.000862296
FAM184B	-0.0440884	0.786511
MAP4	0.0538396	0.443378
GOPC	-0.148488	0.0228675
ROS1	-0.621235	0.0777955
USP28	0.0801275	0.305884
HDAC9	-0.0109908	0.966174
TSPAN17	0.207397	0.00429587
NOP16	0.129333	0.316276
CC2D2A	0.0790543	0.555061
RRM2B	-0.181688	0.0444797
ZNF800	-0.0759223	0.305176
TNFRSF17	-0.429692	0.241516
SNX29	0.210127	0.037888
LMO3	0.257556	0.212603
MRPS10	0.0735393	0.270136
GUCA1A	-0.123384	0.814368
RSF1	-0.158119	0.0125985
VPS13D	-0.167007	0.0256816
CELF2	-0.577643	0.000157899
FAM120A	-0.0556682	0.32698
R3HDM1	0.15758	0.00904769
PRSS1	2.69229	9.61309e-07
KITLG	0.406752	0.00585503
ERCC8	0.0219064	0.780825
ADAMTS6	-0.0980972	0.68283
H6PD	-0.213022	0.075198
VAMP3	-0.1099	0.161483
PER3	-0.194948	0.165861
UTS2	-0.360243	0.315075
TNFRSF9	-0.0664939	0.841686
LINC00993	2.67551	0.000251868
LTBP1	-0.0971014	0.645589
RCN1	-0.149695	0.389905
ELN	-0.564075	0.013775
RFC2	0.283313	0.000174962
ARID1B	-0.0295587	0.759185
CLPTM1L	0.0634843	0.488699
NEDD4L	-0.0108035	0.945646
FOXP3	-0.547208	0.0139842
PPP1R3F	0.124886	0.433914
HEXB	0.101272	0.259331
PTCD2	-0.107799	0.124941
NEXMIF	-0.546932	0.139655
JKAMP	-0.0495734	0.513616
DKK3	-0.361107	0.1124
ARHGEF5	0.305015	0.0126765
NFE2L3	0.657126	2.67976e-05
MCUR1	0.0234709	0.851088
LIMA1	-0.0308697	0.824767
LETMD1	-0.101156	0.131308
SLC4A8	-0.00780112	0.97445
LAMC3	-0.305812	0.168824
PTGER3	-0.967445	3.26783e-07
TNIP3	0.426637	0.132896
MAPK9	0.176921	0.00242396
COL23A1	-0.122709	0.644383
BCAR1	0.0187671	0.876235
FAM160A2	0.00694739	0.946307
HERPUD1	-0.363973	9.40863e-06
HOMER3	0.500352	0.00063725
RAD51	0.527255	9.25646e-05
POLQ	0.508682	0.00103606
PIK3CB	0.00252551	0.97959
CYBA	0.159912	0.523631
THOC3	0.147166	0.0603624
HEBP2	0.0507443	0.685166
MPHOSPH9	0.0111661	0.934365
PLEKHA5	-0.016826	0.898357
PRSS8	-0.23397	0.574251
SIKE1	-0.121875	0.0468206
RRP12	0.548173	2.68765e-11
FNIP2	-0.686738	1.49229e-07
MSMO1	-0.311981	0.0224422
TTC17	-0.0451436	0.593556
ALX4	-0.0474754	0.915462
FSTL4	0.288964	0.332545
FOXN3	-0.187576	0.0478663
METTL24	0.571539	0.0238576
AKR7A2	-0.068613	0.524013
MRTO4	0.163272	0.0589707
NNAT	-0.256782	0.244943
USE1	0.0788546	0.532553
MCF2L2	0.234122	0.441139
NRIP2	-0.055637	0.709091
LAMA3	-0.279594	0.264589
AP5M1	-0.331044	2.34605e-06
ANAPC4	0.095027	0.144253
KCNQ1	-0.041633	0.867057
TRAPPC3	0.0937152	0.139126
THRAP3	0.0197219	0.736046
PHPT1	0.33527	0.00236871
ENTPD2	0.519428	0.00580596
LY75	-0.390996	0.010397
ARID4B	0.0665485	0.469939
OPN3	0.167168	0.299174
SDCCAG8	0.226143	0.000165987
PTPRN	0.311151	0.25345
HHAT	0.242397	0.0724023
KIF1B	-0.0752537	0.446705
FOXC1	-0.360062	0.0836101
TBC1D22A	0.183875	0.0100275
SYNE2	-0.246302	0.0309214
PLEKHH1	0.195695	0.185483
ATP9A	-0.0417388	0.799554
SPO11	-0.112607
CBLN4	-0.834807	0.0241073
CHRDL2	0.117035	0.670612
FAM168A	-0.0122271	0.901324
RELT	0.0967338	0.512444
GALC	-0.0937403	0.606719
NOP58	0.258591	4.39203e-05
SZRD1	-0.0150927	0.865841
LINC02505	2.65968	3.44656e-05
CUL1	-0.0147513	0.868052
FAM114A2	-0.0371731	0.612331
CYFIP2	-0.316373	0.116306
TAB2	-0.163348	0.0833918
GINM1	-0.219359	0.000463689
EIF2AK2	0.00835639	0.937767
USP36	0.177264	0.00698465
KMT2C	-0.115955	0.223965
MCOLN3	0.977909	0.00520584
CCDC85A	-0.595139	0.00536181
PUM2	-0.00399952	0.958108
MRPL43	0.0726013	0.406446
ITIH4	-0.131845	0.552975
ITIH1	-0.470701	0.003217
HPF1	0.0498571	0.552877
ZFR	-0.0150718	0.853679
ZNF280C	0.238746	0.00913134
NPFFR2	0.622622	0.219767
PHF21B	-0.0361231	0.953718
TRAF1	0.0417599	0.740475
RC3H2	-0.147343	0.0152783
IL17RB	-0.155649	0.348542
TRAF3IP2	0.22153	0.0447513
GYG2	-0.359159	0.0207564
DCBLD2	-0.13097	0.142275
SERPINB3	-0.428764	0.631353
SOAT1	0.293831	0.00010616
PKP2	-0.254823	0.0677791
MSH4	0.784115	0.000557701
F7	-0.381582	0.01077
GDI2	0.012904	0.868128
PRDM1	-0.36882	0.00530048
ATG5	-0.055286	0.423339
TMCC3	0.0461277	0.761244
PITHD1	-0.0876258	0.258998
MTA3	0.279902	3.13235e-05
USP13	0.000782182	0.995045
ATP11B	-0.0540031	0.653536
LAMC2	0.379461	0.228351
CDK14	-0.231866	0.0430074
SEC61A1	0.149491	0.0269896
PPP1R12A	-0.0469766	0.591477
RASGRF1	-0.406357	0.147218
CAMK2B	-0.965648	0.000511752
CROCC	0.122332	0.24081
POLR3E	0.093424	0.117109
ATP2B4	0.0479737	0.782585
ZC3H11A	0.176996	0.357099
RIOK2	0.000471564	0.995445
YIPF1	-0.0195167	0.830515
NDC1	0.152355	0.0470479
DGKG	0.352726	0.0591711
FLYWCH1	0.176168	0.016085
UNKL	0.172885	0.137959
TBXAS1	-0.0691867	0.683121
PARP12	0.183432	0.0511621
ALDH18A1	0.147416	0.131943
TARBP1	0.545473	1.07435e-09
GATB	-0.229343	0.00707086
MXD1	0.18308	0.115026
CDK17	-0.144367	0.0471661
DNAJC25	-0.497373	1.09181e-07
SLC2A3	-0.476812	0.00312901
PSD	-0.210721	0.205891
CTDP1	0.140327	0.0117061
YBX3	-0.219294	0.238775
STYK1	-0.14024	0.651922
WNK1	-0.0108692	0.924251
RPS17P5	0.398254	0.216766
CCAR1	0.101896	0.107545
OGFR	0.0738993	0.422547
GNA15	-0.131692	0.446024
CREB3L3	-0.410189	0.0160926
PIGV	-0.29092	0.0012167
PTPRU	0.0312218	0.896265
SNRNP40	0.195044	0.00207069
AL158819.1	2.64056	3.16819e-08
COL11A1	0.0330143	0.949397
QSER1	0.150948	0.0489523
MPC1	-0.451619	6.46827e-05
ACAA1	-0.644231	5.21465e-09
BCAT1	0.141382	0.451087
HDAC7	0.0305277	0.83785
LZTS1	-0.0477252	0.80689
PRDM6	-0.574741	0.00113019
WNT8A	-0.518713
SPAG4	-0.0159487	0.950197
NCKAP1	0.027853	0.774522
MRPS35	-0.0494902	0.485315
GUCY1B1	-0.125909	0.441952
SFSWAP	0.150111	0.00574822
TNK2	0.0752161	0.48611
MON2	-0.0893423	0.229049
CDH3	-0.741964	0.00243111
ARSF	0.223787	0.659316
GPBP1	0.0432458	0.411761
DGAT2	-0.231594	0.192612
ZNF112	0.13179	0.354006
CS	0.0977728	0.252067
LTK	-0.0996191	0.722327
MRPS24	-0.0691346	0.701894
ELMO2	0.0361907	0.6224
WAPL	-0.00611488	0.941928
VMP1	0.0447898	0.63184
APPBP2	0.0135196	0.889453
POLD1	0.465812	3.81717e-08
NR0B1	2.60755	3.55826e-07
EIF4B	-0.0712275	0.389586
SLC6A16	-0.212152	0.189066
BICRA	0.0850961	0.208039
SPHK2	0.0190846	0.90372
RPL18	0.0393126	0.804989
CA11	-0.25113	0.172784
ISOC2	-0.132925	0.313543
U2AF2	0.178788	0.000120786
EPN1	-0.0254889	0.799105
MED29	-0.000121173	0.99857
AHRR	0.388029	0.183914
GSC2	-0.232416
ZNF275	-0.133939	0.239257
MTMR1	0.129991	0.0959554
GPC1	-0.136305	0.520142
ADCK1	0.016299	0.880426
HAGH	-0.319249	0.011602
RNF4	0.148851	0.0118912
CASP8	0.0849977	0.298287
LIMCH1	-0.0100232	0.970235
INTS13	0.141237	0.0549924
TM7SF3	-0.0861641	0.46878
LINC02870	2.58051	3.40073e-11
SPA17	0.287467	0.0305734
TSPAN32	-0.38406	0.0135969
CCN5	-0.757516	0.00662457
DMRT3	-0.0759585	0.926002
ST3GAL6	-0.572127	3.05198e-05
FDCSP	2.55492	1.8819e-10
NGFR	-0.152827	0.576334
CDON	-0.0054795	0.980787
TAF2	0.084981	0.472288
HIPK2	-0.293122	0.00792194
TNPO3	0.00619692	0.942954
BORCS8-MEF2B	0.136503	0.750632
RFXANK	0.340346	2.54713e-05
TMEM161A	0.153548	0.0813236
LPAR2	0.715407	0.000118526
CTSA	0.204144	0.0281805
SUGP2	0.14628	0.0409273
SLC12A2	0.0785809	0.73127
SNX24	-0.0290486	0.758144
EYA2	-0.270637	0.345578
CNN2	0.219359	0.052937
ABCA7	-0.0951742	0.541749
SNCAIP	-0.247202	0.291979
DDX20	0.132261	0.0188488
BTBD1	-0.204182	0.00038047
FAR2	-0.13858	0.432107
BCAS1	0.611895	0.0406867
POU1F1	-0.260294	0.261053
CHI3L2	0.0342914	0.924342
SBNO2	0.0435405	0.648136
PMS1	0.0536335	0.425951
HMG20B	-0.0871351	0.255489
CALCRL	-0.46276	0.00104065
TAF11	0.0750442	0.317631
ANKS1A	0.061311	0.504878
AP3D1	0.170793	0.010461
ZNF76	0.135784	0.0358415
SLC9A3R2	-0.318382	0.00836227
NTHL1	-0.0330714	0.849703
UHRF1BP1	0.165836	0.0645923
GNAI3	-0.0394319	0.540447
IPO5	0.109999	0.244342
OAT	-0.537455	0.0454827
WDR3	0.215927	0.0113313
PKN2	-0.107359	0.192322
WDR18	0.00588954	0.961921
TRAM2	-0.216963	0.00947225
NTN1	-0.0118149	0.963288
GLP2R	0.106885	0.800284
MCM10	0.721161	4.16323e-06
DGKA	-0.162082	0.303415
ERBB3	-0.083459	0.492564
ROPN1	0.474729	0.258404
ANKRD44	-0.0405948	0.756054
KARS1	0.0618263	0.460036
ADAT1	-0.00485357	0.964216
PDIA5	-0.267026	0.00210661
TBC1D22B	0.119009	0.14918
NDUFB4	0.0219888	0.804945
SPEN	-0.0263908	0.812286
MYLK	-0.432422	0.00218454
ZC3H15	0.0417041	0.494689
MAP2K4	-0.0968675	0.191143
PACC1	0.447719	6.29498e-10
BRDT	2.54084	1.44165e-06
SLK	-0.04006	0.638967
CYB5R4	0.0291446	0.772633
COL17A1	-0.573768	0.00568573
GSTO2	0.462123	0.0130402
SEC61A2	-0.10499	0.301583
PRKCQ	-0.360675	0.054256
TLE2	-0.193457	0.207929
ASB1	0.0994071	0.278254
FAM107B	-0.234488	0.00468828
ME1	0.555819	0.00539862
TBC1D1	-0.0330836	0.791007
CDK13	-0.00288442	0.97317
MTHFD2	-0.190263	0.259973
SLC9A7	0.0774168	0.558687
FOXJ2	0.0481696	0.58683
YBX1	0.109351	0.175521
PDE4A	0.0535712	0.809059
PPP2R5A	0.101577	0.262247
CTNNA2	-0.0859096	0.897938
ELAVL1	-0.0418235	0.476517
TIE1	-0.406931	0.000312893
DIP2B	0.0471089	0.575614
SMARCD1	0.221927	0.000145579
KDM4A	-0.112723	0.0889867
NFYC	0.149059	0.00657647
ZMYND12	-0.309405	0.0917259
SLC9A3	0.923918	0.000518013
NGEF	0.0314568	0.811205
ASPM	0.612067	5.03256e-05
CD84	-0.249565	0.145795
ELOVL1	0.182044	0.00470804
SPI1	-0.0561671	0.762383
POLR1H	0.168107	0.142784
MPPED2	0.15287	0.536191
LINC02159	2.49927	1.56134e-12
ZBTB11	0.0091832	0.914615
ATXN3	-0.252867	2.58535e-05
GOLGA5	-0.167181	0.00701471
FGFR2	0.150083	0.661288
LRRC40	-0.12922	0.169044
ISOC1	-0.352898	1.75921e-05
EML1	-0.164657	0.243038
TRMT11	-0.199943	0.0319911
THUMPD1	-0.161319	0.00860689
MSANTD3	0.302664	8.57127e-05
KIF26A	-0.145374	0.484319
ATG2B	-0.320965	3.13235e-05
ARFGEF1	0.0241596	0.8144
ACSM2B	-0.552971	0.00343255
ZFAT	0.153412	0.0474395
MTFR1	-0.124556	0.224493
STAG3	-0.295412	0.0683321
FECH	0.00764412	0.95167
MYO9A	-0.292711	0.0186063
DDX3Y	0.0354111	0.946983
PFKP	0.103859	0.711865
IDI1	0.101756	0.452889
SP100	-0.138264	0.06572
KLF6	-0.322002	0.00619388
PLPP1	-0.400435	0.0012931
NEO1	-0.0315772	0.825589
TRAM1	-0.136305	0.144232
PHKA1	-0.0268327	0.913405
TNFRSF1A	-0.197573	0.00346574
CACNB1	0.351441	0.0106644
EVI5	-0.158659	0.0466664
STOML1	0.175673	0.0407327
PKM	0.126566	0.593163
DHX29	0.0412183	0.548696
DNTTIP2	0.146216	0.00901158
METTL22	-0.0156969	0.871149
TP53BP1	0.243784	0.0460492
TRO	-0.351744	0.0621302
RRP15	0.415242	1.44892e-12
RHOA	0.00724562	0.915384
DHX8	0.1957	4.90827e-05
PMS2P4	0.184729	0.0245591
PRKCZ	-0.133943	0.40851
ZFY	-0.0105118	0.984445
IARS2	0.245378	0.000834035
SYT1	0.198544	0.574144
NAV3	0.332672	0.252067
IDH3G	0.202684	0.0262669
ROGDI	-0.117894	0.333667
PDZD4	-0.540747	0.00185543
ATP2B3	-0.350493	0.352514
ROCK1	-0.12034	0.143961
CBFB	0.0319178	0.745414
PDK3	0.000485996	0.997588
HYAL2	-0.115007	0.12738
HDAC4	0.0643096	0.573904
RASSF1	0.128245	0.061723
FGFR3	0.315849	0.0562185
IFI35	0.251005	0.0387982
HEATR6	0.19459	0.00171564
COASY	0.0976428	0.222744
PLEKHH3	0.0219537	0.872574
MEF2A	-0.207696	0.0330721
OTUD5	-0.00652738	0.931836
TFE3	0.175648	0.00160322
TBC1D25	0.120458	0.038631
ACSL4	0.374933	0.124328
INPP5A	0.0507943	0.603708
GPKOW	0.255935	1.32575e-05
GRIPAP1	0.0549618	0.32698
FTSJ1	0.247945	3.92631e-05
PRR11	0.564487	0.000142501
REEP1	-0.35049	0.169015
ATP11A	0.0983747	0.463303
POLR1A	0.140774	0.0217602
LAPTM4A	-0.200644	0.000417073
TTC7A	0.117428	0.263108
IP6K2	0.0223816	0.812541
RHOXF2B	2.49387	0.00378437
SRBD1	-0.143905	0.0276836
KIF2A	0.24538	0.000309045
RASGRP2	-0.319348	0.063385
PSME4	0.0930747	0.100651
IFT80	0.192947	0.111591
SIRT2	0.015933	0.870266
ERLEC1	0.052649	0.433218
PPP2R5B	0.0171834	0.858499
PYGM	-0.0703084	0.695521
SLITRK1	2.48662	5.1801e-05
PITX1	0.795892	0.0205581
TRPC7	0.387881	0.384314
MAST4	-0.106852	0.460107
ADGRF5	-0.472846	9.33501e-06
SDK2	-0.28086	0.428215
ADAM7	0.0923442
NUP133	0.30193	5.82593e-08
NUCKS1	0.11332	0.118027
VPS35	0.072281	0.353823
DNAJA2	-0.0899128	0.320695
BCL3	0.0606095	0.681924
KCNAB2	-0.182058	0.42503
ABCC9	-0.559877	0.00233891
GAL	0.384107	0.433173
CLEC2D	-0.235728	0.1295
FUNDC1	0.0938901	0.255246
MAOB	-0.350034	0.00144904
RORA	-0.29504	0.0357845
DRD4	0.384972	0.0306973
TGFBR3	-0.601551	2.32837e-05
PLA2G10	0.584148	0.0118633
CST8	2.46064	0.0178769
ATP1B3	0.206101	0.14108
NEDD4	-0.0816156	0.61744
PIGB	0.0796774	0.395371
MAPK6	-0.0650895	0.504117
GNB5	-0.100503	0.485738
RAB27A	-0.13229	0.276346
HDHD5	0.0443145	0.616697
UFD1	0.179713	0.00659506
LRP6	-0.329087	0.00052072
GUCY2C	0.181447	0.705972
SCT	0.348016	0.162376
PHRF1	0.0488994	0.472374
ELP1	0.0202632	0.895393
NUCB2	0.065286	0.625787
PFN2	0.159219	0.537606
PTPN3	-0.113876	0.259922
SPTB	0.385501	0.0496257
DAPP1	-0.243425	0.205215
FGF10	-0.396038	0.287226
SLC44A1	-0.0696633	0.471135
TMEM260	-0.0792929	0.414487
SMG6	-0.163559	0.214255
EXOC5	-0.104239	0.137027
CLTCL1	-0.082736	0.647038
FGF22	0.0371535	0.914489
FSTL3	0.140195	0.589117
DGCR2	0.105855	0.1445
RNF126	0.0922696	0.265749
MNT	0.162243	0.0132826
ZXDC	0.0461223	0.513421
JMJD6	0.346758	1.28513e-05
POLB	0.0461913	0.768214
ST6GALNAC1	-0.24141	0.347043
WIPI1	0.0884583	0.544492
FRMPD1	0.0753755	0.833766
GBA2	0.0450327	0.573803
NDST1	-0.20804	0.0210871
ASNS	0.355579	0.121341
AP3M2	0.184467	0.0554086
CNGB1	0.343077	0.242028
ST6GALNAC2	0.389253	0.118177
CHAT	0.164709
PABPC1	0.171031	0.169195
TESK2	-0.288566	0.00405655
CFAP20	-0.126518	0.0787238
CSNK2A2	-0.107632	0.140895
PTPN21	-0.300696	0.00153628
EIF2B3	0.0512925	0.603646
CAMK2A	0.825363	0.00607646
TCOF1	0.448684	2.35237e-11
CDC42	4.53716e-05	0.999492
OSBPL3	0.195884	0.157645
EPHA8	0.441398	0.225763
SLC12A3	0.068939	0.830914
RAD18	0.0933432	0.22144
ATP2B1	0.00716917	0.96052
TRPM5	0.513304	0.112798
NCK2	0.099629	0.61321
MAP4K4	0.178971	0.028446
MGAT4A	-0.0528102	0.642319
RPL31	0.0172616	0.90718
WDR1	-0.00895056	0.921341
SNX13	-0.104868	0.164089
MS4A12	-0.08036
ARHGAP10	-0.545575	0.000149839
RPS6KA2	-0.409433	0.00352163
ING3	-0.175346	0.00505464
VASH1	-0.186306	0.151927
LMCD1	-0.172158	0.167328
BUD23	0.160922	0.0243158
SEL1L	-0.275304	0.00119032
TRIP13	0.699654	4.24643e-06
ATP6AP1	0.217837	0.00139997
TCF3	0.33034	1.68776e-05
TRIB2	-0.14206	0.43083
DAZAP1	0.200323	2.57274e-05
MBD3	-0.051245	0.639935
PRLH	0.123442
HLTF	-0.0341507	0.889453
FAM50A	0.45236	5.4441e-06
FAM3A	0.127984	0.178632
CPSF1	0.135553	0.13872
MYO3B	-0.318552	0.296106
CYBRD1	-0.597681	0.000119309
CDH19	-0.376947	0.289899
PDCD2	0.166103	0.0189559
PAGE1	2.43024	2.5267e-05
RDH11	-0.300408	0.00126207
PRKACA	-0.099532	0.340942
ADGRL1	0.0174802	0.955408
SPP2	-0.757295	0.00387446
ACTN1	-0.208986	0.0198514
ZFYVE26	0.0388431	0.610499
RPS6KA6	0.348074	0.45514
EPN2	-0.0135685	0.9461
PTPN18	-0.0650335	0.287299
LIMS2	-0.305564	0.0160086
ASIC4	0.61099	0.0283329
SPEG	-0.416267	0.122177
LNX1	0.0249267	0.895963
ALDH3A2	-0.152751	0.250322
TFRC	0.0893183	0.494191
SREBF1	0.0437896	0.816349
TRPC5	-0.486028	0.160132
AFF4	-0.3111	3.76652e-05
UBE2D1	0.0950082	0.23214
MPP5	-0.214825	0.00174497
RHOBTB1	0.415514	0.0938849
SMC1A	0.0773182	0.437929
HSD17B10	-0.0988866	0.421268
MARK2	0.196055	0.00182812
HMMR	0.415881	0.00430516
CHFR	0.168282	0.0603935
TRHDE	-0.681726	0.0820662
P4HA2	0.14017	0.309874
FCGR2B	-0.591101	0.00929342
NFATC3	-0.154987	0.211763
TRNT1	-0.0269838	0.724078
ACADVL	-0.211872	0.0426557
STK10	-0.0368305	0.741872
FBXW11	-0.000263662	0.997601
ACAP1	-0.199626	0.205972
CRMP1	0.304203	0.142623
EVC	0.181981	0.543909
DERL2	-0.0124908	0.914423
SIDT1	-0.189609	0.316313
NDE1	0.198652	0.0351846
IRAG1	-0.709634	3.75811e-06
TMEM38A	0.0767031	0.603984
AP1M1	0.0517084	0.530485
PVR	-0.153622	0.0925379
XRCC1	0.212664	0.00249172
SCARB1	-0.0126711	0.937624
CYP2W1	0.189088	0.520306
MCM2	0.723194	8.45829e-06
MOV10L1	-0.305089	0.147529
PANX2	0.494147	0.0195353
SELENOO	-0.154071	0.175542
TP63	-0.0998713	0.733993
ALPK1	-0.367133	0.00065591
LLGL2	0.213792	0.0183281
PDE8A	-0.309548	2.84766e-06
CLCN4	0.0723709	0.488465
NLE1	0.439534	1.16893e-06
SDHA	-0.290158	0.0216193
SMARCE1	-0.111534	0.233011
FNDC8	0.0928288	0.8074
GSDMB	-0.174028	0.243945
KDM5A	-0.107493	0.0896088
ADAM11	0.177419	0.476303
PPP2R3A	-0.214361	0.215028
FERMT2	-0.333352	3.75711e-05
ABCB11	-0.210272	0.469578
DHRS9	0.103355	0.625787
CD5L	-0.665659	0.0319756
PTGS2	-0.792312	0.000192911
IGF2BP2	0.0536585	0.877063
MAP3K13	-0.0253751	0.84358
ST6GAL1	-0.152318	0.239133
TBX21	-0.316219	0.0578487
VDAC1P1	0.0636741	0.723485
FRY	-0.127461	0.298791
PICALM	-0.0803193	0.166055
NSF	0.256184	4.08624e-07
GLI2	-0.349516	0.176409
CLASP1	-0.0981435	0.127787
MRPS34	0.141991	0.197252
NOTCH3	-0.20052	0.21729
CLNS1A	-0.1104	0.152758
PPP2R2C	0.68373	0.108731
TEAD2	0.515107	0.000239331
EED	0.185533	0.000956129
CDHR2	-0.868465	0.00371115
SNCB	-0.137811	0.768002
TSG101	0.0524699	0.320217
NCBP3	-0.0569812	0.463994
ATP2A3	-0.139577	0.46823
CA12	-0.360663	0.294367
MGLL	-0.0173269	0.93496
NTN4	-0.207997	0.192712
BCS1L	0.0766731	0.340871
NUAK1	-0.0485059	0.706046
DPP8	-0.0924139	0.178485
SLC24A1	-0.273723	0.00945391
ZNF532	0.202914	0.171951
SCARF1	-0.39413	2.26639e-07
LMAN1	-0.245684	0.00284722
HACD3	0.0369535	0.735716
IPCEF1	-0.312068	0.0648197
ZZEF1	-0.059353	0.518944
NOX3	0.618907
ENO1	0.337616	0.00214211
SLC12A1	-0.399204	0.419065
MYDGF	0.126632	0.192322
ANO8	0.217288	0.0675972
TUBE1	-0.629861	1.14488e-09
ARHGEF10L	-0.0837173	0.434721
TXK	-0.271985	0.0650393
WSCD2	-0.566422	0.0137603
ANKRD26P1	2.42398	0.000317824
TACR2	0.51317	0.018529
ACTR6	0.0882153	0.194678
TIPIN	0.427329	9.46683e-09
SRI	0.0148195	0.935613
EIF4G3	-0.13162	0.107661
NUP37	0.273007	4.16798e-05
SEMA3A	0.677935	0.00523066
GTSE1	0.66492	2.48346e-05
SEMA3C	-0.288243	0.354494
TTC38	-0.225029	0.0464534
ACAT1	-0.46825	2.01747e-05
GRAMD4	0.05471	0.806708
CELSR1	0.059088	0.793134
WNT8B	-0.530417	0.103963
ZNF638	-0.0523365	0.283134
SLC25A40	0.0258328	0.799766
TIMM21	0.0394193	0.597234
ADD2	0.0595761	0.832879
FGF4	-0.198756	0.850485
RASAL2	0.162079	0.18974
VPS9D1	-0.0347497	0.775508
ZNF37A	0.156202	0.0471773
MARK3	-0.139143	0.00585138
SLC25A3	-0.0120444	0.899884
FNDC3B	0.0199182	0.878743
FOSL2	-0.146074	0.26298
CACNG5	-0.0746008	0.883229
CACNG4	0.957533	0.0111256
FRYL	-0.211854	0.00212531
TMEM131	-0.000952639	0.991793
FSCN1	0.213738	0.162281
ACTB	0.0374986	0.670042
MOCOS	0.179287	0.129994
PLD1	-0.177774	0.240291
LINC00494	2.41106	1.31637e-10
WDR62	0.836293	8.33267e-11
DLG1	-0.0978384	0.151927
RAB7A	-0.0782423	0.0827441
BCAP29	-0.00869973	0.953053
SEC31B	-0.441612	0.000175003
SART3	0.136364	0.00173566
ARHGAP15	-0.324635	0.0228665
TUBA3D	0.457227	0.0667558
PAX2	-0.831698	0.0526697
EXOSC7	0.00657618	0.952891
KIFAP3	0.341341	4.76849e-06
MKRN2	-0.0633346	0.358675
MCM6	0.478692	3.39208e-06
REXO2	-0.0322624	0.73574
RBM7	-0.250659	4.51352e-06
RBMS2	-0.215323	0.0676072
BAZ2A	0.0982228	0.267001
PTPN23	0.196484	0.000335904
MLH1	0.0164757	0.814827
UNG	0.174909	0.00866185
FMO4	-0.234214	0.169035
KLHL20	0.120616	0.239105
RGS11	-0.367755	0.125319
SLC46A1	0.111166	0.321864
PLXNA2	0.204027	0.0182324
SPAG5	0.435508	0.000472232
ANKRD13A	-0.0107544	0.9159
TPD52	0.0955659	0.466392
ACACB	-0.405863	0.00157923
TRAF4	0.28581	4.0554e-05
PAG1	0.232804	0.163002
GPATCH1	0.196259	0.000542283
ICAM3	-0.162261	0.439822
NT5C2	0.0138007	0.94501
MCAM	-0.00860189	0.961216
GPC4	-0.34899	0.223254
MBNL3	0.269127	0.139846
CAMSAP3	0.130102	0.246189
RAP1GAP	0.569144	0.000998314
XAB2	0.0629371	0.463616
ARHGEF1	0.148534	0.0183281
STXBP2	0.226018	0.0354571
MAP2K7	-0.0256309	0.733113
NMRK2	-0.203916	0.6866
DGKD	0.00322727	0.978046
CTTNBP2	-0.249986	0.467564
ACTL6B	-0.105843	0.729957
RARB	-0.127084	0.491108
TOP2B	0.0187316	0.812213
TM9SF3	-0.054264	0.337955
NFKB2	0.368631	1.09332e-05
UBE2T	0.741969	2.68765e-11
PPP1R12B	-0.221015	0.0227039
DNAJC10	0.124375	0.148175
GTF3C1	0.0351621	0.624002
IL4R	-0.123883	0.272633
USP33	-0.0546558	0.473375
PAK3	-0.236461	0.572542
SST	2.38502	0.00736739
DCX	0.549251	0.0924994
SNRPA	0.251059	0.00494839
SPAG6	0.994127	0.000409238
EXOSC5	0.248148	0.0121899
DYNC1I2	0.0316949	0.756125
APBB1IP	0.110558	0.586485
LRCH4	0.0417202	0.769493
FAM76B	-0.0961004	0.348134
SIRT6	0.200956	0.0183281
TYR	-0.599043	0.534598
POLD3	0.295636	0.000323513
AC055733.4	2.36354	3.04933e-07
CAPZB	-0.0494663	0.477023
GPR137B	0.226631	0.140575
NAALAD2	-0.39463	0.0804534
JADE1	-0.287471	0.000594653
SLC25A43	0.176088	0.0630216
UBE2A	0.15343	0.0188221
FGFR1	-0.262535	0.206954
FKBP6	0.105787	0.767887
SMC1B	0.7373	0.0071599
FBLN1	0.767741	0.000229419
ITGA8	-0.540002	0.00031019
CST7	-0.354441	0.0601653
MAP2	0.56832	0.0022398
PIAS2	0.0387996	0.587446
AMPH	-0.364261	0.128255
ARAF	-0.0614051	0.489703
MCCC1	-0.256144	0.00948506
LAMP3	0.410646	0.0359422
FAP	-0.461323	0.0589331
NEBL	0.150721	0.672552
ACER3	-0.0698432	0.490377
UBE2K	-0.0445541	0.534343
PIK3C3	-0.0592505	0.337267
N4BP2	-0.239519	0.0354948
TIGAR	-0.118034	0.351243
TULP3	0.240097	0.00162406
SYNJ2	0.184774	0.128612
ADCY2	-0.247829	0.48743
PPP2R5C	-0.22126	0.000164446
PMS2P1	-0.0101153	0.927248
RBFOX1	0.545379	0.0969814
GNB1	0.0228829	0.760612
HOXA9	0.390257	0.188273
EDN1	-0.122091	0.570724
MLLT10	0.0466512	0.645
ZCWPW1	-0.0926049	0.534324
ADCYAP1R1	-0.52618	0.0348915
FGF20	-0.519025	0.258529
P2RY10	0.0190295	0.951802
ITM2A	-0.372279	0.0338718
NRDC	0.110537	0.0568107
VDAC3	0.0902793	0.389304
PCM1	-0.0578278	0.6489
TNRC6C	-0.268426	0.0177194
CBFA2T2	0.15744	0.0518889
BRINP1	-0.635276	0.0397193
ITCH	-0.307434	6.141e-06
PKD2L2	-0.245795	0.316124
TP53INP2	-0.277851	0.015349
SDF4	-0.0525698	0.532437
MYH7B	0.0447675	0.868164
ERVV-1	2.35489	0.00023991
TP73	0.389801	0.0603671
TOLLIP	-0.107642	0.156681
UBE2D4	-0.0949979	0.344612
CLUL1	0.315922	0.257313
RUNX1T1	-0.660272	1.14164e-05
NTS	2.35082	9.37667e-08
THOC1	0.163086	0.0186844
FKBP7	-0.24437	0.0091592
OSBPL6	-0.270228	0.111115
SLC1A3	0.197692	0.31237
XRCC5	0.045316	0.434666
LXN	-0.301216	0.071387
SP140	0.145141	0.535623
MKNK1	-0.0466345	0.451625
TNS1	-0.316032	0.00118141
REXO1	0.0624845	0.532733
SAR1A	-0.0490427	0.405228
CDC14A	-0.0384985	0.821923
RAPGEF3	-0.440085	4.39203e-05
CEACAM1	-0.145657	0.305333
SENP1	0.138627	0.029755
SP8	2.34128	1.58175e-06
CIC	0.166497	0.0112643
LIPE	-0.296599	0.0842449
FDFT1	0.111742	0.388684
PAFAH1B3	0.835572	2.13917e-07
OPHN1	0.0105099	0.963498
AFM	-0.965189	7.70718e-07
KIF22	0.225638	0.012541
SCGN	-0.0157143	0.970032
CARMIL1	0.120529	0.529773
PGM1	-0.439827	4.09024e-06
DDX1	0.064671	0.251752
DNM2	0.0520098	0.485859
EPB41L2	0.0447566	0.768994
RIMS1	-0.496575	0.119053
MOXD1	-0.493773	0.0575959
STX7	-0.0779081	0.37918
RABL2B	0.0635083	0.427302
KEAP1	0.0770079	0.320629
DDX43	-0.220945	0.524569
PTPRH	0.272502	0.172327
DCT	0.320407	0.293898
SLC35C2	-0.013494	0.876571
CRYBG3	-0.335349	0.110699
SPATA31D1	2.329	0.00467913
SCTR	0.137985	0.674478
RFX3	0.142483	0.189073
RIF1	0.11118	0.142124
RAB21	-0.12073	0.0102499
SLC4A4	-0.453302	0.0279593
SMARCA2	-0.336479	0.00153461
RDH8	0.487318	0.314211
SESN1	-0.311694	0.000880736
MID2	0.356019	0.00223465
DNAAF6	-0.177479
COL5A3	-0.249081	0.226178
SRCAP	0.00679652	0.958885
PUM3	0.0917504	0.34604
CPB2	-0.514781	0.000251868
CHRNA3	-0.474578	0.184386
AC006065.4	2.32296	1.32575e-05
CNOT4	-0.0527742	0.351265
PSEN1	-0.0876371	0.131562
CPOX	-0.179297	0.0162464
CLDND1	-0.0659055	0.261063
MOK	-0.0824991	0.513421
HSP90AA1	0.0605147	0.530898
RBL1	0.485913	3.14901e-06
DLGAP4	0.253716	0.000148472
IGSF9B	-0.697847	0.000362281
CFHR2	-0.137698	0.553849
CROCCP3	0.0418708	0.778855
NDC80	0.575581	2.54069e-05
AP4E1	0.0577022	0.428804
RSBN1	-0.201857	0.00214527
MAGI3	-0.283645	0.00375597
CXCL2	-0.627782	0.00134115
AFP	0.435519	0.328923
COL4A4	-0.420137	0.040245
TCF7	0.0395419	0.873447
OSTM1	-0.0348364	0.785498
TDRD5	2.31509	1.3505e-08
IMPG2	-0.104488	0.547282
PCNP	-0.0547033	0.278108
EXD2	-0.0497196	0.571704
ARG2	-0.525379	0.0164772
MEF2C	-0.367479	0.00013259
PTPRC	-0.284777	0.141463
CACNA1S	0.968773	1.49955e-05
PKP1	-0.720077	0.0117393
UBA5	-0.0981981	0.0684087
STK17B	-0.232538	0.124701
CDC14B	-0.340741	0.0123004
ZNF510	-0.125574	0.209011
LRP2	0.142755	0.772633
ZNF506	0.204289	0.160673
JMJD4	0.383745	9.60411e-06
DUSP12	0.459683	1.10144e-15
AACS	0.250284	0.0248006
DELE1	-0.16903	0.00824478
SLC13A1	0.237899	0.743343
CADPS2	0.0306546	0.842252
PCDHB4	-0.399762	0.0306335
PCDHA6	0.146338	0.795615
PCDHGA2	-0.223826	0.448075
HSPB11	0.10965	0.194665
PHLPP1	-0.151165	0.170048
ATP8B1	-0.136117	0.266561
IL12RB2	0.232683	0.30936
SMARCD3	0.483489	0.00716066
WDR70	0.133605	0.0289353
FYB1	-0.223277	0.232341
MPP4	-0.0963252	0.749724
STRADB	-0.280343	4.11019e-05
BZW1	-0.224035	0.000263249
PGR	-0.831707	0.00138949
C1QTNF3	0.0577831	0.868052
ME2	0.246325	0.0029045
C5orf22	0.139382	0.0227141
CCNT2	-0.128301	0.0825367
FAM135A	0.0224738	0.884595
COL19A1	0.395573	0.2237
EPB41L3	-0.54441	0.000657747
COBLL1	-0.343113	0.00948238
DLG3	-0.168123	0.484564
AFAP1-AS1	2.27576	1.29783e-10
SERTAD4	-0.149525	0.61967
TRAF5	0.538917	2.09524e-06
MRPL22	0.0222875	0.841228
GEMIN5	0.149316	0.0123449
OPRK1	1.02811	0.0730107
NFE2L1	-0.0498196	0.663486
SEMA5B	0.30734	0.0308428
GSK3B	-0.0586514	0.313256
ITGB5	0.149538	0.0893077
ERC1	-0.0899894	0.281333
XPO1	0.0593086	0.297396
LINC01587	0.290938	0.520031
RNF13	-0.110464	0.0842004
TRPM3	-0.178465	0.587523
PALB2	0.0423964	0.624264
DOP1A	-0.104535	0.409079
LYRM2	0.0103736	0.910707
BCKDHB	-0.514966	5.69691e-06
KAT6A	0.0395721	0.74075
TUT7	-0.17916	0.133297
ULK2	0.0819401	0.699581
GRHL2	0.954631	0.00586428
TNPO1	0.0766302	0.247556
PLOD1	0.0744171	0.530424
P2RX5	0.827268	0.00033918
ITGAE	0.148203	0.308499
DIS3	-0.126542	0.0754411
PIBF1	-0.0642078	0.482585
TDRD3	-0.129143	0.0857327
AC000061.1	-0.501803	0.53216
NUFIP1	0.0261784	0.779168
PDS5B	-0.116548	0.106805
OXCT1	-0.260802	0.323331
RRAGB	-0.0965512	0.268485
EPYC	0.0597213	0.917313
CYLD	-0.221692	0.00115376
SLC27A5	-0.904	5.05249e-06
ZNF324	0.0129642	0.897325
ZNF671	-0.0544623	0.765165
ZNF416	0.218429	0.0103174
ZNF586	0.072325	0.449701
ZNF446	0.0784106	0.243386
ZNF264	-0.0113365	0.924927
RPS5	0.183912	0.144189
FAT1	-0.0863655	0.634425
YTHDC1	-0.116786	0.0130908
CHMP2B	-0.0925143	0.163804
SMAP2	-0.160729	0.0167882
PPIE	0.0615238	0.45034
ZMPSTE24	0.0317547	0.684711
STARD7	-0.0223866	0.734579
NOA1	0.0939874	0.205465
REST	-0.112649	0.0954079
HAL	-0.584317	0.0256998
SSH1	-0.038682	0.64984
GSTP1	0.28587	0.171136
APLP2	-0.146774	0.0607024
FAM234B	0.233463	0.0233108
SLCO1A2	-0.495249	0.026236
WBP11	0.0103721	0.899352
EIF3I	0.0740832	0.410947
AC108752.1	2.27404	0.000104453
COL16A1	-0.186645	0.470503
TXLNA	0.0914966	0.205308
APOB	-0.41794	0.00109043
NCOA1	-0.128145	0.0671853
AGBL5	0.248305	0.00207739
EFR3B	-0.0851109	0.620222
KIF3C	0.410921	0.0221422
RAB10	0.10971	0.116561
GCKR	-0.228131	0.198606
HADHA	-0.0928603	0.213528
MAPRE3	0.0801392	0.496868
CAD	0.476545	3.05126e-10
CD59	-0.193921	0.0349612
CD82	-0.402754	2.70896e-05
BCORL1	0.238671	0.0404973
ATRX	-0.0165039	0.884686
AK6	-0.0260572	0.779982
FCN1	-0.196964	0.333157
MYNN	0.0146231	0.828245
MECOM	0.134772	0.453162
SCAMP1	-0.168895	0.0219369
PREP	-0.0160433	0.866208
HACE1	0.295443	0.00862593
SEH1L	0.109465	0.0505884
WDR47	-0.0204992	0.866095
WDFY1	-0.12917	0.0354405
OVGP1	-0.231191	0.235302
SLC25A24	0.00511651	0.985558
MAP3K4	0.0549587	0.491292
PILRA	-0.155888	0.2697
IGSF9	-0.182258	0.573724
ABCB1	-0.230949	0.260326
ZNF213	0.418957	1.20529e-05
AKR1B1	0.0227555	0.937909
CPNE3	0.00819446	0.946307
RRN3	-0.201667	0.00322214
CTTN	0.0424123	0.639938
WNT11	-0.643495	0.00635456
MTIF2	0.0188445	0.79302
DDHD2	0.0534134	0.653734
TTC39A	0.74561	0.000461245
EPS15	-0.14472	0.00915252
ORC1	0.753672	3.98604e-08
MGST2	-0.373903	0.000164323
CHERP	0.137971	0.185855
ATG16L1	0.0798662	0.114689
USP40	-0.017007	0.850657
POMGNT1	0.0321625	0.715305
RAD54L	0.615457	0.000394392
MAST2	0.108905	0.209637
DNAJA1	0.0649843	0.490275
B4GALT1	-0.147062	0.0714869
CHMP5	-0.0844864	0.176453
NFX1	0.0109922	0.899075
AQP6	0.527567	0.196202
DIMT1	0.156309	0.15251
IPO11	-0.0025493	0.972676
FOLH1	-0.899943	1.14488e-09
EIF2AK1	0.0792954	0.164484
NME8	-0.398737	0.0599452
EPDR1	-0.00795887	0.97019
SNX10	0.0990261	0.576009
SEPHS1	0.137077	0.00931751
MRPL28	0.103801	0.382748
HBQ1	-0.965859	0.0360025
ITPKC	0.160379	0.0549301
AC036111.1	2.26339	0.00574843
FAT2	-0.159027	0.502914
RBM22	0.0342778	0.602148
TMED2	0.0401242	0.547779
ERO1B	0.290974	0.040888
ZFAND6	-0.100114	0.0497012
HSD17B2	-0.395586	0.0292082
TXLNG	0.123047	0.151415
PPEF1	0.33904	0.157678
LAT2	0.0427096	0.817418
HUWE1	0.0821816	0.167244
ZW10	0.064386	0.276165
ALG9	-0.201297	0.0434465
MYBPC2	-0.0245544	0.950246
NOX4	-0.31055	0.0325629
ACOX3	-0.0297328	0.798067
MTMR2	0.171711	0.0915926
PPP1R15A	0.0546187	0.719424
HSD17B14	-0.192923	0.463018
TRIP6	0.150969	0.256755
ACHE	0.00742799	0.984445
FTL	0.0843982	0.644096
SRRT	0.179402	0.000294255
BAX	0.22591	0.0165906
NLK	-0.0223613	0.769586
PIGS	0.266773	0.0023014
ADAMTS2	-0.531484	0.0056251
TMPRSS11E	-0.648928	0.152193
ATXN7L3	0.220246	0.000771358
PGS1	0.152706	0.0113695
PSMC5	0.084651	0.442768
UIMC1	0.124118	0.0169338
CETP	-0.831678	3.83149e-07
MMP2	-0.84225	3.60666e-05
MT3	0.393288	0.398319
LPCAT2	0.317126	0.0797529
SEPTIN14	2.24662	5.70577e-05
OGFOD1	-0.0577174	0.397636
SH3BP2	-0.209923	0.0428059
NOP14	0.126947	0.0381692
ADD1	0.0580246	0.386354
L2HGDH	-0.218676	0.0306829
TXNDC16	0.00130051	0.99318
RTRAF	-0.0482549	0.54954
NID2	-0.482651	0.00657647
GMCL1	0.081844	0.377577
SF3B2	0.0973616	0.0250637
KLHL42	0.0792952	0.432432
GNAS	0.00597561	0.966158
DNM1L	0.101152	0.118672
PTHLH	-0.338484	0.283257
PHACTR3	-0.863718	0.000179108
ERGIC2	-0.155978	0.0237515
TFAP2C	0.85022	0.0342925
AURKA	0.420831	0.00114491
CASS4	-0.414708	0.00223486
PIR	0.490842	0.000133301
AAMDC	-0.0336721	0.812229
RFX2	-0.016447	0.922388
METTL2A	0.142381	0.0410604
SULT2B1	0.531657	0.10026
ALG6	0.0702601	0.310704
CNOT3	0.19738	0.000648779
GP6	-0.935524	8.42202e-06
PTPN4	-0.183703	0.00480301
DDX18	0.061442	0.351243
KHSRP	0.063674	0.338961
GNA11	-0.0229056	0.746138
ASAP3	-0.115065	0.434369
EDEM2	0.101926	0.116884
DNMT3B	0.49754	0.000119035
REM1	-0.157201	0.430698
TPX2	0.529533	0.000172536
FER1L4	0.16996	0.591485
PDRG1	0.200454	0.0112974
EPB41L1	0.242697	0.356578
SLC15A1	0.096705	0.730445
DOCK9	-0.195388	0.0702968
ANKRD10	-0.0529228	0.59654
TGDS	-0.213146	0.0901323
DOCK3	-0.113288	0.62856
C3orf18	0.0556927	0.712245
COQ9	-0.231766	0.0152479
SIX3	2.24329	8.00008e-06
KIF9	0.195725	0.0525155
ARHGAP28	0.185143	0.443748
CRLS1	-0.321189	0.0051541
DEFB127	-0.222319
PPP1R13B	-0.145893	0.0541129
ATRN	-0.0255431	0.864531
SMOX	0.400245	0.0137691
SIGLEC1	-0.263077	0.10929
FKBP1A	-0.0565995	0.573165
NSFL1C	0.139024	0.0329638
SLC4A11	0.796441	0.00135197
C20orf194	0.0625544	0.646522
ZNF343	0.124163	0.0691474
EBF4	0.151434	0.539826
CPXM1	-0.192112	0.429713
MAVS	0.0288339	0.77408
LZTS3	0.159615	0.175994
F11	-0.752581	5.93863e-07
XRN2	0.0259903	0.753324
KIZ	0.0799429	0.534356
DYNLL1	0.126503	0.0909355
TESC	-0.0514528	0.896741
SNX5	-0.0306046	0.682518
RPL6	0.0545191	0.61744
SIRPG	-0.143334	0.593288
MAPKAPK5	0.159142	0.000156161
P2RX7	0.124346	0.562874
ESF1	0.0583683	0.544086
RBBP9	-0.1989	0.0382243
ANAPC5	0.144143	0.00184548
SLC23A2	-0.443102	0.00163533
SLC8B1	0.0437898	0.721286
TMEM230	-0.190842	0.00158047
DZANK1	0.0687304	0.603937
KDM2B	0.0243856	0.805765
CFAP61	0.411067	0.147518
LHX5	0.462236	0.349191
TASP1	0.0352717	0.728215
OAS1	0.00720119	0.972657
GCN1	0.239398	6.54285e-06
RPLP0	0.204551	0.0483893
PXN	-0.0582952	0.370037
SIRT4	0.005681	0.967327
RPH3A	-0.113889	0.666772
KIF16B	0.0232216	0.850216
TRMT6	0.234533	0.000188472
CHGB	0.0199058	0.971963
PEBP1	-0.417481	2.92297e-05
TBX5	-0.0743762	0.913337
BRAP	0.0759193	0.0935128
ERP29	-0.0779752	0.357274
NOS1	-0.371474	0.263829
FUS	0.0972091	0.192451
IGBP1	0.0626583	0.493538
FXYD5	0.0289141	0.890087
ZNF302	-0.0719902	0.419047
GRAMD1A	0.554643	2.87967e-06
HMX3	2.23691	2.69844e-07
HEPH	-0.532499	0.000560556
CDIP1	-0.0670815	0.50885
CMTM1	0.0224385	0.922031
KCNH4	0.775188	3.99219e-05
GANAB	-0.0696446	0.231977
GMIP	0.318509	0.00137967
RBM41	0.11913	0.159212
BIRC5	0.54405	0.00132516
LAG3	-0.156153	0.537386
MLF2	-0.134848	0.0472677
OTUB2	0.308303	0.0086936
DDX24	-0.0588677	0.400988
ZBTB25	-0.181548	0.0106168
NECAP1	-0.0938435	0.134499
ARHGAP4	0.416142	0.00498456
ANKRD24	-0.361362	0.00692409
DHX32	0.0132185	0.940875
RCOR1	-0.149655	0.0309219
GPATCH2L	-0.123832	0.100509
LTBP4	-0.287649	0.107483
BLVRB	0.0163803	0.924981
SLC9A1	-0.174048	0.167791
SPTLC1	-0.0467527	0.576041
PAPOLA	-0.0734686	0.187795
CCNK	0.0925698	0.598825
PCBP4	0.197379	0.0483875
RGS1	-0.233499	0.327518
YPEL3	-0.118918	0.232051
MRPS33	-0.0827105	0.371127
NDUFB2	-0.0783227	0.545925
NUDC	0.252613	0.0053826
MAEA	-0.0103155	0.903892
ICAM1	0.201564	0.262546
STRN4	0.16638	0.00331546
IRAK3	-0.62486	1.79665e-05
LYZ	0.453001	0.107545
SILC1	2.23085	9.42776e-06
MUL1	-0.0389577	0.62856
TFAP4	0.258834	0.000332103
PDCD7	-0.0464191	0.425789
SPG21	0.0440685	0.510034
FETUB	-0.648994	0.00913764
DNAJB11	0.130884	0.0562139
P3H2	-0.150452	0.469869
THPO	-0.203698	0.121147
CHRD	-0.369897	0.0114884
FLT3LG	-0.149867	0.400673
RAB11FIP3	-0.0125702	0.914489
GNPTG	-0.109586	0.232387
ZNF268	-0.109262	0.251544
GOLGA3	0.214872	4.39464e-05
PABPC4	0.0972846	0.226356
CD209	0.0823034	0.710697
CERS4	-0.244284	0.0540749
MCOLN1	0.123423	0.115026
USP48	-0.0246179	0.729865
EFNB1	0.172454	0.117657
PDPR	-0.098426	0.335804
AARS1	0.254348	0.000489683
GLG1	-0.0652822	0.374412
KIF4A	0.72872	1.77947e-06
TNRC6A	-0.214476	0.00391701
PLEKHG2	0.10294	0.423796
DLL3	-0.0530394	0.920785
NAT14	-0.17702	0.325579
PITPNM2	-0.152424	0.231072
EXOC1	-0.0496579	0.514623
RBM27	-0.0684816	0.173161
POU4F3	0.0927099	0.672048
OSBPL8	-0.149277	0.111297
DTX2	0.213931	0.00482781
NLRC4	-0.0719422	0.541981
PUS7	0.267246	0.000832278
LAMB4	0.00862486	0.973646
NRCAM	0.253287	0.507643
LAMB1	-0.00796802	0.971038
SLC26A4	-0.0836665	0.640837
SLC26A3	-0.253073	0.499964
DLD	-0.149997	0.0798201
WDR7	-0.182667	0.0112534
TXNL1	0.0504359	0.525785
IL5RA	-0.525113	0.0231715
ABCC6	-0.561764	3.57244e-07
CMTM6	-0.420849	5.23317e-08
ITGA6	-0.0825824	0.553279
RAPGEF4	-0.406199	0.000931076
MAP3K20	-0.127245	0.254858
SMPX	-0.126674	0.757543
FH	0.0995142	0.418171
SEL1L3	0.0302511	0.923423
TF	-0.51518	0.00157668
CDV3	0.0411518	0.512482
MYO15A	-0.124478	0.541892
ALKBH5	-0.036072	0.701976
APOH	-0.400818	0.0190613
NLRP1	-0.0767766	0.700054
PITPNM3	-0.828625	0.000146913
SPAG7	-0.227047	0.0153965
ORC6	0.540064	0.000241981
ZFHX4	-0.182965	0.2451
SLC17A6	0.38568
AP002478.1	2.22706	3.54181e-08
ZC3HC1	0.111607	0.102768
ESR1	-0.948138	4.22182e-05
RGS17	0.289924	0.104536
ANGPT2	-0.0628372	0.733303
TMEM101	0.168059	0.0681257
CD200	-0.192489	0.20751
CCDC80	-0.727302	0.00269496
TREML3P	2.21687	3.87964e-09
PSME1	-0.026045	0.816032
PPP2R3C	0.0181912	0.833216
HAUS4	0.116039	0.400476
JPH4	-0.476002	0.0037473
MYH7	0.400355	0.374192
CEBPE	0.17278	0.529919
SLC7A8	-0.0897607	0.665333
OSGEP	-0.0549822	0.428748
SLC22A17	-0.297936	0.287968
RNF31	0.0742426	0.609465
SCFD1	0.00833213	0.907196
G2E3	0.1272	0.126149
HECTD1	-0.303947	3.59139e-05
HNRNPC	0.0687719	0.0963393
RPGRIP1	0.198347	0.175565
SUPT16H	0.10897	0.0568599
TOX4	0.0357141	0.496085
GEMIN2	0.0918218	0.244797
TGM1	0.125201	0.4503
TINF2	-0.0553983	0.349445
DAZL	0.157876	0.780825
TBL1Y	0.618843	0.207352
SEMA6A	0.637462	0.00231439
TRPM7	-0.196355	0.0774226
TYRO3	0.659329	0.00122
WDR76	0.476704	0.000507547
CAPN3	-0.648159	0.000213237
SNAP23	-0.100266	0.158359
TBX15	-0.533652	0.025264
PHGDH	-0.143203	0.547372
COL9A3	0.0198765	0.9561
EZR	-0.098144	0.496091
MYL6	-0.0238957	0.851754
AGO1	0.0249645	0.799216
TEKT2	0.363648	0.159122
CLSPN	0.636794	3.29371e-05
RFFL	0.0494131	0.730557
UNC13D	-0.125344	0.514736
MFSD11	0.0112229	0.91887
DPYSL2	-0.294537	0.012519
TGFB2	0.369994	0.0895995
GPATCH2	0.299446	2.56626e-06
NUP50	0.0720118	0.351243
CDC45	0.60914	1.41675e-05
COMT	0.0173507	0.92495
ADA2	-0.316217	0.0338718
AC016026.1	-0.100823	0.694967
VNN3	-0.0164999	0.959344
ECHDC1	-0.257206	0.0090236
LRRFIP2	-0.192572	0.00114966
SEC22C	0.0205585	0.758768
[truncated: 53,321 more rows]
