# Supplementary material for: Integrative single-cell and spatial transcriptomics analysis reveals FLAD1 as a regulator of the immune microenvironment in hepatocellular carcinoma
Source: Front Immunol. 2025 Oct 29;16:1680101. doi: 10.3389/fimmu.2025.1680101 (PMC12605016; doi:10.3389/fimmu.2025.1680101)
Supplement: Supplementary Table 6 — The top ten DEGs positively correlated with FLAD1. [file Table6.xlsx]

## Sheet: Sheet 1
sample_id	FLAD1	LGALS14	BPIFA1	CYP11B2	MAGEA4	CPA2	AC243972.2	SMIM22	FTHL17	CLPS	PAGE2
TCGA-2V-A95S-01A-11R-A37K-07	5.4969	0.187388	0	0	0.0291348	0	0	0.277985	0	0	0
TCGA-2Y-A9GS-01A-12R-A38B-07	5.24673	0	0	0	0.0292762	0.0499095	0	0.279887	0.209391	0	2.47576
TCGA-2Y-A9GT-01A-11R-A38B-07	3.87185	0	0	0	0	0	0	0	0	0	0
TCGA-2Y-A9GU-01A-11R-A38B-07	5.04041	0	0	0	0	0.0988238	0	0.0999011	0	0	0.134352
TCGA-2Y-A9GV-01A-11R-A38B-07	4.20032	0	0	0	0	0	0	0.064607	0	0	0
TCGA-2Y-A9GW-01A-11R-A38B-07	5.06774	0	0	0	0	0.252173	0	0	0	0	0
TCGA-2Y-A9GX-01A-11R-A38B-07	5.03281	0	0	0	0	0	0	0.0506062	0	0	0.133564
TCGA-2Y-A9GY-01A-11R-A38B-07	5.21209	1.77108	0	0	0.859334	0.0851527	0	0.692338	3.42956	0	7.71433
TCGA-2Y-A9GZ-01A-11R-A39D-07	4.43737	0	0	0	0	0	0	0.0471195	0	0	1.39375
TCGA-2Y-A9H0-01A-11R-A38B-07	5.18505	5.17289	0	0	0	0	0	0.353662	0	0	8.2817
TCGA-2Y-A9H1-01A-11R-A38B-07	4.60986	0	0	0	0	0	0.0890913	0	0	0	0
TCGA-2Y-A9H2-01A-12R-A38B-07	5.37518	0	0	0	0	0.0487942	0	4.29017	0	0	0.360982
TCGA-2Y-A9H3-01A-11R-A38B-07	4.21839	0	0	0	0	0.20201	0	0.105812	0	0	0
TCGA-2Y-A9H4-01A-11R-A38B-07	5.00862	0	0	0	0	0	0	0.0610158	0	0	0.160275
TCGA-2Y-A9H5-01A-11R-A38B-07	4.89573	0.097476	3.00315	0	0	0	0	0.146786	0	0	0.368824
TCGA-2Y-A9H6-01A-11R-A39D-07	5.0141	0	0	0	0	0.0478175	0	0.0483757	0	0	0.128161
TCGA-2Y-A9H7-01A-11R-A39D-07	4.80897	0.141694	0	0	0	0	0	0	0	0	0
TCGA-2Y-A9H8-01A-11R-A39D-07	4.84351	0.384934	0.268554	0	0	0.486354	0	0.0873271	0	0.243669	0
TCGA-2Y-A9H9-01A-21R-A39D-07	5.55041	0	0	0	0	0	0	0.0773797	0	0	0
TCGA-2Y-A9HA-01A-11R-A39D-07	5.90544	0.0728604	0	0.271784	2.18783	0.581303	0.066537	0.110096	3.9186	0.108223	7.18128
TCGA-2Y-A9HB-01A-11R-A39D-07	5.64937	0	0	0	0	0.476434	0	0.165944	0	0.238298	0
TCGA-3K-AAZ8-01A-12R-A39D-07	5.58128	0	0	0	0	0	0	0	0	0	0
TCGA-4R-AA8I-01A-11R-A38B-07	5.24902	0	0	0	4.14409	0.106482	0	0.473008	0	0	0
TCGA-5C-A9VG-01A-11R-A37K-07	6.09713	0	0	0	0	0.0526941	0.0939658	0.0533894	0	0	0.386921
TCGA-5C-A9VH-01A-11R-A37K-07	5.45556	0	0.0897693	0	0	0	0	0.0554733	0	0	0
TCGA-5C-AAPD-01A-21R-A39D-07	5.84049	0.184598	0.0801119	0	0.0285692	1.09471	0	0.314871	0.466131	0.269392	8.98142
TCGA-5R-AA1C-01A-11R-A41C-07	6.00834	0	0	0	0	0	0	0	0	0	0
TCGA-5R-AA1D-01A-11R-A38B-07	4.31059	0	0	0	0	0	0	0.152378	0	0	0
TCGA-5R-AAAM-01A-12R-A41C-07	4.20208	0	0	0	0	0	0	0.0522768	0	0	0
TCGA-BC-4072-01B-11R-A155-07	4.01465	0.0622599	0.102591	0	0	0	0	0.443713	0.0694272	0	1.19264
TCGA-BC-4073-01B-02R-A131-07	4.74377	0.240375	0.0712135	0.0265876	4.31131	0.12618	0.0773797	1.36379	4.62694	0	5.50741
TCGA-BC-A10Q-01A-11R-A131-07	4.29213	0	0	0	0.0263043	0.0447438	0	0.65526	0.097476	0	0.231187
TCGA-BC-A10R-01A-11R-A131-07	4.98945	0	0.237197	0	0	0.0608775	0.108357	0.648097	0	0	0
TCGA-BC-A10S-01A-22R-A131-07	4.60896	0	0	0	0.0203422	0	0	0.229711	0	0	0
TCGA-BC-A10T-01A-11R-A131-07	5.48431	0	0	0.0183493	0.0174944	0.0594937	0	0.200379	0	0	0.300651
TCGA-BC-A10U-01A-11R-A131-07	5.44045	0.0727232	0.282499	0	0.021764	0.176833	0	0.307662	0.0810669	0	1.28493
TCGA-BC-A10W-01A-11R-A131-07	6.7878	0	0.145612	0	0	1.16909	0	0.133958	0	0	0
TCGA-BC-A10X-01A-11R-A131-07	4.04229	0	0	0	0	0	0	0.157949	0	0	0
TCGA-BC-A10Y-01A-11R-A131-07	5.28598	0	0	0	0.0236102	0	0.0720372	0.331017	0.0877344	0	8.92497
TCGA-BC-A10Z-01A-11R-A131-07	5.17211	0	0	0	0	0	0	0.311387	1.77653	0.0989585	7.03809
TCGA-BC-A110-01A-11R-A131-07	3.89504	0	0	0	0	0.067914	0	0.315102	0	0	1.13448
TCGA-BC-A112-01A-11R-A131-07	7.9451	0	0.164915	0	0	0.630033	0.0922074	2.60008	0	0	0
TCGA-BC-A216-01A-11R-A155-07	4.82536	0	0.380286	0	0.0640551	0.0370307	0	2.38802	0	0	0.0996319
TCGA-BC-A217-01A-11R-A155-07	5.95362	0	0	0	0	0.0437644	0.0781999	1.64118	1.06461	0	6.53768
TCGA-BC-A3KF-01A-11R-A213-07	5.04925	0	0	0	0	0.083792	0	0.028852	0	0	0
TCGA-BC-A3KG-01A-11R-A213-07	5.6424	0	0	0	0.0237521	0	0.0727232	2.72476	3.32048	0	2.88219
TCGA-BC-A5W4-01A-11R-A28V-07	5.312	0	0	0	0	0	0	0.107018	0	0	0
TCGA-BC-A69H-01A-11R-A311-07	5.69616	1.0706	0	0	0.138683	0.14274	0	0.233275	0	0.141956	0
TCGA-BC-A69I-01A-11R-A311-07	4.87818	0	0	0	0	0	0	0.0465609	0	0	0
TCGA-BC-A8YO-01A-11R-A37K-07	5.56635	0	0	0	0.362666	0.0497702	0	0.191689	0	0	1.50365
TCGA-BD-A2L6-01A-11R-A213-07	3.97148	0	0	0	0	0.0877344	0	0.14509	0	0	1.14333
TCGA-BD-A3EP-01A-11R-A22L-07	4.792	0	0	0	3.73805	0	0	0.0969365	0	0	8.57687
TCGA-BD-A3ER-01A-11R-A213-07	4.61811	0	0.247077	0	0	0	0	0.0405418	0	0	0
TCGA-BW-A5NO-01A-11R-A27V-07	5.26954	0.162597	0	0	0.0496308	0	0.407625	0.0852887	0	0	5.53085
TCGA-BW-A5NP-01A-11R-A27V-07	5.59096	0.0877344	0	0	0	0	0.156397	0.291839	0	0	0.431356
TCGA-BW-A5NQ-01A-11R-A27V-07	5.08098	0	0	0	0.644318	0.0931545	0	0.0479571	0.198997	0	8.26928
TCGA-CC-5258-01A-01R-A131-07	5.19695	0	0	0	0	0	0.21313	0.0422241	0.0908534	0	0
TCGA-CC-5259-01A-31R-A213-07	4.16743	0	0.709026	0	0	0	0	0.301471	0.226015	0	0.144569
TCGA-CC-5260-01A-01R-A131-07	5.18198	0	0	0	0	0.0896337	0	1.07293	0	0	2.61396
TCGA-CC-5261-01A-01R-A131-07	6.02463	0.16337	0	0	0.0499095	0	1.20939	0.844466	0	0	0
TCGA-CC-5262-01A-01R-A131-07	5.82303	0	0	0	0	0.0494914	0	0.0984196	0	0	1.28765
TCGA-CC-5263-01A-01R-A131-07	5.70109	0.187641	0.550408	0	0.0575542	4.70406	0	2.21739	0	5.90206	1.76998
TCGA-CC-5264-01A-01R-A131-07	5.63463	0.408386	0.064331	0.223917	0	4.3705	0	0.256769	0.165944	0	0.749749
TCGA-CC-A123-01A-11R-A131-07	4.46325	0.170822	0.144177	0	0	0.0450235	0.228973	0.0455828	0	0	0
TCGA-CC-A1HT-01A-11R-A131-07	6.21659	0.297133	0.205393	0	6.91046	1.69466	0	2.15559	3.22994	0.0959919	9.5196
TCGA-CC-A3M9-01A-11R-A213-07	5.09805	0	0.62826	0	0.0304067	0.196859	0	0.244887	0	0	0
TCGA-CC-A3MA-01A-11R-A213-07	6.01671	0	0	0	0.0271541	0.2587	0	4.19374	0	0	0.124593
TCGA-CC-A3MB-01A-11R-A213-07	5.90668	0	0	0	0	0.0363275	0	0.0727232	0	0	0
TCGA-CC-A3MC-01A-11R-A22L-07	6.91071	0	0.0724489	0.0270125	0	0	0	1.17396	0	0	0
TCGA-CC-A5UC-01A-11R-A28V-07	5.3345	0.105276	0	0	0	0.156397	0	0.254836	0	0	0
TCGA-CC-A5UD-01A-11R-A28V-07	5.80655	0	0.0886844	0	0.0316775	2.37923	0	0.158337	0	0	0
TCGA-CC-A5UE-01A-11R-A28V-07	5.59517	0	0	0	0.030548	0.0521376	2.32187	0.20063	0	0	0
TCGA-CC-A7IE-01A-21R-A38B-07	4.41261	0.887135	0	0	0.229711	0.135929	0.308477	0.137635	0	0	0
TCGA-CC-A7IF-01A-11R-A33J-07	4.11864	0	0	0	0	0	0	0.111298	0	0	0
TCGA-CC-A7IG-01A-11R-A33J-07	5.98425	0.0832474	0.0699771	0.0261627	0.024887	0	0.217355	3.53763	0	0.237197	0.31904
TCGA-CC-A7IH-01A-11R-A33J-07	5.66095	0	0	0	0	0	0	0.228726	0	0	0
TCGA-CC-A7II-01A-11R-A33J-07	5.74491	12.7155	0	0	0.482125	11.8984	0	1.56925	0	12.6663	0
TCGA-CC-A7IJ-01A-11R-A33R-07	4.96044	0.102322	0	0	0	0.052555	0	0.201759	0	0	0.68912
TCGA-CC-A7IK-01A-12R-A33R-07	5.52574	0	0	0	0.127633	0	0	0.0457225	0	0	8.03293
TCGA-CC-A7IL-01A-11R-A33R-07	5.60321	0	0	0	0	0	0	0.119954	0	0	1.00216
TCGA-CC-A8HS-01A-11R-A36F-07	5.86282	4.49808	1.04949	0	0.0315364	0.105544	0	2.19292	0	0	0
TCGA-CC-A8HT-01A-11R-A36F-07	5.72129	1.31615	0	0.0564448	3.62614	0.177089	0	0.220701	0.195096	0.134089	8.75903
TCGA-CC-A8HU-01A-11R-A36F-07	5.98081	0	0	0	0.0621217	0.105142	0	1.15348	0	0	0.700085
TCGA-CC-A8HV-01A-11R-A36F-07	6.82463	1.07204	0.133564	0	0	0	1.84531	3.14537	0	0.232047	0
TCGA-CC-A9FS-01A-11R-A37K-07	4.39518	0	0	0	0	0	0	0	0	0	0
TCGA-CC-A9FU-01A-11R-A37K-07	6.22328	0	0	0	0.117695	0.690283	0.14496	0.306379	0.881116	0.120617	0.785927
TCGA-CC-A9FV-01A-11R-A37K-07	4.17353	0	0	0	0	0	0	0.0553345	0	0	0
TCGA-CC-A9FW-01A-11R-A37K-07	5.71244	0.227495	0.308011	0	0.0932897	0.156785	0	0.081476	0	0.118493	0.775177
TCGA-DD-A113-01A-11R-A131-07	5.52036	0.1333	1.65315	0	0	1.03513	0	2.32262	0	1.16202	0
TCGA-DD-A114-01A-11R-A131-07	5.60821	0	0.279174	0	0	6.73891	0	0.334111	0	0	0.235482
TCGA-DD-A115-01A-11R-A131-07	5.15507	0	0	0	0	0.0558898	0	0.0565835	0	0	0
TCGA-DD-A116-01A-11R-A131-07	4.80546	0	0	0	0	0	1.22212	0	0	0	0.20201
TCGA-DD-A118-01A-11R-A131-07	5.18801	0	0.0515809	0	0	0.121281	0	0.151859	0	0.408277	0
TCGA-DD-A119-01A-11R-A131-07	5.02574	0	0	0	0	0	0.0633649	0.0706641	0	0	0
TCGA-DD-A11A-01A-11R-A131-07	6.04301	0	0	0	4.50091	0.116498	0	0.295253	0	0	2.23502
TCGA-DD-A11B-01A-11R-A131-07	5.04025	0	0	0	0	0	0	0.118626	0	0	0.107956
TCGA-DD-A11C-01A-11R-A131-07	4.71566	0	0	0	0.0204844	0.0352016	0	0	0	0.527371	0.859811
TCGA-DD-A11D-01A-11R-A131-07	5.29366	0	0	0	0	0	0	0.0798389	0	0	0
TCGA-DD-A1EA-01A-11R-A131-07	5.57447	0	0	0	0	0.105544	0	0	0	0	0
TCGA-DD-A1EB-01A-11R-A131-07	4.89264	0	0	0	0	0.0429244	0	0.126444	0	0.238665	0
TCGA-DD-A1EC-01A-21R-A131-07	5.33002	0	0.813771	0	0	0	0	0	0	0	0
TCGA-DD-A1ED-01A-11R-A155-07	4.11451	0	0	0.750178	0	0	0	0.0946415	0.0697022	0	0
TCGA-DD-A1EE-01A-11R-A131-07	6.14155	0	0	8.24629	0	0.770533	0	0	0	1.87692	0
TCGA-DD-A1EF-01A-11R-A131-07	4.95444	0	0	0	0	0	0	0.0794293	0	0	0
TCGA-DD-A1EG-01A-11R-A213-07	5.97134	0	0	0	0.0994972	0	0	0.532965	0	0	2.70903
TCGA-DD-A1EH-01A-11R-A131-07	5.53609	0.153676	6.20524	0	0	0.0402612	0.0721744	0.0805212	0	0	0
TCGA-DD-A1EI-01A-11R-A131-07	5.28823	0.137897	0	0	0	0.0360461	0	0.0364682	0	0.105008	0
TCGA-DD-A1EJ-01A-11R-A155-07	5.14497	2.1158	0	0	0.0361868	0.0311128	0	0.207518	4.40117	0	0.0842004
TCGA-DD-A1EK-01A-11R-A213-07	4.50372	0.550408	0	0	0.0278618	0.649569	0	0.0480967	0.374733	1.53421	3.23031
TCGA-DD-A1EL-01A-11R-A155-07	6.00127	0	0	0	1.28795	0.144046	0	0.226509	0.456596	0.524565	5.31683
TCGA-DD-A39V-01A-11R-A213-07	5.53336	0	0	0	0	0	0	0	0.114367	0	3.71155
TCGA-DD-A39W-01A-11R-A213-07	5.05536	0	0	0.0289934	0	0.0927487	0	0.0939658	0	0	0
TCGA-DD-A39X-01A-11R-A213-07	6.62325	0	0	0	0	0	0	4.2729	0.0777899	0	0
TCGA-DD-A39Y-01A-11R-A213-07	5.70492	0	0	0	3.26126	0	0	0.350271	0	0	0
TCGA-DD-A39Z-01A-11R-A213-07	4.74733	0.101516	0	0	0	0	0	0	0.113034	0.15017	0.139077
TCGA-DD-A3A1-01A-11R-A213-07	5.27639	0	0	0	0	0.0467006	0	0.262674	0	0	0
TCGA-DD-A3A2-01A-11R-A213-07	4.00554	0	0	0	0	0	0	0.0903115	0	0	0
TCGA-DD-A3A3-01A-11R-A22L-07	5.19848	0	0	0	0	0.0918014	0	0.221815	0	0	0
TCGA-DD-A3A4-01A-11R-A22L-07	5.0079	0	0	0	0	0	0	0.0447438	0	0	0
TCGA-DD-A3A5-01A-11R-A22L-07	5.03851	0	0	0	0	0.10017	0	0.101381	0.213378	0	1.57584
TCGA-DD-A3A6-01A-11R-A22L-07	4.00178	0	0	0	0	0.657274	0	0	0	0	0
TCGA-DD-A3A7-01A-11R-A22L-07	5.81161	0	0	0.0330882	0	0	0	0.428571	0	0	0
TCGA-DD-A3A8-01A-11R-A22L-07	5.36087	0	0	5.62885	0	0	0	0	0	0	0
TCGA-DD-A3A9-01A-11R-A266-07	5.94029	0	0.295488	0	0	0	0	0.0492125	0	0	0
TCGA-DD-A4NA-01A-11R-A266-07	4.49956	0	0	0	0	1.31464	0.0875986	0.144177	0	0	0
TCGA-DD-A4NB-01A-12R-A266-07	4.93948	0	0	0	0	0	0	0.0897693	0	0	0
TCGA-DD-A4ND-01A-11R-A266-07	4.02603	0.0942361	0	0	0	0	0	0.311736	0.104873	0	0.807355
TCGA-DD-A4NE-01A-11R-A27V-07	5.07002	0	0	0	0	0	0	0	0	0	0
TCGA-DD-A4NF-01A-11R-A27V-07	5.14609	0	0	0	0	0.1333	0	0	0	0	0
TCGA-DD-A4NG-01A-11R-A27V-07	4.24811	0	0	0	0	0	0	0	0	0	0
TCGA-DD-A4NH-01A-11R-A27V-07	5.98067	6.88123	2.58101	0	0	0	0	2.44869	0	0	0.129613
TCGA-DD-A4NI-01A-11R-A27V-07	4.17347	0	0	0	0	0	0	0.0900404	0	0	0
TCGA-DD-A4NJ-01A-11R-A27V-07	5.21287	0	0	0	0	0	0	0.15043	0	0	0.200881
TCGA-DD-A4NK-01A-11R-A28V-07	4.80925	0	0	0	0	0	0	0	0	0	0.135666
TCGA-DD-A4NL-01A-11R-A28V-07	3.77367	0	0	0	0	0.0490731	0	0.0976108	0	0	0
TCGA-DD-A4NN-01A-11R-A28V-07	6.47228	0.24987	4.72015	0	0	0.0451634	0.983751	0	0	0	0
TCGA-DD-A4NO-01A-11R-A28V-07	5.1893	0.0873271	0	0	0	0.0447438	0	0.0890913	0	0	0
TCGA-DD-A4NP-01A-11R-A28V-07	4.33307	0	0	0.0506062	0	0.0278618	0	0.135798	0	0	0
TCGA-DD-A4NQ-01A-21R-A28V-07	5.3751	0	0.0931545	0	0	2.83823	0	0.217603	0	0	0.151469
TCGA-DD-A4NR-01A-11R-A311-07	5.4342	0.329066	0	0	0	0.133432	0	2.38328	0	0	0.698218
TCGA-DD-A4NS-01A-11R-A311-07	4.80565	0	0	0	0	0.0480967	0	1.22608	0	0	0
TCGA-DD-A4NV-01A-11R-A311-07	5.62152	0	0	0	0	0	0	0	0	0	5.54503
TCGA-DD-A73A-01A-12R-A32O-07	4.30691	0	0	0	0	0.340505	0	0.0478175	0	0.26123	0
TCGA-DD-A73B-01A-12R-A32O-07	4.84223	0	0.0608775	0	0	0	0	0	0	0	0
TCGA-DD-A73C-01A-12R-A33J-07	4.89473	0	0	0	0	0	0.0875986	0.0497702	0	0	0
TCGA-DD-A73D-01A-12R-A32O-07	5.44004	0	0	0	0	0.418568	0	0.117961	0	0.504264	0
TCGA-DD-A73E-01A-12R-A32O-07	4.59565	0	0	0	0	0	0	0.178364	0	0	0.162597
TCGA-DD-A73F-01A-11R-A32O-07	4.81283	0	0	0	0	0.158078	0	0.0416635	0.597889	0.119555	4.30918
TCGA-DD-A73G-01A-22R-A32O-07	5.63676	0.0795658	0.413702	0	0	0.0406821	0	0.0812033	0	0.118094	0.395173
TCGA-DD-AA3A-01A-11R-A37K-07	6.16256	0	0	0	0	2.44204	0	5.86551	0	0.208642	0.193709
TCGA-DD-AAC8-01A-11R-A41C-07	5.94871	0	0	0	0	0	0	0	0	0	0.5007
TCGA-DD-AAC9-01A-11R-A41C-07	4.92592	0	0	0	0	0	0	0.0462815	0	0.132379	0
TCGA-DD-AACA-01A-11R-A41C-07	4.52199	0	0	0	0	0	0	0.0809305	0	0	0
TCGA-DD-AACA-02A-11R-A41C-07	4.80125	0	0	0	0	0	0	0	0	0	0
TCGA-DD-AACA-02B-11R-A41C-07	4.86438	0	0	0	0	0	0	0	0	0	0
TCGA-DD-AACB-01A-11R-A41C-07	4.78636	0	0	0	0.381283	1.90866	0	0.0739573	0	0	0.192952
TCGA-DD-AACC-01A-11R-A41C-07	4.55244	0.196733	0.16633	0	0	0	0	0.246712	0	0	0
TCGA-DD-AACD-01A-11R-A41C-07	4.73196	0	0	0	0	0	0	0	0	0	0
TCGA-DD-AACE-01A-11R-A41C-07	4.64489	0	0	0	0	0	0	0	0	0	0
TCGA-DD-AACF-01A-11R-A41C-07	5.72214	0	0	0	0	0	0	0	0	0	0
TCGA-DD-AACG-01A-11R-A41C-07	5.00841	0.101919	0.0858325	0	1.72225	0.0522768	0	0.0529723	0.113434	0	1.44843
TCGA-DD-AACH-01A-11R-A41C-07	6.66578	0	0	0	4.95995	0	0	3.82719	0	0	0.323082
TCGA-DD-AACI-01A-11R-A41C-07	5.93053	0	0.38084	0	0.0985543	1.36648	0	0.167229	0	0	0
TCGA-DD-AACJ-01A-11R-A41C-07	5.86956	0	0	0	0	0.0270125	0	0	0	0	0.143132
TCGA-DD-AACK-01A-11R-A41C-07	5.16503	0	0	0	0	0.021764	0	0.0859685	0	0	5.88104
TCGA-DD-AACL-01A-11R-A41C-07	5.95978	4.44885	0.249021	0	0.868924	0.0797024	0.269632	0.601697	0	0	9.1128
TCGA-DD-AACN-01A-11R-A41C-07	5.88798	0	1.90192	0	0	0	0.958212	0	0	0	0.162983
TCGA-DD-AACO-01A-11R-A41C-07	4.67758	0	0.114634	0	0	0	0	0.265437	0	0	0
TCGA-DD-AACP-01A-11R-A41C-07	5.54353	0	0.264356	0	0.645702	8.285	0	0.452385	0	3.96266	1.47571
TCGA-DD-AACQ-01A-11R-A41C-07	5.07567	0	0	0	0	0.23634	0	0.174662	0	0	0.0976108
TCGA-DD-AACS-01A-11R-A41C-07	6.15787	0	1.0684	0	0	0	0	0.475707	0	0	0
TCGA-DD-AACT-01A-11R-A41C-07	5.15969	0	0	0	0	0	0	0.0739573	0	0	0
TCGA-DD-AACU-01A-11R-A41C-07	5.49114	0	0	0	0	0	0	0.0564448	0	0	1.39309
TCGA-DD-AACV-01A-11R-A41C-07	4.56896	0.124063	0	0	0.244156	0	0	0.588805	0.137897	0	0.16954
TCGA-DD-AACW-01A-11R-A41C-07	5.12091	0	0	0	0	0.330788	0	0	0	0.1503	0
TCGA-DD-AACX-01A-11R-A41C-07	5.20833	0	0	3.94804	0.0992279	0	0	0	0	0	0
TCGA-DD-AACY-01A-11R-A41C-07	5.37894	0	0	0	0.0506062	0	0	0	0	0	0
TCGA-DD-AACZ-01A-11R-A41C-07	5.20656	0.0920721	0	0.0289934	6.98583	0.0471195	0	0	0	0	0.126444
TCGA-DD-AAD0-01A-11R-A41C-07	5.05608	0	0	1.55036	0	0	0	0	0	0	0.133169
TCGA-DD-AAD1-01A-11R-A41C-07	6.05013	0	1.00281	0	0	0.0657102	0.881586	0.0663992	0	0	0.174023
TCGA-DD-AAD2-01A-11R-A41C-07	4.83981	0	0	0	0	0	0	0	0	0	0.162983
TCGA-DD-AAD3-01A-11R-A41C-07	5.18694	0	0	0	0	0	0	0.0953168	0	0	0
TCGA-DD-AAD5-01A-11R-A41C-07	6.00351	0	0	0	7.87073	0.0436245	0	0.0441843	0.80587	0	1.63831
TCGA-DD-AAD6-01A-11R-A41C-07	4.1572	0	0	0	0.0751903	0	0	0	0	0	0
TCGA-DD-AAD8-01A-11R-A41C-07	4.95401	0.219339	0	0	0.100709	0	0	0.371169	0	0	1.55508
TCGA-DD-AADA-01A-11R-A41C-07	4.65792	0	0	0	0	0.0402612	0	0	0	0	0
TCGA-DD-AADB-01A-11R-A41C-07	5.12829	0	0.0776532	0	0.183709	0.0472592	0.0844725	0.0942361	0	0	0
TCGA-DD-AADC-01A-11R-A41C-07	5.56213	0.143785	0	0	2.17217	0.212383	0.131721	0.514097	0	0	0
TCGA-DD-AADD-01A-11R-A41C-07	5.79743	0	0	0	0.0691522	0.116897	3.17218	0.227495	3.71747	0	7.99756
TCGA-DD-AADF-01A-11R-A41C-07	5.56396	0.0863762	0	0	0.0513025	0	0	0.0447438	0.0962619	0	1.13731
TCGA-DD-AADG-01A-11R-A41C-07	5.27009	0	0	0	0	0	0.358509	0.0448837	0	0	3.83913
TCGA-DD-AADI-01A-11R-A41C-07	6.04604	1.79044	7.85423	0	0	0	1.90681	0.16543	0	0	0.15082
TCGA-DD-AADJ-01A-11R-A41C-07	4.85043	0	0	0	0	0.169284	0	0	0	0.168385	0
TCGA-DD-AADK-01A-11R-A41C-07	5.19938	0	0	0	0	0	0.415651	0.0716254	0	0	0
TCGA-DD-AADL-01A-11R-A41C-07	4.86869	0	0.064331	0.0240359	0	0	0	0.0396999	0	0	6.34007
TCGA-DD-AADM-01A-11R-A41C-07	5.94173	0	0	0	0	0.0439044	0	0.0874628	0	0	0
TCGA-DD-AADN-01A-11R-A41C-07	4.3663	0	0.1121	0	0	0	0.121811	0.0694272	0	0	0
TCGA-DD-AADO-01A-11R-A41C-07	5.33129	0.894216	0	0	0	0	0.291368	0.0444641	0.0955869	0	0.117961
TCGA-DD-AADP-01A-11R-A39D-07	4.86256	0	0.0859685	0	0	0	0	0.201508	0	0	0.140124
TCGA-DD-AADQ-01A-11R-A41C-07	4.34523	0	0	0	0	0	0	0.0432045	0	0	0
TCGA-DD-AADR-01A-11R-A41C-07	4.75092	0	0	0	0	0	0	0	0	0	0.123136
TCGA-DD-AADS-01A-11R-A41C-07	4.1678	0	0	0	0	0	0	0	0	0	0
TCGA-DD-AADU-01A-11R-A41C-07	4.77414	0	0	0	0	0	0	0.0399806	0	0	0.205393
TCGA-DD-AADV-01A-11R-A39D-07	5.09927	0	0.0597706	0	0.0211954	0.0717627	0.186881	0.175045	0.928806	0	3.89706
TCGA-DD-AADW-01A-11R-A39D-07	5.54125	0.87688	2.432	0	0	0.0427844	0.945907	0.314986	0	0	0
TCGA-DD-AADY-01A-11R-A41C-07	5.65122	0	0.139731	0	0	0	0	0	0	0	0
TCGA-DD-AAE0-01A-11R-A41C-07	5.86786	8.11804	2.97724	0	0	0.948975	3.2117	5.17783	0	0	0.551885
TCGA-DD-AAE1-01A-11R-A41C-07	5.23355	2.60715	0	0	0	0	0.362778	0	0	0	0
TCGA-DD-AAE2-01A-11R-A41C-07	4.64616	0.075738	0	0	0	0.0762854	0	0	0	0	7.17617
TCGA-DD-AAE3-01A-11R-A41C-07	4.47032	0	0	0	0	0	0	0	0	0	0
TCGA-DD-AAE4-01A-11R-A41C-07	5.34618	0	0	0	0	0.0539454	0	0.157949	0	0	0.274888
TCGA-DD-AAE6-01A-11R-A41C-07	5.58575	0	0	0	0	0.0402612	0.0720372	0.263635	0	0	0.108223
TCGA-DD-AAE7-01A-11R-A41C-07	4.16089	0	0	0	0	0	0	0.14091	0	0	0
TCGA-DD-AAE9-01A-11R-A41C-07	5.2294	0	0	0	0	0.0739573	0	0	0.76545	0	10.056
TCGA-DD-AAEA-01A-11R-A41C-07	5.07011	0	0.445197	0	0	0	0	0	0	0	0
TCGA-DD-AAEB-01A-11R-A41C-07	4.44381	0	0	0	0	0	0	0	0	0	0.231187
TCGA-DD-AAED-01A-12R-A41C-07	4.81651	1.04061	0	0	0	0	3.38128	0	0	0	0.293724
TCGA-DD-AAEE-01A-11R-A41C-07	4.95715	0	0	0	0	0.148348	0	0.038998	0	0	0
TCGA-DD-AAEG-01A-11R-A39D-07	6.52274	0	0.278104	0.229219	0.0213376	0	0	2.2981	0	0	0
TCGA-DD-AAEH-01A-11R-A41C-07	4.84985	0	0	0	0	0.047678	0	0.184217	0	0	0
TCGA-DD-AAEI-01A-11R-A41C-07	4.41002	0	0	0	0	0.0426443	0	0	0	0.123534	0
TCGA-DD-AAEK-01A-11R-A41C-07	4.96802	0	0	0	0	0	0	0	0	0	0
TCGA-DD-AAVP-01A-11R-A41C-07	6.6927	0	0	0	0	0.422341	0	0.229219	0	0	0.391988
TCGA-DD-AAVQ-01A-11R-A41C-07	5.66238	0	3.41503	0	0	0.0391384	2.79054	0.47467	0	0	0
TCGA-DD-AAVR-01A-11R-A41C-07	5.03111	0	0.0698396	0	0	0.0425043	0.0760117	0.787683	0	0	0
TCGA-DD-AAVS-01A-11R-A41C-07	5.36298	0	0	0	0	0	0.222434	0.0441843	0	0	0
TCGA-DD-AAVU-01A-11R-A41C-07	4.93819	0	0	0	0	0	0	0.0483757	0	0	0
TCGA-DD-AAVV-01A-11R-A41C-07	6.38085	0	1.37373	0	0	0.0522768	0	0.865523	0	0	0.1396
TCGA-DD-AAVW-01A-11R-A41C-07	4.75856	0	0	0	0	0	0	0	0	0	0
TCGA-DD-AAVX-01A-11R-A41C-07	4.69027	0	0	0	0	0	0	0.072586	0	0	0.189413
TCGA-DD-AAVY-01A-11R-A41C-07	6.10626	0	0	0	0	0	0	0.0867838	0	0	0
TCGA-DD-AAVZ-01A-11R-A41C-07	5.64044	0	0.173767	0	0	0	1.21804	0	0	0	0.145743
TCGA-DD-AAW0-01A-11R-A41C-07	5.68759	0	0	0	0	0	0.23585	0	0	0	0.12446
TCGA-DD-AAW1-01A-11R-A41C-07	4.95236	0	0	0	0	0.0777899	0	0.0398403	0	0	0
TCGA-DD-AAW2-01A-11R-A41C-07	4.75913	0	0	0	0.19333	0	0	0	0	0	0
TCGA-DD-AAW3-01A-11R-A41C-07	5.19506	0	0	0	0.108759	0	0	0	0	0	0
TCGA-ED-A459-01A-11R-A266-07	4.98726	0	0	0	0	4.30457	0	0	0.526069	0.259905	0
TCGA-ED-A4XI-01A-11R-A266-07	4.44266	0	0.0695647	0	0	0.0423642	0	0.124857	0	0	0
TCGA-ED-A5KG-01A-11R-A27V-07	5.3555	0.835277	0.523261	0	0.205893	0.0619835	0.212881	1.13803	0	0	0.164786
TCGA-ED-A627-01A-12R-A311-07	4.56327	0	0	0	0.139208	0.049352	0	0.14496	0	0	0
TCGA-ED-A66X-01A-11R-A311-07	6.18777	0	1.32912	0	0	0.0880059	3.21821	0.21313	0	0	0
TCGA-ED-A66Y-01A-11R-A311-07	5.08476	4.49576	0.090718	0	0.0325241	0	0	0	0	0	0.147567
TCGA-ED-A7PX-01A-51R-A352-07	5.18578	1.29854	0.242572	0	0.030548	0.795767	0	5.40707	0	0	0
TCGA-ED-A7PY-01A-11R-A33R-07	5.2787	0.683831	1.79202	0	0	0.0617071	1.94287	0.122209	0	0	0
TCGA-ED-A7PZ-01A-11R-A33R-07	6.44154	0	0	0	0.0615688	0.0703893	0.667211	2.20774	0	0	8.03097
TCGA-ED-A7XO-01A-11R-A352-07	5.38805	0	0	0	0.0328061	0	0	0.16337	0	0	3.0878
TCGA-ED-A7XP-01A-11R-A352-07	5.96262	0	0	0	0	0	0	0.090447	0	0	0
TCGA-ED-A82E-01A-11R-A352-07	4.77353	0.439464	0	0	0	0.083792	0	0.347779	0	0	0.114234
TCGA-ED-A8O5-01A-11R-A36F-07	4.52074	0	0.274172	0	0	0	0	0.0893626	0	0	0
TCGA-ED-A8O6-01A-11R-A36F-07	4.91828	0.0880059	0.144307	0	0	0	0.156785	0.292546	0	0	0
TCGA-ED-A97K-01A-21R-A38B-07	4.98199	0.0993625	0	0	0	0	0	4.34538	0	0.147046	0
TCGA-EP-A12J-01A-11R-A131-07	5.27501	0	0	0	0	0	0	0.0539454	0	0	0
TCGA-EP-A26S-01A-11R-A16W-07	5.60051	0	0	0.760178	0	0	0	0	0	0.092884	0
TCGA-EP-A2KA-01A-11R-A180-07	5.82171	0	0	0	0	0.0411028	0	0.159887	0	0	0
TCGA-EP-A2KB-01A-11R-A180-07	4.67714	0	0	0	0	0.0953168	0	0.0650208	0	0	0
TCGA-EP-A2KC-01A-11R-A213-07	5.30555	0	0	0	0	0	0	0	0	0	0
TCGA-EP-A3JL-01A-11R-A213-07	5.28018	0	0.326537	0.0223323	0	0.0717627	0.0651587	0.0367495	0	0	0
TCGA-EP-A3RK-01A-11R-A22L-07	5.59673	0	0	0	0	0.570851	0	0	0.19333	0	5.70967
TCGA-ES-A2HS-01A-11R-A180-07	4.01648	0	0	0.0247452	0	0.0794293	0	0.0803848	0	0	0.208892
TCGA-ES-A2HT-01A-12R-A180-07	5.7696	0	0	0	0	0	0	0.0325241	0	0	0.0870554
TCGA-FV-A23B-01A-11R-A16W-07	4.90096	0.0698396	0.457962	0	0	0	0	0.0360461	0	0	0
TCGA-FV-A2QQ-01A-11R-A22L-07	5.81144	0	0	0	0	0	0	0.0437644	0	0	0.504366
TCGA-FV-A2QR-01A-11R-A213-07	6.11817	0	0	0	0	0	0	0	0	0	0
TCGA-FV-A3I0-01A-11R-A22L-07	4.93679	0	0	0	0	0	0	5.33965	0	0	0.521051
TCGA-FV-A3I1-01A-11R-A22L-07	5.29949	0	0	0	0.0298416	0	0.0908534	0.101247	3.30935	0	4.75013
TCGA-FV-A3R2-01A-11R-A22L-07	4.97161	0	0	0	0	0.047678	0	0.0482362	0	0	0.127765
TCGA-FV-A3R3-01A-11R-A22L-07	4.50743	0	0	0	0	0.395063	0	0.120352	0	0	0
TCGA-FV-A495-01A-11R-A266-07	5.65847	0	0	0	0	0.138683	0	0.226878	1.72735	0	7.27596
TCGA-FV-A496-01A-11R-A266-07	4.86016	0	0	0.0237521	0.307079	0	0	0	0	0	0
TCGA-FV-A4ZP-01A-12R-A266-07	5.98978	0	0.352081	0.0575542	0.133564	0	0	2.78075	0.10286	0	0
TCGA-FV-A4ZQ-01A-11R-A266-07	4.60232	0.0954519	0	0	0.214747	0.0962619	0.0873271	0	0	0	0
TCGA-G3-A25S-01A-11R-A16W-07	6.31082	0	0.0691522	0	0	0	0	2.25481	0.889162	0.234501	9.79819
TCGA-G3-A25T-01A-11R-A16W-07	4.37772	0	0	0	0	1.03499	0	1.04411	0	0	0
TCGA-G3-A25U-01A-11R-A16W-07	5.22204	0	0	0	0	0.0423642	0	0	0	0	0.113834
TCGA-G3-A25V-01A-11R-A16W-07	4.42545	0	0	0	0	0	0	0.123534	0.0911243	0	0.216734
TCGA-G3-A25X-01A-11R-A16W-07	6.04365	0	1.17466	0	0	4.27002	0	1.20251	0	0	0
TCGA-G3-A25Y-01A-11R-A16W-07	6.02486	1.24677	9.88112	0	0	0.0749164	0.824401	0.281787	0	0.11023	0
TCGA-G3-A25Z-01A-11R-A16W-07	5.17344	0	0.19497	0	0	0	0	0.0623981	0	0	0
TCGA-G3-A3CG-01A-11R-A213-07	5.4673	0	0.182692	0	0	0	0	0.0582472	0	0	0
TCGA-G3-A3CH-01A-11R-A22L-07	4.73645	0	0	0	0	0	0	0.164014	0	0	0
TCGA-G3-A3CI-01A-11R-A213-07	3.66782	0	0.0691522	0	0	0	0	0	0	0	0
TCGA-G3-A3CJ-01A-11R-A213-07	4.7405	0	0	0.246104	0	0.0714881	0	0	0	0	0
TCGA-G3-A3CK-01A-11R-A213-07	5.57541	0	0	0.0214797	0	0	0	0.136585	0	0	0
TCGA-G3-A5SI-01A-31R-A27V-07	4.9586	0	0.32987	0	0	0	0	0.0554733	0	0	0
TCGA-G3-A5SJ-01A-11R-A27V-07	4.39061	0	0	0	0.152638	0.045443	0	0.175557	0	0	1.6783
TCGA-G3-A5SK-01A-11R-A27V-07	4.53936	0	0	0	0	0	0	0.047678	0	0	0
TCGA-G3-A5SL-01A-11R-A27V-07	5.22494	0	0	0.0231844	0	0	0	0.0756011	0	0	0
TCGA-G3-A5SM-01A-12R-A28V-07	5.27186	0	0	0	0	0	0	0.116099	0	0	0.751464
TCGA-G3-A6UC-01A-21R-A33J-07	4.85809	0	0	0	0	0	0	0.178619	0	0	0
TCGA-G3-A7M5-01A-11R-A33R-07	4.47321	0	0	0	0	0.0807941	0	0.0413832	0	0.118891	8.00891
TCGA-G3-A7M6-01A-11R-A33R-07	5.82507	0	2.2954	0	4.76234	0	0	1.89002	6.64618	0	7.84682
TCGA-G3-A7M7-01A-12R-A352-07	4.77842	0.172744	0	0	0	0.0896337	0	0.176195	0	0	0
TCGA-G3-A7M8-01A-11R-A33R-07	4.11924	0	0	0	0	0	0	0.187134	0	0	0
TCGA-G3-A7M9-01A-23R-A352-07	5.90045	8.36627	1.91146	0	4.866	3.12897	0.0861044	0.841007	1.6364	1.39072	5.03251
TCGA-G3-AAUZ-01A-11R-A38B-07	4.83588	0.0953168	0	0	0.0285692	0	0	0.049352	0	0.14104	0.649569
TCGA-G3-AAV0-01A-11R-A37K-07	5.01334	0	0	0	0	0	0	0.139731	0	0	0
TCGA-G3-AAV1-01A-11R-A38B-07	5.10349	0	0	0.0251706	0	0	0	0.1595	0	0	0
TCGA-G3-AAV2-01A-11R-A37K-07	5.82665	0	0	0	0	0	0	0	0	0	0
TCGA-G3-AAV3-01A-11R-A37K-07	5.04681	0.168899	0	0	0	0.0875986	0	0.0886844	0	0	0
TCGA-G3-AAV4-01A-11R-A38B-07	5.02576	0	0	0	0	0	0	0	0	0	0
TCGA-G3-AAV5-01A-11R-A37K-07	6.38834	0	0	0.0219061	0	0.0706641	0	0	0	0	0
TCGA-G3-AAV6-01A-21R-A37K-07	4.91843	0.727006	1.46121	0	0	1.40697	0	0.137897	0	0.479438	0
TCGA-G3-AAV7-01A-11R-A38B-07	6.42084	0	9.06105	0.0360461	0	4.28116	0.201132	1.87947	0	0	0
TCGA-GJ-A3OU-01A-31R-A38B-07	4.93941	0	0	0	0	0.370611	0	0.059909	0	0	0
TCGA-GJ-A6C0-01A-12R-A311-07	4.75051	0.0844725	0.265197	0.245861	0.0253123	0	0	0	0.344488	0	5.50728
TCGA-GJ-A9DB-01A-11R-A37K-07	5.10959	0	0	0	0	0.111566	0	0.166201	0	0	1.21965
TCGA-HP-A5MZ-01A-21R-A27V-07	4.85091	0.073409	0	0	0	0.0374525	0	0.110898	0	0	0.100978
TCGA-HP-A5N0-01A-11R-A28V-07	4.87991	0	0.0822938	0	0	0	0	0.147176	0	0	0
TCGA-K7-A5RF-01A-11R-A28V-07	4.40705	0	0	0	0	0	0	0.437334	0	0	0
TCGA-K7-A5RG-01A-11R-A28V-07	4.47895	0.499782	0	0	2.16057	0.899021	0	0.0429244	0	0	0
TCGA-K7-A6G5-01A-11R-A311-07	4.93256	0	0.134615	0	0	0	0	0.123666	0.0912598	0	0.112633
TCGA-K7-AAU7-01A-11R-A38B-07	4.62664	0	0	0	0	0.280838	0	2.34792	0.465818	0	0.67084
TCGA-KR-A7K0-01A-12R-A33R-07	4.98265	0	0	0	0	0	0	0.130008	0	0	0.227741
TCGA-KR-A7K2-01A-12R-A33R-07	5.07087	0	0.885887	0	0.212507	0.0483757	0	0.464145	0	0	0
TCGA-KR-A7K7-01A-11R-A33J-07	5.49359	0.222928	1.2893	0	0.0464212	0.116764	0.0714881	0.191815	0.0870554	0	0.301119
TCGA-KR-A7K8-01A-11R-A33J-07	5.77446	0	0	0	0.156655	0	0	0	0	0.134878	2.72445
TCGA-LG-A6GG-01A-11R-A311-07	4.77991	0	0	0	0.178109	0.0458623	0	0	0	0	1.56321
TCGA-LG-A9QC-01A-11R-A37K-07	5.5727	0	0	0	0	0.101785	0	0.289362	0	0	0.138421
TCGA-LG-A9QD-01A-11R-A38B-07	4.29941	0	0	0.0433445	0	0	0	0	0	0	0
TCGA-MI-A75C-01A-11R-A32O-07	5.87189	0	0	2.14241	0	0	0	2.40256	0	0	0.104068
TCGA-MI-A75E-01A-11R-A32O-07	5.19484	0	0	0	0	1.01042	0	0.338111	0	0.758559	0
TCGA-MI-A75G-01A-11R-A32O-07	5.21765	0	0	0	0	0	0	0.0794293	0	0	0
TCGA-MI-A75H-01A-11R-A32O-07	5.34105	0	0	0	0	0	0	0.0994972	0	0	0
TCGA-MI-A75I-01A-11R-A32O-07	5.20337	0	0	0	0.0542233	0.0920721	0	0.0473988	0	0	0.44668
TCGA-MR-A520-01A-11R-A266-07	3.94446	0	0	0	0.263155	0	0	0.158466	0	0	0
TCGA-MR-A8JO-01A-12R-A36F-07	4.43373	0	0	0	0	0	0	0.163241	0	0	0.0911243
TCGA-NI-A4U2-01A-11R-A28V-07	3.9899	0	0	0	0	0	0	0.193204	0	0	0
TCGA-NI-A8LF-01A-11R-A36F-07	4.66685	0	0	0	0	0	0	0.238175	0	0	0
TCGA-O8-A75V-01A-11R-A32O-07	5.7418	0	0	0	0	1.4471	0	0	0	0.675545	0
TCGA-PD-A5DF-01A-11R-A27V-07	4.56504	0	0	0	0.0280033	0.0941009	0	0.0951818	0	0	0
TCGA-QA-A7B7-01A-11R-A32O-07	5.25353	0	0	0	0.160146	0.138683	0	0.0718999	0.834064	0	0.0969365
TCGA-RC-A6M3-01A-11R-A32O-07	5.58933	0	0.29537	0	0	0	0	3.19897	0	0.1133	0.202762
TCGA-RC-A6M4-01A-11R-A32O-07	4.75506	0	0	2.36368	0	0.100978	0	0.257855	0	0	0
TCGA-RC-A6M5-01A-11R-A32O-07	4.61518	0	0	0	0	0	0	0	0	0	0
TCGA-RC-A6M6-01A-11R-A32O-07	4.81563	0.684819	0	0	0	0.347325	0	1.82766	0.294312	0.139469	1.42605
TCGA-RC-A7S9-01A-11R-A33R-07	4.79788	0.0717627	0	0	0	0.0724489	0	0.392427	0	0	0
TCGA-RC-A7SB-01A-21R-A352-07	4.25866	0.0596322	0	0	0.0698396	4.58203	0	0.621899	0	4.91734	3.46301
TCGA-RC-A7SF-01A-11R-A352-07	4.10194	0	0	0	0	0	0	0	0	0	0
TCGA-RC-A7SH-01A-11R-A38B-07	6.33764	0.0942361	0.537743	0	0	0	4.11437	1.27077	0	0	0.129217
TCGA-RC-A7SK-01A-11R-A352-07	5.04506	0	0	0	0.887603	0	0	0	0	0	4.6954
TCGA-RG-A7D4-01A-12R-A33R-07	4.76202	0.337197	0	0.0289934	0.158208	0.0927487	0.378734	0.0938306	0.527371	0	0
TCGA-T1-A6J8-01A-11R-A32O-07	5.17636	0	0	0	1.90558	0	0	0.119555	0	0	0
TCGA-UB-A7MA-01A-11R-A33R-07	5.49706	0	0.194339	0	0	0.563646	0	4.0623	1.10816	0	0
TCGA-UB-A7MB-01A-11R-A33R-07	6.23603	0	0	0	0	0	0	0.33182	0	0	0
TCGA-UB-A7MC-01A-11R-A33R-07	6.84389	0	0	0	0	0	0	0.143263	0	0	0.0989585
TCGA-UB-A7MD-01A-12R-A352-07	5.5456	0	0	0	0	0.0947766	0	0.228726	0	0	1.26424
TCGA-UB-A7ME-01A-11R-A33J-07	5.24792	0	0	0	0	0.0443242	0.480575	0.0448837	0	0	0
TCGA-UB-A7MF-01A-11R-A33J-07	5.4355	0.586404	0	0	0	0.0360461	0	0	0	0	0.0970714
TCGA-UB-AA0U-01A-11R-A38B-07	5.07197	0	0	0	0	0	0	0.143655	0	0	0
TCGA-UB-AA0V-01A-11R-A38B-07	3.72341	0	0	0	0	0	0	0.0622599	0	0	0
TCGA-WJ-A86L-01A-12R-A39D-07	4.89983	0.077243	0	0	3.07678	0	0.0706641	0.153546	2.88554	0	7.04879
TCGA-WQ-A9G7-01A-11R-A37K-07	5.67443	0.848798	0	0	0.030548	0.0519985	0	5.31758	0	0	0.138945
TCGA-WQ-AB4B-01A-11R-A41C-07	4.7772	0	0	0	0	0	0	0.0532504	0	0	0
TCGA-WX-AA44-01A-11R-A39D-07	5.53629	0	0	0	0.119423	0	0	2.13908	0	0	0
TCGA-WX-AA46-01A-11R-A39D-07	4.05822	0	0	0	0.125387	0	0	0	0	0	0
TCGA-WX-AA47-01A-11R-A39D-07	4.86376	0	0.165172	0	0	0	0	0.0352016	0	0	0
TCGA-XR-A8TC-01A-11R-A36F-07	5.37936	0	0	0	0	0	0	0.314755	0	0	0
TCGA-XR-A8TD-01A-12R-A39D-07	4.93408	0	0	0	0	0.0448837	0	0.626486	0	0	0.120352
TCGA-XR-A8TE-01A-11R-A36F-07	4.81045	0	0	0	0	0.0500489	0	0	0	0	0
TCGA-XR-A8TF-01A-11R-A36F-07	5.34546	0	0	0	0	0.0469799	0	0	0	0	1.63064
TCGA-XR-A8TG-01A-11R-A36F-07	4.79169	0.269153	0	0	0	0.0489336	0	0.43189	0	0	1.627
TCGA-YA-A8S7-01A-11R-A37K-07	5.94071	0	0	0	0	0	0	0.108089	0	0	0
TCGA-ZP-A9CV-01A-11R-A38B-07	6.05324	0	0.0878701	0	0	0	0.0955869	0.0542233	0	0	0
TCGA-ZP-A9CY-01A-11R-A38B-07	4.35591	0	0	0	0	0	0	0.140255	0.200379	0	0.548733
TCGA-ZP-A9CZ-01A-11R-A38B-07	5.62852	0	0	0	0	0.0524159	0	0.458487	0	0	0
TCGA-ZP-A9D0-01A-11R-A37K-07	5.12379	0	0	0.081476	0	0.0450235	0.0805212	0	0	0	0.12075
TCGA-ZP-A9D1-01A-11R-A38B-07	5.74942	0	0	0	0	0	0	0.0515809	0	0	0.136191
TCGA-ZP-A9D2-01A-11R-A38B-07	6.07859	0	0.313362	0	0.574731	0.101785	0	2.05186	0	0.149389	0
TCGA-ZP-A9D4-01A-11R-A37K-07	5.25442	0	0	0.0703893	0	0.0388576	0.135929	0.255078	0	0.1129	0
TCGA-ZS-A9CD-01A-11R-A37K-07	5.20587	0	0.082975	0	0	0	0	0.194717	0	0	0
TCGA-ZS-A9CE-01A-11R-A37K-07	5.35593	0	0	0	0	0	0	0.378623	0	0	0.0878701
TCGA-ZS-A9CF-01A-11R-A38B-07	3.93844	0	0	0	0	0.0543623	0	0.347439	0	0	0
TCGA-ZS-A9CF-02A-11R-A38B-07	4.3159	0	0	0	0	0	0	0.0946415	0	0	0
TCGA-ZS-A9CG-01A-11R-A37K-07	4.68229	0	0	0	0	0	0	0.0468403	0	0	0
