# Supplementary material for: Integrative single-cell and spatial transcriptomics analysis reveals FLAD1 as a regulator of the immune microenvironment in hepatocellular carcinoma
Source: Front Immunol. 2025 Oct 29;16:1680101. doi: 10.3389/fimmu.2025.1680101 (PMC12605016; doi:10.3389/fimmu.2025.1680101)
Supplement: Supplementary Table 7 — Gene Ontology (GO) and Kyoto Encyclopedia of Genes and Genomes (KEGG) analyses of DEGs. [file Table7.xlsx]

## Sheet: Sheet 1
ONTOLOGY	ID	Description	GeneRatio	BgRatio	pvalue	p.adjust	qvalue	geneID	Count	zscore
BP	GO:0010273	detoxification of copper ion	11/519	15/18800	7.89919e-15	1.54034e-11	1.39026e-11	MT1DP/MT1HL1/MT1A/MT2A/MT1E/MT1M/MT1F/MT1X/MT1H/MT1B/MT1G	11	-3.31662
BP	GO:1990169	stress response to copper ion	11/519	15/18800	7.89919e-15	1.54034e-11	1.39026e-11	MT1DP/MT1HL1/MT1A/MT2A/MT1E/MT1M/MT1F/MT1X/MT1H/MT1B/MT1G	11	-3.31662
BP	GO:0061687	detoxification of inorganic compound	11/519	18/18800	1.70816e-13	2.22061e-10	2.00424e-10	MT1DP/MT1HL1/MT1A/MT2A/MT1E/MT1M/MT1F/MT1X/MT1H/MT1B/MT1G	11	-3.31662
BP	GO:0097501	stress response to metal ion	11/519	19/18800	3.95643e-13	3.85752e-10	3.48166e-10	MT1DP/MT1HL1/MT1A/MT2A/MT1E/MT1M/MT1F/MT1X/MT1H/MT1B/MT1G	11	-3.31662
BP	GO:0071280	cellular response to copper ion	12/519	27/18800	2.06035e-12	1.60707e-09	1.45049e-09	AOC1/MT1DP/MT1HL1/MT1A/MT2A/MT1E/MT1M/MT1F/MT1X/MT1H/MT1B/MT1G	12	-3.4641
BP	GO:0071294	cellular response to zinc ion	11/519	24/18800	1.15274e-11	7.49281e-09	6.76274e-09	MT1DP/MT1HL1/MT1A/MT2A/MT1E/MT1M/MT1F/MT1X/MT1H/MT1B/MT1G	11	-3.31662
BP	GO:0046688	response to copper ion	13/519	41/18800	4.05045e-11	2.25668e-08	2.0368e-08	LCAT/AOC1/MT1DP/MT1HL1/MT1A/MT2A/MT1E/MT1M/MT1F/MT1X/MT1H/MT1B/MT1G	13	-3.60555
BP	GO:0071276	cellular response to cadmium ion	12/519	37/18800	1.70699e-10	8.32157e-08	7.51075e-08	FOS/MT1DP/MT1HL1/MT1A/MT2A/MT1E/MT1M/MT1F/MT1X/MT1H/MT1B/MT1G	12	-3.4641
BP	GO:0006882	cellular zinc ion homeostasis	12/519	39/18800	3.42684e-10	1.48496e-07	1.34027e-07	S100A9/MT1DP/MT1HL1/MT1A/MT2A/MT1E/MT1M/MT1F/MT1X/MT1H/MT1B/MT1G	12	-2.88675
BP	GO:0055069	zinc ion homeostasis	12/519	41/18800	6.5817e-10	2.56686e-07	2.31676e-07	S100A9/MT1DP/MT1HL1/MT1A/MT2A/MT1E/MT1M/MT1F/MT1X/MT1H/MT1B/MT1G	12	-2.88675
BP	GO:0098754	detoxification	21/519	150/18800	1.00958e-09	3.57941e-07	3.23065e-07	BMP7/S100A9/PTGES/NQO1/AKR1B10/HBA1/ADH4/HBB/HBA2/MT1DP/MT1HL1/MT1A/MT2A/HBD/MT1E/MT1M/MT1F/MT1X/MT1H/MT1B/MT1G	21	-2.4004
BP	GO:0009636	response to toxic substance	27/519	247/18800	1.23783e-09	4.02295e-07	3.63097e-07	SLC6A14/SLC22A8/AQP10/BMP7/S100A9/PTGES/NQO1/AKR1B10/HBA1/FOS/TH/GLYAT/ADH4/HBB/HBA2/MT1DP/MT1HL1/MT1A/MT2A/HBD/MT1E/MT1M/MT1F/MT1X/MT1H/MT1B/MT1G	27	-2.11695
BP	GO:0071248	cellular response to metal ion	23/519	191/18800	3.27676e-09	9.83027e-07	8.87245e-07	CYP11B2/SYT8/RASAL1/NQO1/FOS/TH/AOC1/SYT9/MT1DP/ACER1/MT1HL1/MT1A/FABP4/MT2A/FOSB/MT1E/CRHBP/MT1M/MT1F/MT1X/MT1H/MT1B/MT1G	23	-3.12772
BP	GO:0071241	cellular response to inorganic substance	24/519	221/18800	1.18086e-08	3.28954e-06	2.96902e-06	CYP11B2/MMP3/SYT8/RASAL1/NQO1/FOS/TH/AOC1/SYT9/MT1DP/ACER1/MT1HL1/MT1A/FABP4/MT2A/FOSB/MT1E/CRHBP/MT1M/MT1F/MT1X/MT1H/MT1B/MT1G	24	-2.85774
BP	GO:0010043	response to zinc ion	12/519	53/18800	1.64436e-08	4.27533e-06	3.85876e-06	TH/MT1DP/MT1HL1/MT1A/MT2A/MT1E/MT1M/MT1F/MT1X/MT1H/MT1B/MT1G	12	-3.4641
BP	GO:0046686	response to cadmium ion	12/519	59/18800	5.9355e-08	1.44678e-05	1.30581e-05	FOS/MT1DP/MT1HL1/MT1A/MT2A/MT1E/MT1M/MT1F/MT1X/MT1H/MT1B/MT1G	12	-3.4641
BP	GO:0010038	response to metal ion	29/519	351/18800	1.65907e-07	3.8061e-05	3.43525e-05	CYP11B2/SYT8/TRPV6/G6PD/RASAL1/NQO1/FOS/TH/LCAT/AOC1/SYT9/MT1DP/ACER1/MT1HL1/MT1A/FABP4/MT2A/FOSB/MT1E/ASCL1/FGF23/CRHBP/MT1M/MT1F/MT1X/MT1H/MT1B/PCSK1/MT1G	29	-3.15682
BP	GO:0090596	sensory organ morphogenesis	23/519	266/18800	1.45857e-06	0.000316023	0.000285231	SIX3/HMX3/HMX2/SIX2/MYO3A/WNT3A/BMP7/PROM1/DLX6/HOXC13/CYP26B1/EYA1/CLRN1/TH/DIO3/SLITRK6/CALB1/MFSD2A/MFAP5/WNT2/TCAP/SOX1/IGFN1	23	0.208514
BP	GO:0046916	cellular transition metal ion homeostasis	14/519	115/18800	3.47258e-06	0.000712792	0.000643341	FTHL17/S100A9/MT1DP/MT1HL1/MT1A/MT2A/MT1E/GDF2/MT1M/MT1F/MT1X/MT1H/MT1B/MT1G	14	-2.67261
BP	GO:0009410	response to xenobiotic stimulus	29/519	411/18800	4.13127e-06	0.000755472	0.000681862	SST/UGT1A8/UGT1A10/KCNH2/UCHL1/CSAG2/UGT1A7/SCGB1A1/ALDH3A1/UGT1A5/GIP/CYP26B1/NQO1/CA9/EMX2/FOS/TH/ADRA1A/GLYAT/CYP2B6/RET/NAT2/SFRP1/CYP2A7/CYP2A13/FOSB/CRHBP/PCSK1/ADIPOQ	29	-0.185695
BP	GO:0006813	potassium ion transport	21/519	243/18800	4.19553e-06	0.000755472	0.000681862	LRRC38/MTNR1B/SLC9A4/HCN4/ATP4A/ATP12A/KCNH2/ACTN2/ADORA1/KCNK10/KCNH3/FXYD3/KCNK2/WNK2/KEL/KCNE5/DPP10/KCNQ2/FXYD1/KCNN2/GCK	21	2.83683
BP	GO:0071466	cellular response to xenobiotic stimulus	17/519	168/18800	4.26164e-06	0.000755472	0.000681862	UGT1A8/UGT1A10/KCNH2/UCHL1/UGT1A7/ALDH3A1/UGT1A5/CYP26B1/NQO1/TH/GLYAT/CYP2B6/NAT2/CYP2A7/CYP2A13/CRHBP/ADIPOQ	17	0.242536
BP	GO:0055076	transition metal ion homeostasis	15/519	139/18800	7.09795e-06	0.00120357	0.0010863	FTHL17/S100A9/MT1DP/MT1HL1/EPB42/MT1A/MT2A/MT1E/GDF2/MT1M/MT1F/MT1X/MT1H/MT1B/MT1G	15	-2.84019
BP	GO:0010817	regulation of hormone levels	32/519	496/18800	8.54423e-06	0.00138844	0.00125315	CYP11B2/UGT1A8/MTNR1B/GCG/ADORA1/CHGA/CGA/UGT1A7/TRH/INHA/TRPV6/GIP/CYP26B1/GPR27/AKR1B15/AKR1B10/ADH1B/DIO3/CMA1/ADH4/RDH16/SYT9/AWAT2/AKR1D1/CLTRN/SFRP1/MAFA/GCK/FGF23/CRHBP/PCSK1/ADIPOQ	32	0
BP	GO:0003002	regionalization	25/519	354/18800	1.87023e-05	0.00291756	0.00263328	SP8/TDRD5/SIX3/DMRT2/HOXA11/FOXJ1/SIX2/WNT3A/RIPPLY2/HOXA6/HOXC13/DLX1/CYP26B1/HES2/MYF6/EMX2/TBX20/NKX2-5/BASP1/WNT2/SFRP1/HHIP/TCAP/ASCL1/SOX1	25	1
BP	GO:0072073	kidney epithelium development	14/519	140/18800	3.38606e-05	0.00507909	0.00458421	HOXA11/FOXJ1/SIX2/NPHS1/BMP7/PROM1/EYA1/CALB1/RET/BASP1/EPHA7/SFRP1/BMPER/ADIPOQ	14	0
BP	GO:0007389	pattern specification process	29/519	463/18800	3.87111e-05	0.0055916	0.00504678	SP8/TDRD5/SIX3/DMRT2/HOXA11/FOXJ1/SIX2/WNT3A/RIPPLY2/HOXA6/BMP7/HOXC13/DLX1/CYP26B1/FOLR1/HES2/EYA1/VANGL2/MYF6/EMX2/TBX20/NKX2-5/BASP1/WNT2/SFRP1/HHIP/TCAP/ASCL1/SOX1	29	1.67126
BP	GO:0006805	xenobiotic metabolic process	12/519	108/18800	4.34303e-05	0.00604922	0.00545981	UGT1A8/UGT1A10/UGT1A7/ALDH3A1/UGT1A5/CYP26B1/NQO1/GLYAT/CYP2B6/NAT2/CYP2A7/CYP2A13	12	0.57735
BP	GO:0072503	cellular divalent inorganic cation homeostasis	30/519	494/18800	5.048e-05	0.00678869	0.00612723	MTNR1B/ADORA1/ATP2C2/P2RY4/S100A9/TRPV5/GRM5/CACNA1E/CCR3/KEL/IL13/TRPV6/FZD9/AVPR1A/ADRA1A/CALB1/MT1DP/MT1HL1/DRD5/MT1A/P2RX2/MT2A/MT1E/SAA1/MT1M/MT1F/MT1X/MT1H/MT1B/MT1G	30	-0.730297
BP	GO:0003073	regulation of systemic arterial blood pressure	11/519	95/18800	6.1481e-05	0.00799253	0.00721377	CYP11B2/KLK3/ADORA1/KLK2/NPPB/ASIC2/AVPR1A/ADRA1A/CMA1/DRD5/P2RX2	11	-0.301511
BP	GO:0048562	embryonic organ morphogenesis	21/519	294/18800	7.31725e-05	0.00920557	0.00830862	SIX3/HMX3/HMX2/HOXA11/ALX1/SIX2/MYO3A/WNT3A/HOXA6/BMP7/DLX6/FOLR1/EYA1/VANGL2/CLRN1/TH/TBX20/SLITRK6/NKX2-5/MFAP5/TCAP	21	1.52753
BP	GO:0001523	retinoid metabolic process	10/519	84/18800	0.000104321	0.0127141	0.0114753	UGT1A8/UGT1A7/CYP26B1/AKR1B15/AKR1B10/ADH1B/ADH4/RDH16/AWAT2/RBP2	10	0
BP	GO:0007586	digestion	13/519	137/18800	0.000110082	0.0130096	0.011742	CLPS/PRSS1/SST/PRSS2/SLC9A4/GCNT3/CTRB2/MUC6/CTRB1/CYP8B1/ARX/AKR1D1/SI	13	1.38675
BP	GO:0071805	potassium ion transmembrane transport	17/519	219/18800	0.000129698	0.0148771	0.0134276	LRRC38/MTNR1B/SLC9A4/HCN4/ATP4A/ATP12A/KCNH2/ACTN2/KCNK10/KCNH3/KCNK2/WNK2/KEL/KCNE5/DPP10/KCNQ2/KCNN2	17	3.15296
BP	GO:0016101	diterpenoid metabolic process	10/519	87/18800	0.000140422	0.0152779	0.0137893	UGT1A8/UGT1A7/CYP26B1/AKR1B15/AKR1B10/ADH1B/ADH4/RDH16/AWAT2/RBP2	10	0
BP	GO:0042391	regulation of membrane potential	26/519	425/18800	0.000141027	0.0152779	0.0137893	MTNR1B/SEZ6/HCN4/KCNH2/ACTN2/ADORA1/KCNK10/GABRA2/KCNH3/CHRNB3/POPDC3/HTR3E/GRM5/KCNK2/HTR3A/KCNE5/GRID2/ABCB5/FZD9/MPP2/ASIC2/ADRA1A/FXYD1/CHRNA4/KCNN2/P2RX2	26	2.74563
BP	GO:0052697	xenobiotic glucuronidation	4/519	11/18800	0.000162354	0.0166239	0.0150041	UGT1A8/UGT1A10/UGT1A7/UGT1A5	4	2
BP	GO:0060537	muscle tissue development	25/519	405/18800	0.000164204	0.0166239	0.0150041	SGCZ/HCN4/WNT3A/VAX1/ACTN2/NPHS1/POPDC3/BMP7/KCNK2/KEL/G6PD/NPPB/CYP26B1/MSC/EYA1/MYF6/FOS/ADRA1A/TBX20/MYL7/NKX2-5/WNT2/TCAP/P2RX2/BMP10	25	1.4
BP	GO:0045926	negative regulation of growth	18/519	245/18800	0.000166239	0.0166239	0.0150041	WNT3A/CGA/KCNK2/G6PD/NPPB/EPHA7/SFRP1/MT1A/MT2A/MT1E/GDF2/BMP10/MT1M/MT1F/MT1X/MT1H/MT1B/MT1G	18	-1.88562
BP	GO:0052695	cellular glucuronidation	5/519	20/18800	0.000172912	0.0167401	0.0151091	UGT1A8/UGT1A10/UGT1A7/UGT1A5/UGT2A1	5	1.34164
BP	GO:0008217	regulation of blood pressure	15/519	183/18800	0.000175986	0.0167401	0.0151091	CYP11B2/KLK3/ADORA1/CHGA/KLK2/NPPB/ASIC2/AVPR1A/ADRA1A/CMA1/HBB/GCGR/DRD5/P2RX2/ADIPOQ	15	-0.774597
BP	GO:0046888	negative regulation of hormone secretion	8/519	60/18800	0.000231568	0.0210123	0.018965	MTNR1B/ADORA1/CHGA/INHA/SFRP1/FGF23/CRHBP/ADIPOQ	8	0
BP	GO:0043266	regulation of potassium ion transport	11/519	110/18800	0.000231674	0.0210123	0.018965	LRRC38/MTNR1B/KCNH2/ACTN2/ADORA1/WNK2/KEL/KCNE5/DPP10/KCNN2/GCK	11	2.11058
BP	GO:0007501	mesodermal cell fate specification	4/519	12/18800	0.000238227	0.0211156	0.0190582	HOXA11/SIX2/WNT3A/EYA1	4	2
BP	GO:0001657	ureteric bud development	10/519	94/18800	0.000267255	0.0231621	0.0209053	HOXA11/FOXJ1/SIX2/BMP7/EYA1/CALB1/RET/BASP1/SFRP1/BMPER	10	0
BP	GO:0006063	uronic acid metabolic process	5/519	22/18800	0.000280593	0.0231982	0.0209378	UGT1A8/UGT1A10/UGT1A7/UGT1A5/UGT2A1	5	1.34164
BP	GO:0019585	glucuronate metabolic process	5/519	22/18800	0.000280593	0.0231982	0.0209378	UGT1A8/UGT1A10/UGT1A7/UGT1A5/UGT2A1	5	1.34164
BP	GO:0072163	mesonephric epithelium development	10/519	95/18800	0.000291464	0.0231982	0.0209378	HOXA11/FOXJ1/SIX2/BMP7/EYA1/CALB1/RET/BASP1/SFRP1/BMPER	10	0
BP	GO:0072164	mesonephric tubule development	10/519	95/18800	0.000291464	0.0231982	0.0209378	HOXA11/FOXJ1/SIX2/BMP7/EYA1/CALB1/RET/BASP1/SFRP1/BMPER	10	0
BP	GO:0006936	muscle contraction	22/519	349/18800	0.00029913	0.0233321	0.0210587	HCN4/KCNH2/ACTN2/ADORA1/CHGA/MYH13/STRIT1/KCNE5/SPHK1/ADRA1A/TBX20/FXYD1/NKX2-5/HTR1D/DES/GNAO1/TRIM63/TCAP/KCNN2/P2RX2/CHRM2/BMP10	22	-0.852803
BP	GO:0001655	urogenital system development	22/519	352/18800	0.000336547	0.0252464	0.0227864	HOXB13/HOXA11/FOXJ1/SIX2/NPHS1/GCNT3/BMP7/PROM1/CYP26B1/EYA1/VANGL2/EMX2/CALB1/SERPINB5/RET/BASP1/EPHA7/SFRP1/BMPER/SERPINB7/BMP10/ADIPOQ	22	0
BP	GO:0003084	positive regulation of systemic arterial blood pressure	4/519	13/18800	0.000336618	0.0252464	0.0227864	CYP11B2/ADORA1/AVPR1A/ADRA1A	4	0
BP	GO:0072311	glomerular epithelial cell differentiation	5/519	23/18800	0.000350455	0.0256939	0.0231904	FOXJ1/NPHS1/PROM1/BASP1/ADIPOQ	5	0.447214
BP	GO:0023061	signal release	26/519	451/18800	0.000355761	0.0256939	0.0231904	MTNR1B/GCG/SNCG/ADORA1/CHGA/CHRNB3/CGA/P2RY4/PTGES/TRH/INHA/SYT8/TRPV6/GIP/GPR27/CADPS/ADRA1A/SYT9/CHRNA4/CLTRN/SFRP1/MAFA/GCK/FGF23/CRHBP/ADIPOQ	26	1.1767
BP	GO:0006721	terpenoid metabolic process	10/519	98/18800	0.000375346	0.0266154	0.0240221	UGT1A8/UGT1A7/CYP26B1/AKR1B15/AKR1B10/ADH1B/ADH4/RDH16/AWAT2/RBP2	10	0
BP	GO:0006720	isoprenoid metabolic process	11/519	117/18800	0.000396704	0.0276276	0.0249357	UGT1A8/UGT1A7/CYP26B1/AKR1B15/AKR1B10/ADH1B/TH/ADH4/RDH16/AWAT2/RBP2	11	-0.301511
BP	GO:0001823	mesonephros development	10/519	99/18800	0.000407419	0.027841	0.0251283	HOXA11/FOXJ1/SIX2/BMP7/EYA1/CALB1/RET/BASP1/SFRP1/BMPER	10	0
BP	GO:0018149	peptide cross-linking	6/519	36/18800	0.000414045	0.027841	0.0251283	EVPL/NDNF/EPB42/IVL/SPRR1A/SPOCK3	6	-1.63299
BP	GO:0015837	amine transport	10/519	100/18800	0.000441739	0.0287663	0.0259634	SNCG/ADORA1/CHGA/TRH/SYT8/TH/AVPR1A/SYT9/CHRNA4/CLTRN	10	0
BP	GO:0072001	renal system development	20/519	312/18800	0.000448947	0.0287663	0.0259634	HOXA11/FOXJ1/SIX2/NPHS1/GCNT3/BMP7/PROM1/CYP26B1/EYA1/VANGL2/EMX2/CALB1/RET/BASP1/EPHA7/SFRP1/BMPER/SERPINB7/BMP10/ADIPOQ	20	0
BP	GO:0032835	glomerulus development	8/519	66/18800	0.000449934	0.0287663	0.0259634	FOXJ1/NPHS1/BMP7/PROM1/RET/BASP1/SERPINB7/ADIPOQ	8	0
BP	GO:0007512	adult heart development	4/519	14/18800	0.00046102	0.0289996	0.026174	ADRA1A/NKX2-5/TCAP/BMP10	4	-2
BP	GO:0060047	heart contraction	17/519	247/18800	0.000532738	0.032979	0.0297657	SGCZ/HCN4/KCNH2/ADORA1/CHGA/KCNE5/TH/AVPR1A/ADRA1A/MYL7/FXYD1/NKX2-5/DES/TCAP/KCNN2/CHRM2/BMP10	17	-1.21268
BP	GO:0014706	striated muscle tissue development	17/519	248/18800	0.000557714	0.0339857	0.0306743	SGCZ/HCN4/WNT3A/ACTN2/BMP7/KCNK2/G6PD/NPPB/MSC/EYA1/ADRA1A/TBX20/MYL7/NKX2-5/WNT2/TCAP/BMP10	17	0.727607
BP	GO:0043270	positive regulation of ion transport	18/519	273/18800	0.000614385	0.0363414	0.0328005	LRRC38/GCG/KCNH2/ACTN2/ADORA1/ATP2C2/STRIT1/PTGES/WNK2/TRH/KCNE5/IL13/G6PD/AVPR1A/FXYD1/NKX2-5/CLTRN/P2RX2	18	1.88562
BP	GO:0015671	oxygen transport	4/519	15/18800	0.000615009	0.0363414	0.0328005	HBA1/HBB/HBA2/HBD	4	-2
BP	GO:0072010	glomerular epithelium development	5/519	26/18800	0.000639873	0.0372463	0.0336172	FOXJ1/NPHS1/PROM1/BASP1/ADIPOQ	5	0.447214
BP	GO:0034308	primary alcohol metabolic process	10/519	105/18800	0.00065142	0.0373609	0.0337206	CYP11B2/ALDH3B2/TKTL1/AKR1B15/AKR1B10/ADH1B/GPD1/ADH4/RDH16/AWAT2	10	0
BP	GO:0072006	nephron development	12/519	145/18800	0.000702156	0.0396871	0.0358201	HOXA11/FOXJ1/SIX2/NPHS1/BMP7/PROM1/EYA1/CALB1/RET/BASP1/SERPINB7/ADIPOQ	12	0.57735
BP	GO:0048568	embryonic organ development	25/519	449/18800	0.000759171	0.0422967	0.0381755	SIX3/HMX3/HMX2/HOXA11/ALX1/SIX2/MYO3A/WNT3A/HOXA6/BMP7/DLX6/FOLR1/EYA1/VANGL2/CLRN1/TH/GJB5/RSPO3/TBX20/SLITRK6/NKX2-5/MFAP5/WNT2/TCAP/PLXNA4	25	0.6
BP	GO:0001656	metanephros development	9/519	89/18800	0.000779169	0.0427994	0.0386292	HOXA11/FOXJ1/SIX2/BMP7/EYA1/CALB1/RET/BASP1/ADIPOQ	9	0.333333
BP	GO:0009812	flavonoid metabolic process	4/519	16/18800	0.000802218	0.0429303	0.0387473	UGT1A8/UGT1A10/UGT1A7/UGT1A5	4	2
BP	GO:0001822	kidney development	19/519	303/18800	0.000805487	0.0429303	0.0387473	HOXA11/FOXJ1/SIX2/NPHS1/GCNT3/BMP7/PROM1/CYP26B1/EYA1/VANGL2/CALB1/RET/BASP1/EPHA7/SFRP1/BMPER/SERPINB7/BMP10/ADIPOQ	19	0.229416
BP	GO:0048738	cardiac muscle tissue development	16/519	234/18800	0.000824548	0.0429303	0.0387473	SGCZ/HCN4/WNT3A/ACTN2/BMP7/KCNK2/G6PD/NPPB/MSC/ADRA1A/TBX20/MYL7/NKX2-5/WNT2/TCAP/BMP10	16	0.5
BP	GO:0003015	heart process	17/519	257/18800	0.000831572	0.0429303	0.0387473	SGCZ/HCN4/KCNH2/ADORA1/CHGA/KCNE5/TH/AVPR1A/ADRA1A/MYL7/FXYD1/NKX2-5/DES/TCAP/KCNN2/CHRM2/BMP10	17	-1.21268
BP	GO:0055078	sodium ion homeostasis	7/519	56/18800	0.000844104	0.0429303	0.0387473	CYP11B2/ATP4A/ATP12A/ADORA1/TMPRSS3/NPPB/AVPR1A	7	1.88982
BP	GO:0021953	central nervous system neuron differentiation	13/519	169/18800	0.000851716	0.0429303	0.0387473	OLIG3/WNT3A/DLX1/ISL2/GRID2/FAIM2/NDNF/ARX/TBX20/TTC36/ASCL1/SOX1/PLXNA4	13	-0.83205
BP	GO:0046879	hormone secretion	18/519	281/18800	0.000858606	0.0429303	0.0387473	MTNR1B/GCG/ADORA1/CHGA/CGA/TRH/INHA/TRPV6/GIP/GPR27/SYT9/CLTRN/SFRP1/MAFA/GCK/FGF23/CRHBP/ADIPOQ	18	0.471405
BP	GO:0010959	regulation of metal ion transport	23/519	403/18800	0.00087664	0.0432772	0.0390604	BPIFA1/LRRC38/MTNR1B/GCG/KCNH2/ACTN2/ADORA1/ATP2C2/STRIT1/FXYD3/WNK2/EGF/KEL/KCNE5/DPP10/IL13/NKAIN1/G6PD/FXYD1/NKX2-5/KCNN2/GCK/P2RX2	23	2.71069
BP	GO:0001654	eye development	22/519	379/18800	0.000904203	0.0435457	0.0393028	SIX3/MTNR1B/VAX1/KRT12/BMP7/PROM1/DLX1/BIRC7/ABCB5/CRYAA/TH/DIO3/SLITRK6/CALB1/RET/MFSD2A/MFAP5/WNT2/GPM6A/SOX1/IGFN1/ANGPTL7	22	-0.852803
BP	GO:0043010	camera-type eye development	20/519	330/18800	0.00090441	0.0435457	0.0393028	SIX3/MTNR1B/VAX1/KRT12/BMP7/PROM1/DLX1/BIRC7/CRYAA/TH/DIO3/SLITRK6/CALB1/RET/MFSD2A/WNT2/GPM6A/SOX1/IGFN1/ANGPTL7	20	-0.894427
BP	GO:0009952	anterior/posterior pattern specification	15/519	214/18800	0.000923302	0.0439132	0.0396344	TDRD5/DMRT2/HOXA11/SIX2/WNT3A/RIPPLY2/HOXA6/HOXC13/HES2/MYF6/EMX2/BASP1/WNT2/SFRP1/TCAP	15	1.29099
BP	GO:0009953	dorsal/ventral pattern formation	9/519	92/18800	0.000990298	0.0459117	0.0414383	SP8/SIX3/HOXA11/WNT3A/TBX20/SFRP1/HHIP/ASCL1/SOX1	9	-0.333333
BP	GO:0051952	regulation of amine transport	9/519	92/18800	0.000990298	0.0459117	0.0414383	SNCG/ADORA1/CHGA/TRH/SYT8/AVPR1A/SYT9/CHRNA4/CLTRN	9	0.333333
BP	GO:0006821	chloride transport	10/519	111/18800	0.00100516	0.0459117	0.0414383	SLC26A9/GABRA2/P2RY4/FXYD3/GRM5/TTYH1/CLIC3/FXYD1/SLC4A1/ANO3	10	1.26491
BP	GO:0001710	mesodermal cell fate commitment	4/519	17/18800	0.00102631	0.0459117	0.0414383	HOXA11/SIX2/WNT3A/EYA1	4	2
BP	GO:0051412	response to corticosterone	4/519	17/18800	0.00102631	0.0459117	0.0414383	FOS/TH/AVPR1A/FOSB	4	-2
BP	GO:0150063	visual system development	22/519	383/18800	0.00103596	0.0459117	0.0414383	SIX3/MTNR1B/VAX1/KRT12/BMP7/PROM1/DLX1/BIRC7/ABCB5/CRYAA/TH/DIO3/SLITRK6/CALB1/RET/MFSD2A/MFAP5/WNT2/GPM6A/SOX1/IGFN1/ANGPTL7	22	-0.852803
BP	GO:0019748	secondary metabolic process	7/519	59/18800	0.00115661	0.0506827	0.0457444	UGT1A8/UGT1A7/OCA2/AKR1B10/TH/CYP2A7/CYP2A13	7	0.377964
BP	GO:1901214	regulation of neuron death	19/519	313/18800	0.00118147	0.0511968	0.0462084	MTNR1B/WNT3A/SNCG/ADORA1/CHGA/IL13/MYBL2/DLX1/G6PD/GRID2/FZD9/NQO1/FAIM2/FOS/NDNF/CSF3/NTF3/EPHA7/ASCL1	19	1.14708
BP	GO:0009914	hormone transport	18/519	290/18800	0.00122845	0.0525195	0.0474022	MTNR1B/GCG/ADORA1/CHGA/CGA/TRH/INHA/TRPV6/GIP/GPR27/SYT9/CLTRN/SFRP1/MAFA/GCK/FGF23/CRHBP/ADIPOQ	18	0.471405
BP	GO:1901379	regulation of potassium ion transmembrane transport	9/519	95/18800	0.00124558	0.0525195	0.0474022	LRRC38/MTNR1B/KCNH2/ACTN2/WNK2/KEL/KCNE5/DPP10/KCNN2	9	2.33333
BP	GO:0048880	sensory system development	22/519	389/18800	0.0012645	0.0525195	0.0474022	SIX3/MTNR1B/VAX1/KRT12/BMP7/PROM1/DLX1/BIRC7/ABCB5/CRYAA/TH/DIO3/SLITRK6/CALB1/RET/MFSD2A/MFAP5/WNT2/GPM6A/SOX1/IGFN1/ANGPTL7	22	-0.852803
BP	GO:0048665	neuron fate specification	5/519	30/18800	0.00126585	0.0525195	0.0474022	OLIG3/ISL2/EYA1/ASCL1/SOX1	5	0.447214
BP	GO:0007188	adenylate cyclase-modulating G protein-coupled receptor signaling pathway	16/519	244/18800	0.00128113	0.0525939	0.0474694	GCG/ADORA1/CHGA/GRM5/CCR3/GIP/ADRA1A/VIPR1/HTR1D/GPR101/GNAO1/GCGR/DRD5/MARCO/CHRM2/GABBR2	16	-1
BP	GO:1990748	cellular detoxification	10/519	115/18800	0.00131854	0.0535658	0.0483466	BMP7/S100A9/PTGES/NQO1/AKR1B10/HBA1/ADH4/HBB/HBA2/HBD	10	0
BP	GO:0001708	cell fate specification	9/519	96/18800	0.00134159	0.0539404	0.0486847	OLIG3/HOXA11/SIX2/WNT3A/ISL2/EYA1/TBX20/ASCL1/SOX1	9	1
BP	GO:0034754	cellular hormone metabolic process	11/519	137/18800	0.00148014	0.0589033	0.053164	CYP11B2/UGT1A8/UGT1A7/CYP26B1/AKR1B15/AKR1B10/ADH1B/ADH4/RDH16/AWAT2/AKR1D1	11	0.301511
BP	GO:0061844	antimicrobial humoral immune response mediated by antimicrobial peptide	8/519	79/18800	0.00149632	0.058946	0.0532025	BPIFA1/KLK3/CXCL5/PGLYRP4/CXCL1/S100A9/PPBP/REG1B	8	1.41421
BP	GO:0060393	regulation of pathway-restricted SMAD protein phosphorylation	7/519	62/18800	0.00155327	0.0605774	0.054675	BMP7/GDF10/INHA/BMP3/BMPER/GDF2/BMP10	7	-0.377964
BP	GO:0055075	potassium ion homeostasis	5/519	32/18800	0.00170953	0.0653643	0.0589954	CYP11B2/SLC9A4/ATP4A/ATP12A/KCNH2	5	2.23607
BP	GO:1901380	negative regulation of potassium ion transmembrane transport	5/519	32/18800	0.00170953	0.0653643	0.0589954	MTNR1B/KCNH2/ACTN2/KEL/KCNE5	5	2.23607
BP	GO:0009991	response to extracellular stimulus	25/519	479/18800	0.00186022	0.0704353	0.0635724	CLPS/SST/PRL/MYH13/BMP7/SSTR3/G6PD/GIP/CYP26B1/FOLR1/BECN2/NQO1/CYP8B1/FOS/TH/AVPR1A/AOC1/MFSD2A/SFRP1/GCGR/ASCL1/DAPL1/FGF23/PCSK1/ADIPOQ	25	-0.2
BP	GO:0042445	hormone metabolic process	15/519	230/18800	0.00189195	0.0704391	0.0635758	CYP11B2/UGT1A8/CGA/UGT1A7/CYP26B1/AKR1B15/AKR1B10/ADH1B/DIO3/CMA1/ADH4/RDH16/AWAT2/AKR1D1/PCSK1	15	-0.258199
BP	GO:0046620	regulation of organ growth	9/519	101/18800	0.00191498	0.0704391	0.0635758	CGA/KCNK2/G6PD/ARX/TBX20/NKX2-5/BASP1/WNT2/BMP10	9	-1
BP	GO:0003228	atrial cardiac muscle tissue development	4/519	20/18800	0.00195657	0.0704391	0.0635758	HCN4/NKX2-5/WNT2/BMP10	4	-1
BP	GO:0035850	epithelial cell differentiation involved in kidney development	6/519	48/18800	0.00197341	0.0704391	0.0635758	FOXJ1/SIX2/NPHS1/PROM1/BASP1/ADIPOQ	6	0.816497
BP	GO:0098742	cell-cell adhesion via plasma-membrane adhesion molecules	17/519	279/18800	0.00201866	0.0704391	0.0635758	SLITRK1/CDH10/CDH17/CLDN18/CDH18/PLXNB3/GRID2/MPZ/IL1RAPL1/CDH15/RET/CDH7/DSG3/SLITRK3/CEACAM6/IGFN1/ADIPOQ	17	0.242536
BP	GO:0070997	neuron death	20/519	353/18800	0.00202253	0.0704391	0.0635758	MTNR1B/WNT3A/SNCG/ADORA1/CHGA/IL13/MYBL2/DLX1/G6PD/GRID2/FZD9/NQO1/FAIM2/FOS/NDNF/DIO3/CSF3/NTF3/EPHA7/ASCL1	20	0.894427
BP	GO:0019730	antimicrobial humoral response	10/519	122/18800	0.00205573	0.0704391	0.0635758	BPIFA1/DMBT1/KLK3/PRSS2/CXCL5/PGLYRP4/CXCL1/S100A9/PPBP/REG1B	10	1.89737
BP	GO:0048593	camera-type eye morphogenesis	10/519	122/18800	0.00205573	0.0704391	0.0635758	SIX3/BMP7/PROM1/TH/DIO3/CALB1/MFSD2A/WNT2/SOX1/IGFN1	10	-1.26491
BP	GO:0060395	SMAD protein signal transduction	8/519	83/18800	0.00205596	0.0704391	0.0635758	VEPH1/BMP7/GDF10/INHA/FOS/BMP3/GDF2/BMP10	8	0
BP	GO:0021892	cerebral cortex GABAergic interneuron differentiation	3/519	10/18800	0.00217162	0.0704391	0.0635758	DLX1/ARX/ASCL1	3	-0.57735
BP	GO:0099566	regulation of postsynaptic cytosolic calcium ion concentration	3/519	10/18800	0.00217162	0.0704391	0.0635758	GRM5/FZD9/CALB1	3	0.57735
BP	GO:1903027	regulation of opsonization	3/519	10/18800	0.00217162	0.0704391	0.0635758	COLEC10/FCN2/FCN3	3	-1.73205
BP	GO:0042471	ear morphogenesis	10/519	123/18800	0.00218387	0.0704391	0.0635758	HMX3/HMX2/SIX2/MYO3A/WNT3A/DLX6/EYA1/CLRN1/SLITRK6/TCAP	10	1.26491
BP	GO:0097237	cellular response to toxic substance	10/519	123/18800	0.00218387	0.0704391	0.0635758	BMP7/S100A9/PTGES/NQO1/AKR1B10/HBA1/ADH4/HBB/HBA2/HBD	10	0
BP	GO:0042472	inner ear morphogenesis	9/519	103/18800	0.00219294	0.0704391	0.0635758	HMX3/HMX2/MYO3A/WNT3A/DLX6/EYA1/CLRN1/SLITRK6/TCAP	9	1
BP	GO:0051963	regulation of synapse assembly	9/519	103/18800	0.00219294	0.0704391	0.0635758	SLITRK1/WNT3A/GRID2/LHFPL4/IL1RAPL1/ASIC2/SLITRK6/EPHA7/SLITRK3	9	0.333333
BP	GO:0010862	positive regulation of pathway-restricted SMAD protein phosphorylation	6/519	49/18800	0.00219727	0.0704391	0.0635758	BMP7/GDF10/INHA/BMP3/GDF2/BMP10	6	0
BP	GO:0060389	pathway-restricted SMAD protein phosphorylation	7/519	66/18800	0.00223824	0.0704391	0.0635758	BMP7/GDF10/INHA/BMP3/BMPER/GDF2/BMP10	7	-0.377964
BP	GO:0008016	regulation of heart contraction	14/519	211/18800	0.00225744	0.0704391	0.0635758	HCN4/KCNH2/ADORA1/CHGA/KCNE5/TH/AVPR1A/ADRA1A/FXYD1/NKX2-5/DES/KCNN2/CHRM2/BMP10	14	-1.06904
BP	GO:0009954	proximal/distal pattern formation	5/519	34/18800	0.00225766	0.0704391	0.0635758	SP8/SIX3/HOXA11/DLX1/CYP26B1	5	2.23607
BP	GO:0099174	regulation of presynapse organization	5/519	34/18800	0.00225766	0.0704391	0.0635758	SLITRK1/WNT3A/IL1RAPL1/SLITRK6/SLITRK3	5	0.447214
BP	GO:1905606	regulation of presynapse assembly	5/519	34/18800	0.00225766	0.0704391	0.0635758	SLITRK1/WNT3A/IL1RAPL1/SLITRK6/SLITRK3	5	0.447214
BP	GO:0015669	gas transport	4/519	21/18800	0.00236475	0.0726833	0.0656013	HBA1/HBB/HBA2/HBD	4	-2
BP	GO:0060538	skeletal muscle organ development	12/519	167/18800	0.00236687	0.0726833	0.0656013	WNT3A/VAX1/NPHS1/POPDC3/KEL/CYP26B1/MSC/MYF6/FOS/DES/BASP1/P2RX2	12	1.1547
BP	GO:0050886	endocrine process	8/519	85/18800	0.0023915	0.0728659	0.0657662	CYP11B2/CGA/INHA/TRPV6/AVPR1A/CMA1/DRD5/CRHBP	8	0
BP	GO:1903522	regulation of blood circulation	16/519	260/18800	0.00244695	0.0739776	0.0667695	MTNR1B/HCN4/KCNH2/ADORA1/CHGA/KCNE5/ASIC2/TH/AVPR1A/ADRA1A/FXYD1/NKX2-5/DES/KCNN2/CHRM2/BMP10	16	-1
BP	GO:0045664	regulation of neuron differentiation	13/519	192/18800	0.00268085	0.0782511	0.0706267	SIX3/WNT3A/PCP4/BMP7/DLX1/ISL2/EYA1/ZNF536/NTF3/NKX2-5/RET/SFRP1/ASCL1	13	0.83205
BP	GO:0048839	inner ear development	13/519	192/18800	0.00268085	0.0782511	0.0706267	HMX3/HMX2/MYO3A/WNT3A/KCNK2/DLX6/EYA1/EYA4/CLRN1/SLITRK6/CALB1/BMPER/TCAP	13	0.83205
BP	GO:0021515	cell differentiation in spinal cord	6/519	51/18800	0.00270179	0.0782511	0.0706267	OLIG3/WNT3A/ISL2/TBX20/ASCL1/SOX1	6	0
BP	GO:0042572	retinol metabolic process	6/519	51/18800	0.00270179	0.0782511	0.0706267	AKR1B15/AKR1B10/ADH1B/ADH4/RDH16/AWAT2	6	-0.816497
BP	GO:0043268	positive regulation of potassium ion transport	6/519	51/18800	0.00270179	0.0782511	0.0706267	LRRC38/KCNH2/ACTN2/ADORA1/WNK2/KCNE5	6	2.44949
BP	GO:0042886	amide transport	17/519	287/18800	0.00270869	0.0782511	0.0706267	MTNR1B/GCG/CDH17/ADORA1/CHGA/AQP10/TRH/GIP/FOLR1/GPR27/SYT9/CLTRN/SFRP1/MAFA/CLEC4M/GCK/CRHBP	17	0.727607
BP	GO:0061318	renal filtration cell differentiation	4/519	22/18800	0.0028279	0.0805021	0.0726583	NPHS1/PROM1/BASP1/ADIPOQ	4	0
BP	GO:0072112	glomerular visceral epithelial cell differentiation	4/519	22/18800	0.0028279	0.0805021	0.0726583	NPHS1/PROM1/BASP1/ADIPOQ	4	0
BP	GO:0045777	positive regulation of blood pressure	5/519	36/18800	0.00292363	0.0826244	0.0745738	CYP11B2/ADORA1/AVPR1A/ADRA1A/DRD5	5	-0.447214
BP	GO:0045165	cell fate commitment	16/519	266/18800	0.00306697	0.0860518	0.0776672	OLIG3/HOXA11/SIX2/WNT3A/DLX1/ISL2/CYP26B1/EYA1/MYF6/ARX/TBX20/NKX2-5/WNT2/SFRP1/ASCL1/SOX1	16	0.5
BP	GO:0003407	neural retina development	7/519	70/18800	0.00313565	0.0873502	0.0788391	SIX3/PROM1/DLX1/DIO3/CALB1/GPM6A/IGFN1	7	-0.377964
BP	GO:0043583	ear development	14/519	219/18800	0.00316759	0.0876143	0.0790775	HMX3/HMX2/SIX2/MYO3A/WNT3A/KCNK2/DLX6/EYA1/EYA4/CLRN1/SLITRK6/CALB1/BMPER/TCAP	14	1.06904
BP	GO:0031667	response to nutrient levels	23/519	446/18800	0.00322545	0.0885863	0.0799548	CLPS/SST/PRL/MYH13/BMP7/SSTR3/G6PD/GIP/CYP26B1/FOLR1/BECN2/NQO1/CYP8B1/TH/AOC1/MFSD2A/SFRP1/GCGR/ASCL1/DAPL1/FGF23/PCSK1/ADIPOQ	23	0.208514
BP	GO:0021846	cell proliferation in forebrain	4/519	23/18800	0.00334946	0.091349	0.0824483	SIX3/WNT3A/EMX2/ARX	4	0
BP	GO:0003012	muscle system process	23/519	449/18800	0.00350132	0.0948275	0.0855879	HCN4/KCNH2/ACTN2/ADORA1/CHGA/MYH13/STRIT1/KCNE5/G6PD/SPHK1/ADRA1A/TBX20/FXYD1/NKX2-5/HTR1D/DES/GNAO1/TRIM63/TCAP/KCNN2/P2RX2/CHRM2/BMP10	23	-0.625543
BP	GO:0034765	regulation of ion transmembrane transport	24/519	476/18800	0.00353023	0.0949509	0.0856993	BPIFA1/LRRC38/MTNR1B/KCNH2/ACTN2/KCNK10/KCNH3/STRIT1/FXYD3/GRM5/CACNA1E/WNK2/KEL/KCNE5/DPP10/IL13/G6PD/CLIC3/ASIC2/KCNQ2/FXYD1/CLTRN/KCNN2/CRHBP	24	2.44949
BP	GO:0072009	nephron epithelium development	9/519	111/18800	0.0036412	0.0962241	0.0868484	HOXA11/FOXJ1/SIX2/NPHS1/PROM1/EYA1/CALB1/BASP1/ADIPOQ	9	1
BP	GO:0001763	morphogenesis of a branching structure	13/519	199/18800	0.0036458	0.0962241	0.0868484	HOXB13/HOXA11/SIX2/BMP7/EGF/EYA1/RSPO3/TBX20/EPHA7/WNT2/SFRP1/HHIP/GDF2	13	-0.27735
BP	GO:0070509	calcium ion import	8/519	91/18800	0.00366045	0.0962241	0.0868484	GCG/ATP2C2/STRIT1/TRPV5/CACNA1E/EGF/TRPV6/GCK	8	2.12132
BP	GO:0045665	negative regulation of neuron differentiation	7/519	72/18800	0.00367625	0.0962241	0.0868484	SIX3/WNT3A/BMP7/DLX1/ISL2/ZNF536/ASCL1	7	1.88982
BP	GO:0048592	eye morphogenesis	11/519	154/18800	0.00370307	0.0962799	0.0868988	SIX3/BMP7/PROM1/TH/DIO3/CALB1/MFSD2A/MFAP5/WNT2/SOX1/IGFN1	11	-1.50756
BP	GO:0001867	complement activation, lectin pathway	3/519	12/18800	0.00382072	0.0980316	0.0884798	COLEC10/FCN2/FCN3	3	-1.73205
BP	GO:0060442	branching involved in prostate gland morphogenesis	3/519	12/18800	0.00382072	0.0980316	0.0884798	HOXB13/BMP7/SFRP1	3	0.57735
CC	GO:0005833	hemoglobin complex	5/552	12/19594	1.17138e-05	0.00436926	0.00378542	HBA1/HBB/HBA2/AHSP/HBD	5	-2.23607
CC	GO:0031045	dense core granule	6/552	26/19594	6.92588e-05	0.0129168	0.0111908	CHGA/SYT8/CADPS/SYT9/KIF1A/CRHBP	6	0
CC	GO:0005581	collagen trimer	10/552	86/19594	0.000150551	0.0163763	0.014188	C1QTNF8/COL9A2/COL6A6/CCBE1/MARCO/COLEC10/COL25A1/FCN2/FCN3/ADIPOQ	10	-1.89737
CC	GO:0031838	haptoglobin-hemoglobin complex	4/552	11/19594	0.000175617	0.0163763	0.014188	HBA1/HBB/HBA2/HBD	4	-2
CC	GO:0043025	neuronal cell body	28/552	482/19594	0.000264525	0.0197335	0.0170966	SST/SEPTIN14/SEZ6/SNCG/ADORA1/UCHL1/GABRA2/AGRP/CACNA1E/KCNK2/INHA/TMPRSS3/CTNND2/GIP/NQO1/PRPH/ASIC2/TH/CALB1/CHRNA4/RET/EPHA7/KCNN2/GPM6A/P2RX2/ASCL1/CRHBP/PCSK1	28	0.755929
CC	GO:0071682	endocytic vesicle lumen	5/552	23/19594	0.000384915	0.0239289	0.0207314	HBA1/HBB/HBA2/CSF3/SAA1	5	-2.23607
CC	GO:0005796	Golgi lumen	10/552	104/19594	0.000707237	0.0376856	0.0326499	WNT3A/CGA/MUC1/AGRP/MUC17/MUC6/ZG16/OGN/PROZ/FGF23	10	0.632456
CC	GO:0030018	Z disc	11/552	127/19594	0.000939514	0.0438048	0.0379514	ACTN2/TRIM54/FLNC/ADRA1A/SLC4A1/DES/TRIM63/TCAP/KCNN2/BMP10/IGFN1	11	-1.50756
CC	GO:0016324	apical plasma membrane	21/552	358/19594	0.00132869	0.055067	0.0477086	SLC22A8/SLC26A9/SLC9A4/ATP4A/ATP12A/AQP10/MUC1/P2RY4/TRPV5/KCNK2/MUC17/PROM1/FOLR1/VANGL2/SLC5A12/CA4/FXYD1/CD300LG/P2RX2/CEACAM6/SI	21	1.52753
CC	GO:0016342	catenin complex	5/552	31/19594	0.00161439	0.0602167	0.0521703	CDH10/CDH17/CDH18/CDH15/CDH7	5	0.447214
CC	GO:0045211	postsynaptic membrane	17/552	271/19594	0.00184285	0.060704	0.0525924	SLITRK1/CDH10/ADORA1/GABRA2/CHRNB3/GRM5/HTR3A/GRID2/LHFPL4/IL1RAPL1/FAIM2/ADRA1A/CHRNA4/EPHA7/CHRM2/GABBR2/SLITRK3	17	0.727607
CC	GO:0031674	I band	11/552	139/19594	0.00195294	0.060704	0.0525924	ACTN2/TRIM54/FLNC/ADRA1A/SLC4A1/DES/TRIM63/TCAP/KCNN2/BMP10/IGFN1	11	-1.50756
CC	GO:0062023	collagen-containing extracellular matrix	23/552	429/19594	0.00257332	0.0738345	0.0639683	PRSS1/BMP7/S100A9/MUC17/GDF10/COL9A2/ZG16/ANGPTL1/CMA1/LRRC15/COL6A6/OGN/SRPX/MFAP5/WNT2/SFRP1/PZP/CLC/COL25A1/FCN2/FCN3/ADIPOQ/ANGPTL7	23	-2.29366
CC	GO:0099699	integral component of synaptic membrane	11/552	149/19594	0.00335817	0.0894713	0.0775157	SLITRK1/CDH10/ADORA1/GABRA2/P2RY4/GRM5/GRID2/ADRA1A/EPHA7/GPM6A/SLITRK3	11	0.904534
MF	GO:0048018	receptor ligand activity	34/531	489/18410	2.24848e-06	0.000490037	0.00042851	SST/NTS/CXCL5/GCG/WNT3A/CCL26/PRL/CXCL1/CGA/AGRP/BMP7/GDF10/TRH/EGF/INHA/IL4/IL13/NPPB/GIP/GNRH2/BMP3/OGN/PPBP/CSF3/NTF3/TSLP/EPHA7/WNT2/VEGFD/COLEC10/FGF23/GDF2/BMP10/ADIPOQ	34	0.685994
MF	GO:0008236	serine-type peptidase activity	19/531	191/18410	2.87379e-06	0.000490037	0.00042851	PRSS1/KLK3/PRSS2/KLK4/PRSS41/PRSS21/CTSV/MMP3/KLK2/CTRB2/TMPRSS3/CTRB1/DPP10/TMPRSS7/CMA1/PROZ/KLK10/KLK11/PCSK1	19	2.06474
MF	GO:0004252	serine-type endopeptidase activity	18/531	174/18410	2.99737e-06	0.000490037	0.00042851	PRSS1/KLK3/PRSS2/KLK4/PRSS41/PRSS21/CTSV/MMP3/KLK2/CTRB2/TMPRSS3/CTRB1/TMPRSS7/CMA1/PROZ/KLK10/KLK11/PCSK1	18	1.88562
MF	GO:0030546	signaling receptor activator activity	34/531	496/18410	3.07233e-06	0.000490037	0.00042851	SST/NTS/CXCL5/GCG/WNT3A/CCL26/PRL/CXCL1/CGA/AGRP/BMP7/GDF10/TRH/EGF/INHA/IL4/IL13/NPPB/GIP/GNRH2/BMP3/OGN/PPBP/CSF3/NTF3/TSLP/EPHA7/WNT2/VEGFD/COLEC10/FGF23/GDF2/BMP10/ADIPOQ	34	0.685994
MF	GO:0017171	serine hydrolase activity	19/531	195/18410	3.90595e-06	0.000498399	0.000435821	PRSS1/KLK3/PRSS2/KLK4/PRSS41/PRSS21/CTSV/MMP3/KLK2/CTRB2/TMPRSS3/CTRB1/DPP10/TMPRSS7/CMA1/PROZ/KLK10/KLK11/PCSK1	19	2.06474
MF	GO:0005179	hormone activity	13/531	122/18410	5.15098e-05	0.00547721	0.00478951	SST/NTS/GCG/PRL/CGA/AGRP/TRH/INHA/NPPB/GIP/GNRH2/BMP10/ADIPOQ	13	1.94145
MF	GO:0008083	growth factor activity	15/531	162/18410	7.24722e-05	0.00660532	0.00577598	CXCL1/BMP7/GDF10/EGF/INHA/IL4/BMP3/OGN/PPBP/CSF3/NTF3/VEGFD/FGF23/GDF2/BMP10	15	-0.774597
MF	GO:0019825	oxygen binding	7/531	39/18410	0.000110143	0.00878394	0.00768106	HBA1/CYP8B1/TH/HBB/HBA2/CYP2A7/HBD	7	-2.64575
MF	GO:0031720	haptoglobin binding	4/531	10/18410	0.000125132	0.00887046	0.00775672	HBA1/HBB/HBA2/HBD	4	-2
MF	GO:0015267	channel activity	29/531	489/18410	0.000213646	0.0117542	0.0102784	LRRC38/SLC26A9/HCN4/KCNH2/KCNK10/GABRA2/KCNH3/CHRNB3/AQP10/FXYD3/HTR3E/TRPV5/CACNA1E/KCNK2/HTR3A/KCNE5/TTYH1/TRPV6/GRID2/CLIC3/ASIC2/GJB5/KCNQ2/FXYD1/CHRNA4/ANO3/KCNN2/GPM6A/P2RX2	29	2.04265
MF	GO:0005216	ion channel activity	27/531	442/18410	0.000219053	0.0117542	0.0102784	LRRC38/SLC26A9/HCN4/KCNH2/KCNK10/GABRA2/KCNH3/CHRNB3/FXYD3/HTR3E/TRPV5/CACNA1E/KCNK2/HTR3A/KCNE5/TTYH1/TRPV6/GRID2/CLIC3/ASIC2/KCNQ2/FXYD1/CHRNA4/ANO3/KCNN2/GPM6A/P2RX2	27	2.11695
MF	GO:0022803	passive transmembrane transporter activity	29/531	490/18410	0.000221083	0.0117542	0.0102784	LRRC38/SLC26A9/HCN4/KCNH2/KCNK10/GABRA2/KCNH3/CHRNB3/AQP10/FXYD3/HTR3E/TRPV5/CACNA1E/KCNK2/HTR3A/KCNE5/TTYH1/TRPV6/GRID2/CLIC3/ASIC2/GJB5/KCNQ2/FXYD1/CHRNA4/ANO3/KCNN2/GPM6A/P2RX2	29	2.04265
MF	GO:0001664	G protein-coupled receptor binding	20/531	288/18410	0.000279451	0.0128365	0.0112247	NTS/CXCL5/GCG/WNT3A/CCL26/ADORA1/UCHL1/CXCL1/AGRP/GRM5/S100A14/GIP/AVPR1A/RSPO3/PPBP/WNT2/GNAO1/SFRP1/MARCO/SAA1	20	0.894427
MF	GO:0004032	alditol:NADP+ 1-oxidoreductase activity	4/531	12/18410	0.000281678	0.0128365	0.0112247	AKR1B15/AKR1B10/ADH4/AKR1D1	4	0
MF	GO:0030594	neurotransmitter receptor activity	11/531	111/18410	0.000363735	0.0154709	0.0135284	ADORA1/GABRA2/CHRNB3/HTR3E/GRM5/HTR3A/GRID2/CHRNA4/HTR1D/DRD5/CHRM2	11	0.904534
MF	GO:0008106	alcohol dehydrogenase (NADP+) activity	5/531	23/18410	0.000428416	0.0170831	0.0149382	ALDH3A1/AKR1B15/AKR1B10/ADH4/AKR1D1	5	0.447214
MF	GO:0005125	cytokine activity	17/531	235/18410	0.0004939	0.0185358	0.0162085	CXCL5/WNT3A/CCL26/CXCL1/BMP7/GDF10/INHA/IL4/IL13/BMP3/PPBP/CSF3/TSLP/WNT2/GDF2/BMP10/ADIPOQ	17	0.242536
MF	GO:0005344	oxygen carrier activity	4/531	14/18410	0.000544025	0.0192827	0.0168616	HBA1/HBB/HBA2/HBD	4	-2
MF	GO:0005200	structural constituent of cytoskeleton	10/531	104/18410	0.00084433	0.0283517	0.024792	TUBAL3/TUBA3C/NEFM/TUBA3E/TUBB8/SPTA1/PRPH/DES/KRT5/EPB42	10	1.26491
MF	GO:0022836	gated channel activity	21/531	340/18410	0.00092788	0.0295994	0.025883	LRRC38/HCN4/KCNH2/KCNK10/GABRA2/KCNH3/CHRNB3/HTR3E/CACNA1E/KCNK2/HTR3A/KCNE5/TTYH1/GRID2/CLIC3/ASIC2/KCNQ2/CHRNA4/ANO3/KCNN2/P2RX2	21	1.96396
MF	GO:0004033	aldo-keto reductase (NADP) activity	5/531	30/18410	0.00153645	0.0466789	0.0408181	ALDH3A1/AKR1B15/AKR1B10/ADH4/AKR1D1	5	0.447214
MF	GO:0015079	potassium ion transmembrane transporter activity	12/531	154/18410	0.00172067	0.0492727	0.0430862	LRRC38/SLC9A4/HCN4/ATP4A/ATP12A/KCNH2/KCNK10/KCNH3/KCNK2/KCNE5/KCNQ2/KCNN2	12	2.3094
MF	GO:0004175	endopeptidase activity	24/531	432/18410	0.00177629	0.0492727	0.0430862	PRSS1/KLK3/PRSS2/KLK4/PRSS41/ADAM18/UCHL1/PRSS21/CTSV/MMP3/KLK2/CTRB2/KEL/TMPRSS3/CTRB1/TMPRSS7/MEP1B/CMA1/PROZ/KLK10/SFRP1/CLC/KLK11/PCSK1	24	1.63299
MF	GO:0098960	postsynaptic neurotransmitter receptor activity	7/531	64/18410	0.00239437	0.0631197	0.0551946	GABRA2/CHRNB3/GRM5/GRID2/CHRNA4/DRD5/CHRM2	7	0.377964
MF	GO:0016614	oxidoreductase activity, acting on CH-OH group of donors	11/531	140/18410	0.00247334	0.0631197	0.0551946	ALDH3A1/G6PD/AKR1B15/AKR1B10/ADH1B/GPD1/ADH4/RDH16/HAO2/AKR1D1/HSD17B13	11	-0.904534
MF	GO:0008376	acetylgalactosaminyltransferase activity	5/531	34/18410	0.00272923	0.0644908	0.0563935	B4GALNT4/B4GALNT2/GALNT15/GALNTL6/ABO	5	-0.447214
MF	GO:0015020	glucuronosyltransferase activity	5/531	34/18410	0.00272923	0.0644908	0.0563935	UGT1A8/UGT1A10/UGT1A7/UGT1A5/UGT2A1	5	1.34164
MF	GO:0008194	UDP-glycosyltransferase activity	11/531	144/18410	0.00307892	0.0690646	0.0603931	UGT1A8/UGT1A10/GCNT3/B4GALNT4/UGT1A7/UGT1A5/B4GALNT2/GALNT15/UGT2A1/GALNTL6/ABO	11	0.904534
MF	GO:0015276	ligand-gated ion channel activity	11/531	145/18410	0.00324755	0.0690646	0.0603931	HCN4/KCNH2/GABRA2/CHRNB3/HTR3E/HTR3A/GRID2/ASIC2/CHRNA4/KCNN2/P2RX2	11	0.904534
MF	GO:0022834	ligand-gated channel activity	11/531	145/18410	0.00324755	0.0690646	0.0603931	HCN4/KCNH2/GABRA2/CHRNB3/HTR3E/HTR3A/GRID2/ASIC2/CHRNA4/KCNN2/P2RX2	11	0.904534
MF	GO:0016616	oxidoreductase activity, acting on the CH-OH group of donors, NAD or NADP as acceptor	10/531	128/18410	0.00398353	0.0816659	0.0714122	ALDH3A1/G6PD/AKR1B15/AKR1B10/ADH1B/GPD1/ADH4/RDH16/AKR1D1/HSD17B13	10	-0.632456
MF	GO:0005506	iron ion binding	11/531	151/18410	0.00442138	0.0816659	0.0714122	CYP11B2/FTHL17/CYP26B1/HBA1/CYP8B1/BBOX1/TH/HBA2/CYP2B6/CYP2A7/CYP2A13	11	-1.50756
MF	GO:0005501	retinoid binding	5/531	38/18410	0.0044801	0.0816659	0.0714122	UGT1A8/UGT1A7/CYP26B1/ADH4/RBP2	5	0.447214
MF	GO:0008395	steroid hydroxylase activity	5/531	38/18410	0.0044801	0.0816659	0.0714122	CYP11B2/CYP8B1/CYP2B6/CYP2A7/CYP2A13	5	-1.34164
MF	GO:0019840	isoprenoid binding	5/531	38/18410	0.0044801	0.0816659	0.0714122	UGT1A8/UGT1A7/CYP26B1/ADH4/RBP2	5	0.447214
MF	GO:0005249	voltage-gated potassium channel activity	8/531	91/18410	0.00475487	0.0842668	0.0736866	LRRC38/HCN4/KCNH2/KCNH3/KCNK2/KCNE5/KCNQ2/KCNN2	8	1.41421
MF	GO:0005230	extracellular ligand-gated ion channel activity	7/531	73/18410	0.00503384	0.0867997	0.0759014	GABRA2/CHRNB3/HTR3E/HTR3A/GRID2/CHRNA4/P2RX2	7	1.13389
MF	GO:0030246	carbohydrate binding	16/531	270/18410	0.0053737	0.0872952	0.0763347	LGALS14/CHODL/CLEC2L/G6PD/GALNT15/ZG16/GALNTL6/CLC/CLEC4M/COLEC10/GCK/FCN2/REG1B/FCN3/CLEC1B/SI	16	-2
MF	GO:0005254	chloride channel activity	7/531	74/18410	0.00542513	0.0872952	0.0763347	SLC26A9/GABRA2/FXYD3/TTYH1/CLIC3/FXYD1/ANO3	7	1.13389
MF	GO:0031432	titin binding	3/531	13/18410	0.00549882	0.0872952	0.0763347	ACTN2/TRIM63/TCAP	3	-0.57735
MF	GO:0005261	cation channel activity	19/531	345/18410	0.00560988	0.0872952	0.0763347	LRRC38/HCN4/KCNH2/KCNK10/KCNH3/CHRNB3/HTR3E/TRPV5/CACNA1E/KCNK2/HTR3A/KCNE5/TRPV6/ASIC2/KCNQ2/CHRNA4/KCNN2/GPM6A/P2RX2	19	1.60591
MF	GO:0099094	ligand-gated cation channel activity	9/531	115/18410	0.00608761	0.0924737	0.080863	HCN4/KCNH2/CHRNB3/HTR3E/HTR3A/ASIC2/CHRNA4/KCNN2/P2RX2	9	0.333333
MF	GO:0046873	metal ion transmembrane transporter activity	22/531	428/18410	0.00672042	0.0997123	0.0871927	LRRC38/SLC6A15/SLC9A4/HCN4/ATP4A/ATP12A/KCNH2/KCNK10/ATP2C2/KCNH3/TRPV5/CACNA1E/KCNK2/KCNE5/TTYH1/TRPV6/ASIC2/SLC5A12/KCNQ2/MFSD2A/KCNN2/GPM6A	22	2.13201
KEGG	hsa04080	Neuroactive ligand-receptor interaction	32/247	362/8164	3.6875e-08	9.77188e-06	9.35461e-06	PRSS1/SST/NTS/PRSS2/MTNR1B/GCG/ADORA1/PRL/GABRA2/CHRNB3/CGA/P2RY4/LYPD6B/SSTR3/GRM5/TRH/RXFP4/GRID2/GIP/GNRH2/AVPR1A/ADRA1A/VIPR1/CHRNA4/HTR1D/QRFPR/GCGR/DRD5/GPR50/P2RX2/CHRM2/GABBR2	32	1.06066
KEGG	hsa04978	Mineral absorption	12/247	60/8164	1.73638e-07	2.30071e-05	2.20246e-05	SLC26A9/TRPV6/MT1HL1/MT1A/MT2A/MT1E/MT1M/MT1F/MT1X/MT1H/MT1B/MT1G	12	-2.3094
KEGG	hsa00830	Retinol metabolism	12/247	68/8164	7.28765e-07	6.43743e-05	6.16254e-05	UGT1A8/UGT1A10/UGT1A7/UGT1A5/CYP26B1/ADH1B/ADH4/RDH16/UGT2A1/CYP2B6/AWAT2/CYP2A7	12	-0.57735
KEGG	hsa00980	Metabolism of xenobiotics by cytochrome P450	12/247	78/8164	3.3228e-06	0.000220135	0.000210735	ALDH3B2/UGT1A8/UGT1A10/UGT1A7/ALDH3A1/UGT1A5/ADH1B/ADH4/UGT2A1/CYP2B6/CYP2A7/CYP2A13	12	0
KEGG	hsa00982	Drug metabolism - cytochrome P450	11/247	72/8164	9.19365e-06	0.000487264	0.000466457	ALDH3B2/UGT1A8/UGT1A10/UGT1A7/ALDH3A1/UGT1A5/ADH1B/ADH4/UGT2A1/CYP2B6/CYP2A7	11	0.301511
KEGG	hsa00340	Histidine metabolism	6/247	22/8164	3.58257e-05	0.0015823	0.00151473	ALDH3B2/ALDH3A1/UROC1/ASPA/AOC1/CNDP1	6	-0.816497
KEGG	hsa00040	Pentose and glucuronate interconversions	6/247	35/8164	0.000560333	0.0212126	0.0203068	UGT1A8/UGT1A10/UGT1A7/UGT1A5/AKR1B10/UGT2A1	6	1.63299
KEGG	hsa00350	Tyrosine metabolism	6/247	36/8164	0.000655609	0.021717	0.0207897	ALDH3B2/ALDH3A1/PNMT/ADH1B/TH/ADH4	6	-0.816497
KEGG	hsa05204	Chemical carcinogenesis - DNA adducts	8/247	69/8164	0.00106335	0.0266743	0.0255353	UGT1A8/UGT1A10/UGT1A7/UGT1A5/UGT2A1/NAT2/CYP2A7/CYP2A13	8	0
KEGG	hsa04974	Protein digestion and absorption	10/247	103/8164	0.00106849	0.0266743	0.0255353	CPA2/PRSS1/PRSS2/CPA1/COL9A2/CTRB2/CTRB1/MEP1B/COL6A6/COL25A1	10	1.26491
KEGG	hsa04742	Taste transduction	9/247	86/8164	0.00110723	0.0266743	0.0255353	HCN4/GABRA2/P2RY4/HTR3E/HTR3A/ASIC2/HTR1D/P2RX2/GABBR2	9	0.333333
KEGG	hsa00053	Ascorbate and aldarate metabolism	5/247	30/8164	0.00186664	0.0412216	0.0394614	UGT1A8/UGT1A10/UGT1A7/UGT1A5/UGT2A1	5	1.34164
KEGG	hsa04657	IL-17 signaling pathway	9/247	94/8164	0.00207773	0.0423538	0.0405453	CXCL5/CXCL1/S100A9/MMP3/IL4/IL13/FOS/CSF3/FOSB	9	1
KEGG	hsa00140	Steroid hormone biosynthesis	7/247	61/8164	0.00230811	0.0436893	0.0418237	CYP11B2/UGT1A8/UGT1A10/UGT1A7/UGT1A5/UGT2A1/AKR1D1	7	1.13389
KEGG	hsa00983	Drug metabolism - other enzymes	8/247	80/8164	0.00277269	0.0489841	0.0468925	UGT1A8/UGT1A10/UGT1A7/UGT1A5/UGT2A1/NAT2/CYP2A7/UPP2	8	0
KEGG	hsa04060	Cytokine-cytokine receptor interaction	18/247	295/8164	0.00357951	0.0592857	0.0567541	CXCL5/CCL26/PRL/CXCL1/IL20RA/BMP7/GDF10/CCR3/INHA/IL4/IL13/BMP3/PPBP/CSF3/TSLP/IL1RL1/GDF2/BMP10	18	0.942809
KEGG	hsa00500	Starch and sucrose metabolism	5/247	36/8164	0.00426156	0.0664302	0.0635936	MGAM2/TREH/GBA3/GCK/SI	5	-1.34164
