# Supplementary material for: Integrative single-cell and spatial transcriptomics analysis reveals FLAD1 as a regulator of the immune microenvironment in hepatocellular carcinoma
Source: Front Immunol. 2025 Oct 29;16:1680101. doi: 10.3389/fimmu.2025.1680101 (PMC12605016; doi:10.3389/fimmu.2025.1680101)
Supplement: Supplementary Table 8 — Gene Set Enrichment Analysis (GSEA) of DEGs. [file Table8.xlsx]

## Sheet: Sheet 1
ID	Description	setSize	enrichmentScore	NES	pvalue	p.adjust	qvalue	rank	leading_edge	core_enrichment
REACTOME_RESOLUTION_OF_SISTER_CHROMATID_COHESION	REACTOME_RESOLUTION_OF_SISTER_CHROMATID_COHESION	126	0.656473	2.82277	1e-10	5.73182e-09	4.14354e-09	5779	tags=47%, list=16%, signal=40%	TUBAL3/TUBA3C/TUBA3E/TUBB8/NUF2/CENPF/CENPM/SKA1/CENPI/KIF2C/CDC20/PLK1/CENPL/TUBB8B/CDCA8/BUB1B/TUBA4A/NDC80/ERCC6L/SGO2/BUB1/BIRC5/CENPA/CDCA5/CDK1/AURKB/CCNB1/KNTC1/KIF18A/ZWINT/RPS27/TUBA1C/TUBA3D/SPC25/CCNB2/SGO1/CENPE/PMF1/CENPO/CENPK/TUBA1B/CENPH/SPC24/RCC2/AHCTF1/SPDL1/TUBA4B/RANGAP1/INCENP/NUP133/NUP37/TUBB4B/NUP107/ITGB3BP/NUDC/KIF2A/MAD2L1/NUP85/DSN1
REACTOME_MITOTIC_METAPHASE_AND_ANAPHASE	REACTOME_MITOTIC_METAPHASE_AND_ANAPHASE	236	0.599304	2.8031	1e-10	5.73182e-09	4.14354e-09	8884	tags=52%, list=24%, signal=40%	TUBAL3/TUBA3C/TUBA3E/TUBB8/NUF2/CENPF/CENPM/SKA1/CENPI/KIF2C/CDC20/PLK1/CENPL/TUBB8B/CDCA8/BUB1B/UBE2C/TUBA4A/PTTG1/NDC80/PSMD4/ERCC6L/LMNA/UBE2S/SGO2/BUB1/BIRC5/CENPA/CDCA5/CDK1/AURKB/CCNB1/KNTC1/KIF18A/ZWINT/RPS27/ESPL1/TUBA1C/PSMB4/TUBA3D/SPC25/CCNB2/SGO1/CENPE/PMF1/CENPO/CENPK/TUBA1B/CENPH/SPC24/RCC2/AHCTF1/SPDL1/TUBA4B/RANGAP1/NUP155/INCENP/PSME3/NUP188/RCC1/NUP133/LBR/FBXO5/NUP62/PSMD14/NUP…
REACTOME_MITOTIC_PROMETAPHASE	REACTOME_MITOTIC_PROMETAPHASE	203	0.610595	2.78952	1e-10	5.73182e-09	4.14354e-09	8746	tags=55%, list=24%, signal=42%	TUBAL3/TUBA3C/TUBA3E/TUBB8/NUF2/CENPF/CENPM/SKA1/CENPI/KIF2C/CDC20/NEK2/PLK1/CENPL/TUBB8B/CDCA8/BUB1B/TUBA4A/NDC80/ERCC6L/SGO2/BUB1/BIRC5/NCAPG/CEP131/CENPA/CDCA5/CDK1/AURKB/CCNB1/KNTC1/KIF18A/NCAPH/ZWINT/RPS27/TUBA1C/CEP72/TUBA3D/SPC25/CCNB2/SGO1/NME7/CENPE/PMF1/NCAPD2/CENPO/CENPK/TUBG1/SFI1/CENPJ/TUBA1B/CENPH/HAUS5/SPC24/TUBB/RCC2/AHCTF1/SMC4/SPDL1/TUBA4B/RANGAP1/INCENP/ALMS1/NUP133/SMC2/NUP37/…
REACTOME_SEPARATION_OF_SISTER_CHROMATIDS	REACTOME_SEPARATION_OF_SISTER_CHROMATIDS	191	0.601558	2.72954	1e-10	5.73182e-09	4.14354e-09	8884	tags=52%, list=24%, signal=40%	TUBAL3/TUBA3C/TUBA3E/TUBB8/NUF2/CENPF/CENPM/SKA1/CENPI/KIF2C/CDC20/PLK1/CENPL/TUBB8B/CDCA8/BUB1B/UBE2C/TUBA4A/PTTG1/NDC80/PSMD4/ERCC6L/UBE2S/SGO2/BUB1/BIRC5/CENPA/CDCA5/AURKB/KNTC1/KIF18A/ZWINT/RPS27/ESPL1/TUBA1C/PSMB4/TUBA3D/SPC25/SGO1/CENPE/PMF1/CENPO/CENPK/TUBA1B/CENPH/SPC24/RCC2/AHCTF1/SPDL1/TUBA4B/RANGAP1/INCENP/PSME3/NUP133/PSMD14/NUP37/TUBB4B/ANAPC7/NUP107/ITGB3BP/NUDC/KIF2A/MAD2L1/PSMB9/N…
REACTOME_RHO_GTPASES_ACTIVATE_FORMINS	REACTOME_RHO_GTPASES_ACTIVATE_FORMINS	140	0.604312	2.63832	1e-10	5.73182e-09	4.14354e-09	5779	tags=41%, list=16%, signal=35%	TUBAL3/TUBA3C/TUBA3E/TUBB8/NUF2/CENPF/CENPM/SKA1/CENPI/KIF2C/CDC20/PLK1/CENPL/TUBB8B/CDCA8/BUB1B/TUBA4A/NDC80/ERCC6L/SGO2/BUB1/BIRC5/CENPA/AURKB/KNTC1/KIF18A/ZWINT/RPS27/TUBA1C/TUBA3D/SPC25/SGO1/CENPE/PMF1/CENPO/CENPK/SRC/TUBA1B/CENPH/SPC24/RCC2/AHCTF1/DVL2/SPDL1/TUBA4B/RANGAP1/INCENP/NUP133/NUP37/TUBB4B/NUP107/ITGB3BP/NUDC/KIF2A/MAD2L1/SRGAP2/NUP85/DSN1
REACTOME_CELL_CYCLE_CHECKPOINTS	REACTOME_CELL_CYCLE_CHECKPOINTS	290	0.546125	2.63157	1e-10	5.73182e-09	4.14354e-09	9049	tags=52%, list=25%, signal=40%	SFN/NUF2/EXO1/CENPF/CENPM/SKA1/ORC1/CDC6/CENPI/MCM2/MCM10/KIF2C/CDC20/PLK1/PKMYT1/CENPL/BLM/GTSE1/CCNE1/CLSPN/CDCA8/CDC45/BUB1B/UBE2C/NDC80/PSMD4/CDKN2A/ERCC6L/UBE2S/SGO2/BUB1/BIRC5/ORC6/H4C15/CENPA/CDK1/AURKB/MCM7/CCNB1/KNTC1/CCNE2/KIF18A/MCM6/ZWINT/RPS27/CHEK1/RFC4/PSMB4/MCM5/CDC25A/SPC25/MDC1/MCM4/CDC25C/CCNB2/BRCA1/BARD1/SGO1/CDC7/CENPE/DNA2/PMF1/CENPO/MCM3/CENPK/CENPH/SPC24/RMI2/H2BU1/COP1/R…
REACTOME_SYNTHESIS_OF_DNA	REACTOME_SYNTHESIS_OF_DNA	121	0.618019	2.62391	1e-10	5.73182e-09	4.14354e-09	10194	tags=63%, list=28%, signal=45%	ORC1/CDC6/MCM2/GINS4/CCNE1/CDT1/CDC45/UBE2C/GINS1/GMNN/PSMD4/UBE2S/ORC6/MCM7/CCNE2/MCM6/RFC4/POLD1/PSMB4/MCM5/MCM4/PRIM1/GINS2/DNA2/MCM3/POLA2/FEN1/PSME3/PCNA/LIG1/POLD3/PSMD14/MCM8/RFC2/POLA1/ANAPC7/PRIM2/POLE2/PSMB9/ANAPC11/PSMD2/PSMA6/PSMD3/RPA1/PSMD11/PSMB3/PSMA8/POLD2/RFC5/PSMC4/CDK2/CDC27/UBA52/UBE2E1/ORC3/ANAPC5/GINS3/PSMB2/CDC23/RPA2/PSMD1/ANAPC1/PSMB8/PSMD10/PSMA5/PSMD8/POLE/POLE3/ANAPC2…
WP_RETINOBLASTOMA_GENE_IN_CANCER	WP_RETINOBLASTOMA_GENE_IN_CANCER	87	0.641293	2.58466	1e-10	5.73182e-09	4.14354e-09	6934	tags=56%, list=19%, signal=46%	ORC1/E2F2/KIF4A/MAPK13/CCNE1/ANLN/CDT1/CDC45/TTK/TOP2A/CDK1/MCM7/CCNB1/CCNE2/MCM6/CHEK1/RFC4/CDC25A/MCM4/PRIM1/CCNB2/RABIF/BARD1/CDC7/STMN1/TYMS/MCM3/FANCG/E2F3/E2F1/DNMT1/RRM2/CDK4/PCNA/CDC25B/PRKDC/POLD3/SMC2/RRM1/POLA1/POLE2/PLK4/MSH6/RPA1/SMC3/RBBP4/RFC5/CDK2/TFDP1
WP_DNA_REPLICATION	WP_DNA_REPLICATION	42	0.739861	2.58337	1.71467e-09	7.58668e-08	5.48442e-08	6926	tags=71%, list=19%, signal=58%	ORC1/CDC6/MCM2/MCM10/CDT1/CDC45/GMNN/ORC6/MCM7/MCM6/RFC4/POLD1/MCM5/MCM4/PRIM1/CDC7/MCM3/POLA2/PCNA/POLD3/RFC2/POLA1/PRIM2/POLE2/DBF4/RPA4/RPA1/POLD2/RFC5/CDK2
REACTOME_NUCLEAR_ENVELOPE_NE_REASSEMBLY	REACTOME_NUCLEAR_ENVELOPE_NE_REASSEMBLY	76	0.649913	2.58196	2.1157e-09	9.04373e-08	6.53773e-08	7328	tags=49%, list=20%, signal=39%	TUBAL3/TUBA3C/TUBA3E/TUBB8/TUBB8B/TUBA4A/LMNA/CDK1/CCNB1/TUBA1C/TUBA3D/CCNB2/TUBA1B/AHCTF1/TUBA4B/RANGAP1/NUP155/NUP188/RCC1/NUP133/LBR/NUP62/NUP205/LMNB1/CHMP4C/NUP37/TUBB4B/NUP107/RAN/KPNB1/NUP85/VRK2/NUP93/EMD/LEMD2/POM121/NUP43
REACTOME_MITOTIC_SPINDLE_CHECKPOINT	REACTOME_MITOTIC_SPINDLE_CHECKPOINT	111	0.614403	2.55127	1e-10	5.73182e-09	4.14354e-09	8849	tags=61%, list=24%, signal=47%	NUF2/CENPF/CENPM/SKA1/CENPI/KIF2C/CDC20/PLK1/CENPL/CDCA8/BUB1B/UBE2C/NDC80/ERCC6L/UBE2S/SGO2/BUB1/BIRC5/CENPA/AURKB/KNTC1/KIF18A/ZWINT/RPS27/SPC25/SGO1/CENPE/PMF1/CENPO/CENPK/CENPH/SPC24/RCC2/AHCTF1/SPDL1/RANGAP1/INCENP/NUP133/NUP37/ANAPC7/NUP107/ITGB3BP/NUDC/KIF2A/MAD2L1/NUP85/DSN1/ANAPC11/NSL1/PPP2R5D/NDE1/MAPRE1/NUP43/DYNC1LI1/CENPN/CDC27/DYNC1H1/CKAP5/ZWILCH/CENPP/UBE2E1/ANAPC5/PPP1CC/BUB3/CD…
WP_DNA_IRDAMAGE_AND_CELLULAR_RESPONSE_VIA_ATR	WP_DNA_IRDAMAGE_AND_CELLULAR_RESPONSE_VIA_ATR	81	0.630513	2.53592	1.74975e-09	7.60841e-08	5.50013e-08	6926	tags=49%, list=19%, signal=40%	EXO1/MCM2/PLK1/CLSPN/CDC45/FANCI/RECQL4/FOXM1/RAD51/CDK1/IKBKG/CHEK1/MDC1/CDC25C/FANCD2/BRCA1/BARD1/PARP1/CLK2/FEN1/E2F1/MSH2/FANCA/RBBP8/PCNA/PRKDC/EEF1E1/TOPBP1/TRIM28/BRCA2/RFWD3/H2AX/RMI1/TP53BP1/CEP164/ATRIP/RAD1/RPA1/USP1/CDK2
REACTOME_ACTIVATION_OF_THE_PRE_REPLICATIVE_COMPLEX	REACTOME_ACTIVATION_OF_THE_PRE_REPLICATIVE_COMPLEX	33	0.751742	2.52695	3.76955e-08	1.1454e-06	8.2801e-07	6926	tags=73%, list=19%, signal=59%	ORC1/CDC6/MCM2/MCM10/CDT1/CDC45/GMNN/ORC6/MCM7/MCM6/MCM5/MCM4/PRIM1/CDC7/MCM3/POLA2/MCM8/POLA1/PRIM2/POLE2/DBF4/RPA4/RPA1/CDK2
REACTOME_DNA_STRAND_ELONGATION	REACTOME_DNA_STRAND_ELONGATION	32	0.759345	2.5217	2.84815e-08	8.97881e-07	6.49079e-07	6914	tags=81%, list=19%, signal=66%	MCM2/GINS4/CDC45/GINS1/MCM7/MCM6/RFC4/POLD1/MCM5/MCM4/PRIM1/GINS2/DNA2/MCM3/POLA2/FEN1/PCNA/LIG1/POLD3/MCM8/RFC2/POLA1/PRIM2/RPA1/POLD2/RFC5
REACTOME_ACTIVATION_OF_ATR_IN_RESPONSE_TO_REPLICATION_STRESS	REACTOME_ACTIVATION_OF_ATR_IN_RESPONSE_TO_REPLICATION_STRESS	37	0.729054	2.51173	2.49855e-08	8.17371e-07	5.90879e-07	6926	tags=68%, list=19%, signal=55%	ORC1/CDC6/MCM2/MCM10/CLSPN/CDC45/ORC6/MCM7/MCM6/CHEK1/RFC4/MCM5/CDC25A/MCM4/CDC25C/CDC7/MCM3/MCM8/RFC2/DBF4/ATRIP/RAD1/RPA1/RFC5/CDK2
REACTOME_M_PHASE	REACTOME_M_PHASE	416	0.499517	2.49909	1e-10	5.73182e-09	4.14354e-09	9099	tags=47%, list=25%, signal=36%	TUBAL3/TUBA3C/TUBA3E/TUBB8/NUF2/CENPF/CENPM/H2AC18/SKA1/CENPI/KIF2C/CDC20/NEK2/PLK1/CENPL/TUBB8B/CDCA8/BUB1B/UBE2C/TUBA4A/PTTG1/NDC80/H3C14/PSMD4/ERCC6L/KIF20A/LMNA/UBE2S/SGO2/BUB1/BIRC5/KIF23/NCAPG/H4C15/CEP131/CENPA/CDCA5/CDK1/AURKB/CCNB1/KNTC1/KIF18A/NCAPH/BLZF1/ZWINT/RPS27/ESPL1/TUBA1C/CEP72/PSMB4/TUBA3D/SPC25/CCNB2/NCAPH2/SGO1/NME7/H2AC19/CENPE/PMF1/NCAPD2/CENPO/CENPK/TUBG1/SFI1/CENPJ/TUBA1B…
REACTOME_MITOTIC_G2_G2_M_PHASES	REACTOME_MITOTIC_G2_G2_M_PHASES	200	0.547636	2.49716	1e-10	5.73182e-09	4.14354e-09	10371	tags=57%, list=28%, signal=41%	TUBAL3/TUBA3C/TUBA3E/TUBB8/MYBL2/CENPF/NEK2/PLK1/PKMYT1/TUBB8B/GTSE1/TUBA4A/FOXM1/PSMD4/CEP131/TPX2/CDK1/CCNB1/LIN9/FBXL18/TUBA1C/CEP72/PSMB4/CDC25A/TUBA3D/CDC25C/CCNB2/AURKA/NME7/HMMR/TUBG1/E2F3/SFI1/CENPJ/E2F1/TUBA1B/HAUS5/TUBB/TUBA4B/PSME3/ALMS1/CDC25B/PSMD14/HSP90AB1/TUBB4B/LIN37/HAUS1/PSMB9/BORA/PLK4/CEP250/CEP41/SDCCAG8/CEP164/PSMD2/HAUS8/SSNA1/MZT2A/PSMA6/PSMD3/HAUS6/PSMD11/PSMB3/NDE1/PSMA…
REACTOME_RECRUITMENT_OF_NUMA_TO_MITOTIC_CENTROSOMES	REACTOME_RECRUITMENT_OF_NUMA_TO_MITOTIC_CENTROSOMES	95	0.607656	2.49322	7.21495e-10	3.49925e-08	2.52962e-08	9927	tags=61%, list=27%, signal=45%	TUBAL3/TUBA3C/TUBA3E/TUBB8/NEK2/PLK1/TUBB8B/TUBA4A/CEP131/CDK1/TUBA1C/CEP72/TUBA3D/NME7/TUBG1/SFI1/CENPJ/TUBA1B/HAUS5/TUBB/TUBA4B/ALMS1/TUBB4B/HAUS1/PLK4/CEP250/CEP41/SDCCAG8/CEP164/HAUS8/SSNA1/MZT2A/HAUS6/NDE1/MZT2B/MAPRE1/NEDD1/OFD1/CDK5RAP2/DYNC1H1/TUBGCP2/CKAP5/CEP152/CSNK1D/CEP290/CETN2/CSNK1E/TUBB4A/DYNLL1/DCTN2/HAUS3/HAUS4/CEP78/CNTRL/TUBG2/DCTN1/MZT1/HAUS2
REACTOME_S_PHASE	REACTOME_S_PHASE	163	0.5606	2.47704	1e-10	5.73182e-09	4.14354e-09	10194	tags=56%, list=28%, signal=41%	ORC1/CDC6/MCM2/GINS4/CCNE1/CKS1B/CDT1/CDC45/UBE2C/GINS1/GMNN/PSMD4/ESCO2/UBE2S/ORC6/CDCA5/MCM7/CCNE2/LIN9/MCM6/RFC4/POLD1/PSMB4/MCM5/CDC25A/MCM4/PRIM1/GINS2/DNA2/MCM3/POLA2/FEN1/E2F1/CDK4/PSME3/PCNA/CDC25B/LIG1/POLD3/PSMD14/MCM8/RFC2/E2F5/POLA1/ANAPC7/LIN37/PRIM2/POLE2/PSMB9/ANAPC11/PSMD2/PSMA6/PSMD3/RPA1/PSMD11/PSMB3/SMC3/PSMA8/RBBP4/CDK7/POLD2/RFC5/PSMC4/CDK2/TFDP1/E2F4/PTK6/CDC27/UBA52/UBE2E1/…
REACTOME_MITOTIC_G1_PHASE_AND_G1_S_TRANSITION	REACTOME_MITOTIC_G1_PHASE_AND_G1_S_TRANSITION	149	0.559814	2.45578	1e-10	5.73182e-09	4.14354e-09	7747	tags=46%, list=21%, signal=37%	MYBL2/ORC1/E2F2/CDC6/MCM2/MCM10/CCNE1/CKS1B/CDT1/CDC45/GMNN/PSMD4/CDKN2A/TOP2A/ORC6/CDK1/MCM7/CCNB1/CCNE2/LIN9/RBL1/MCM6/PSMB4/MCM5/CDC25A/MCM4/PRIM1/CDC7/TYMS/MCM3/SRC/E2F3/POLA2/E2F1/RRM2/CDK4/TK1/PSME3/CDKN2B/PCNA/FBXO5/PSMD14/MCM8/E2F5/POLA1/LIN37/PRIM2/POLE2/PSMB9/DBF4/RPA4/PSMD2/PSMA6/PSMD3/RPA1/PSMD11/PSMB3/RBBP4/CDK7/PSMC4/CDK2/TFDP1/E2F6/HDAC1/CDKN2D/E2F4/PTK6/CDKN1C/UBA52
KEGG_DNA_REPLICATION	KEGG_DNA_REPLICATION	36	0.717112	2.44723	3.49438e-07	8.64002e-06	6.24589e-06	6914	tags=67%, list=19%, signal=54%	MCM2/RNASEH2A/MCM7/MCM6/RFC4/POLD1/MCM5/MCM4/PRIM1/DNA2/MCM3/POLA2/FEN1/PCNA/LIG1/POLD3/RFC2/POLA1/PRIM2/POLE2/RPA4/RPA1/POLD2/RFC5
REACTOME_THE_ROLE_OF_GTSE1_IN_G2_M_PROGRESSION_AFTER_G2_CHECKPOINT	REACTOME_THE_ROLE_OF_GTSE1_IN_G2_M_PROGRESSION_AFTER_G2_CHECKPOINT	79	0.609009	2.44265	2.62985e-08	8.39555e-07	6.06916e-07	9307	tags=51%, list=26%, signal=38%	TUBAL3/TUBA3C/TUBA3E/TUBB8/PLK1/TUBB8B/GTSE1/TUBA4A/PSMD4/CDK1/CCNB1/TUBA1C/PSMB4/TUBA3D/CCNB2/TUBA1B/TUBA4B/PSME3/PSMD14/HSP90AB1/TUBB4B/PSMB9/PSMD2/PSMA6/PSMD3/PSMD11/PSMB3/PSMA8/PSMC4/MAPRE1/TP53/UBA52/FKBPL/PSMB2/TUBB4A/PSMD1/PSMB8/PSMD10/PSMA5/PSMD8
PID_PLK1_PATHWAY	PID_PLK1_PATHWAY	46	0.681252	2.439	1.68352e-07	4.51684e-06	3.26523e-06	5571	tags=54%, list=15%, signal=46%	CDC20/PLK1/CLSPN/BUB1B/NDC80/ERCC6L/KIF20A/BUB1/TPX2/CDK1/CCNB1/PRC1/ECT2/CDC25C/SGO1/AURKA/CENPE/TUBG1/SPC24/INCENP/CDC25B/FBXO5/NUDC/KIF2A/BORA
REACTOME_SUMOYLATION_OF_DNA_REPLICATION_PROTEINS	REACTOME_SUMOYLATION_OF_DNA_REPLICATION_PROTEINS	46	0.680311	2.43562	1.77154e-07	4.70298e-06	3.3998e-06	7985	tags=61%, list=22%, signal=48%	CDCA8/TOP2A/BIRC5/AURKB/AURKA/PIAS3/RANGAP1/NUP155/TPR/INCENP/NUP188/NUP210/PCNA/NUP133/NUP62/NUP205/NUP37/NUP107/RAE1/NUP85/NUP93/POM121/NUP214/NUP43/POM121C/NUP42/PIAS4/NDC1
REACTOME_HDR_THROUGH_HOMOLOGOUS_RECOMBINATION_HRR	REACTOME_HDR_THROUGH_HOMOLOGOUS_RECOMBINATION_HRR	68	0.615032	2.39347	9.66221e-08	2.7691e-06	2.00179e-06	10483	tags=66%, list=29%, signal=47%	EXO1/BLM/EME1/RAD51/XRCC2/CHEK1/RFC4/POLD1/BRCA1/BARD1/DNA2/RMI2/RAD51AP1/RBBP8/PCNA/POLD3/TOPBP1/RFC2/RAD51D/RHNO1/SLX4/BRCA2/POLE2/XRCC3/RMI1/ATRIP/RAD1/EME2/RPA1/POLD2/RFC5/RAD51C/UBA52/TOP3A/BRIP1/RPA2/MRE11/POLE/POLE3/HUS1/RFC3/MUS81/ATR/SLX1A/RAD9A
REACTOME_SWITCHING_OF_ORIGINS_TO_A_POST_REPLICATIVE_STATE	REACTOME_SWITCHING_OF_ORIGINS_TO_A_POST_REPLICATIVE_STATE	92	0.584039	2.3899	4.50455e-08	1.33653e-06	9.66177e-07	10128	tags=55%, list=28%, signal=40%	ORC1/CDC6/MCM2/CCNE1/CDT1/UBE2C/GMNN/PSMD4/UBE2S/ORC6/MCM7/CCNE2/MCM6/PSMB4/MCM5/MCM4/MCM3/PSME3/PSMD14/MCM8/ANAPC7/PSMB9/ANAPC11/PSMD2/PSMA6/PSMD3/PSMD11/PSMB3/PSMA8/PSMC4/CDK2/CDC27/UBA52/UBE2E1/ORC3/ANAPC5/PSMB2/CDC23/PSMD1/ANAPC1/PSMB8/PSMD10/PSMA5/PSMD8/ANAPC2/PSMC3/ANAPC4/UBE2D1/PSMD13/PSME4/PSMA7
REACTOME_KINESINS	REACTOME_KINESINS	61	0.626741	2.38483	2.88689e-07	7.20866e-06	5.21115e-06	3942	tags=46%, list=11%, signal=41%	TUBAL3/TUBA3C/TUBA3E/TUBB8/KLC3/KIF21B/KIF18B/KIF4A/KIF2C/TUBB8B/KIFC1/KIF4B/TUBA4A/KIF20A/KIF23/KIF11/KIF18A/RACGAP1/TUBA1C/TUBA3D/KIF26B/KIF15/KIF3C/CENPE/KLC2/TUBA1B/KIFAP3/TUBA4B
KEGG_CELL_CYCLE	KEGG_CELL_CYCLE	125	0.554383	2.37365	6.61011e-10	3.26876e-08	2.36299e-08	8414	tags=52%, list=23%, signal=40%	SFN/ORC1/E2F2/CDC6/SMC1B/MCM2/CDC20/PLK1/PKMYT1/CCNE1/CDC45/BUB1B/TTK/PTTG1/CDKN2A/BUB1/ORC6/CDK1/MCM7/CCNB1/CCNE2/RBL1/MCM6/ESPL1/CHEK1/MCM5/CDC25A/MCM4/CDC25C/CCNB2/CDC7/MCM3/E2F3/E2F1/TGFB2/CDK4/CDKN2B/PCNA/CDC25B/PRKDC/E2F5/SKP1P2/ANAPC7/MAD2L1/DBF4/HDAC2/ANAPC11/SMC3/YWHAZ/CDK7/CDK2/TFDP1/CCNB3/HDAC1/CDKN2D/E2F4/TP53/CDC27/CDKN1C/ZBTB17/ORC3/ANAPC5/CDKN2C/BUB3/SMAD2
BIOCARTA_MCM_PATHWAY	BIOCARTA_MCM_PATHWAY	18	0.825353	2.37211	1.22637e-06	2.56075e-05	1.85117e-05	3246	tags=67%, list=9%, signal=61%	ORC1/CDC6/MCM2/CCNE1/CDT1/ORC6/MCM7/MCM6/MCM5/MCM4/KITLG/MCM3
REACTOME_CILIUM_ASSEMBLY	REACTOME_CILIUM_ASSEMBLY	199	0.517319	2.35903	1e-10	5.73182e-09	4.14354e-09	10415	tags=57%, list=29%, signal=41%	TUBAL3/TUBA3C/TUBA3E/TUBB8/SSTR3/NEK2/PLK1/TUBB8B/CCT3/TUBA4A/CEP131/CDK1/KIF24/TUBA1C/CEP72/TUBA3D/KIF3C/TUBG1/SFI1/CENPJ/TUBA1B/HAUS5/TUBB/FBF1/ATAT1/CNGB1/KIFAP3/TUBA4B/DYNC2I2/TTC26/ALMS1/RHO/CCT5/KIF17/TMEM67/TUBB4B/HAUS1/EXOC6/CEP89/MARK4/PLK4/CEP250/CEP41/TCTN2/SDCCAG8/EXOC8/CEP164/HAUS8/SSNA1/PDE6D/HAUS6/CEP97/EXOC3/CCT4/NDE1/IFT57/CNGA4/IFT80/IFT81/IQCB1/MAPRE1/B9D1/NEDD1/OFD1/CDK5RAP2/I…
REACTOME_SEALING_OF_THE_NUCLEAR_ENVELOPE_NE_BY_ESCRT_III	REACTOME_SEALING_OF_THE_NUCLEAR_ENVELOPE_NE_BY_ESCRT_III	32	0.708584	2.35313	1.2544e-06	2.59312e-05	1.87457e-05	4928	tags=38%, list=14%, signal=32%	TUBAL3/TUBA3C/TUBA3E/TUBB8/TUBB8B/TUBA4A/TUBA1C/TUBA3D/TUBA1B/TUBA4B/CHMP4C/TUBB4B
REACTOME_PROCESSING_OF_CAPPED_INTRON_CONTAINING_PRE_MRNA	REACTOME_PROCESSING_OF_CAPPED_INTRON_CONTAINING_PRE_MRNA	244	0.498702	2.34663	1e-10	5.73182e-09	4.14354e-09	11837	tags=61%, list=33%, signal=42%	LUZP4/SF3B4/SNRPE/PRCC/DDX39A/PRPF3/CSTF2/SNRPB/CHTOP/NUP155/ALYREF/TPR/NUP188/SF3A2/NUP210/NUP133/NUP62/NUP205/EFTUD2/TFIP11/SNRPD1/SNRPC/LSM2/NUP37/LSM4/NUP107/DHX9/PUF60/UPF3B/RAE1/GPKOW/THOC5/SNRPA/SNRPA1/RBM8A/CASC3/PPIL1/NUP85/SNRPD2/HNRNPU/CPSF4/CPSF6/ZMAT5/NXT1/EIF4A3/NUP93/SNRPF/RBM42/SNRNP40/PRPF6/LSM7/PPIH/SYMPK/POM121/PQBP1/SRRT/U2AF2/SNU13/ZC3H11A/NUP214/SF3B5/NUP43/TXNL4A/PHF5A/POM1…
WP_DNA_IRDOUBLE_STRAND_BREAKS_AND_CELLULAR_RESPONSE_VIA_ATM	WP_DNA_IRDOUBLE_STRAND_BREAKS_AND_CELLULAR_RESPONSE_VIA_ATM	55	0.628876	2.34068	1.50761e-06	2.99386e-05	2.16426e-05	9532	tags=62%, list=26%, signal=46%	EXO1/BLM/CDKN2A/RAD51/CHEK1/MDC1/CDC25C/FANCD2/BRCA1/PARP1/TP73/BAK1/E2F1/DCLRE1C/ACTL6A/PCNA/PRKDC/TRIM28/NABP2/BRCA2/H2AX/TP53BP1/HSF1/BAX/SMC3/RNF8/BID/TP53/CASP9/RASSF1/MRE11/ABL1/RIF1/CDK5
WP_CELL_CYCLE	WP_CELL_CYCLE	120	0.549709	2.33509	2.30017e-09	9.66839e-08	6.98929e-08	8566	tags=52%, list=24%, signal=40%	SFN/ORC1/E2F2/CDC6/SMC1B/MCM2/CDC20/PLK1/PKMYT1/CCNE1/CDC45/TTK/PTTG1/CDKN2A/BUB1/ORC6/CDK1/MCM7/CCNB1/CCNE2/RBL1/MCM6/ESPL1/CHEK1/MCM5/CDC25A/MCM4/CDC25C/CCNB2/CDC7/MCM3/E2F3/E2F1/TGFB2/CDK4/CDKN2B/PCNA/CDC25B/PRKDC/E2F5/ANAPC7/DBF4/HDAC2/ANAPC11/SMC3/YWHAZ/CDK7/CDK2/TFDP1/CCNB3/HDAC1/CDKN2D/E2F4/TP53/CDC27/CDKN1C/ZBTB17/ORC3/ANAPC5/CDKN2C/BUB3/SMAD2/CDC23
REACTOME_HOMOLOGOUS_DNA_PAIRING_AND_STRAND_EXCHANGE	REACTOME_HOMOLOGOUS_DNA_PAIRING_AND_STRAND_EXCHANGE	43	0.659456	2.33337	8.94815e-07	2.01493e-05	1.4566e-05	7087	tags=56%, list=19%, signal=45%	EXO1/BLM/RAD51/XRCC2/CHEK1/RFC4/BRCA1/BARD1/DNA2/RMI2/RAD51AP1/RBBP8/TOPBP1/RFC2/RAD51D/RHNO1/BRCA2/XRCC3/RMI1/ATRIP/RAD1/RPA1/RFC5/RAD51C
REACTOME_INTERACTIONS_OF_REV_WITH_HOST_CELLULAR_PROTEINS	REACTOME_INTERACTIONS_OF_REV_WITH_HOST_CELLULAR_PROTEINS	37	0.676685	2.33131	1.38561e-06	2.79561e-05	2.02095e-05	7985	tags=65%, list=22%, signal=51%	RANGAP1/NUP155/TPR/NUP188/RCC1/NUP210/NUP133/NUP62/NUP205/NUP37/NUP107/RAE1/RAN/KPNB1/NUP85/RANBP1/NUP93/NPM1/POM121/NUP214/NUP43/POM121C/NUP42/NDC1
REACTOME_DISEASES_OF_DNA_REPAIR	REACTOME_DISEASES_OF_DNA_REPAIR	51	0.636685	2.32763	7.83467e-07	1.82954e-05	1.32258e-05	9049	tags=63%, list=25%, signal=47%	EXO1/BLM/NEIL3/RAD51/XRCC2/RFC4/BRCA1/BARD1/DNA2/MSH2/RMI2/RAD51AP1/RBBP8/TOPBP1/RFC2/RAD51D/RHNO1/BRCA2/RMI1/ATRIP/MSH6/RAD1/RPA1/RFC5/OGG1/RAD51C/PMS2/TOP3A/MUTYH/BRIP1/RPA2/MRE11
REACTOME_COPI_DEPENDENT_GOLGI_TO_ER_RETROGRADE_TRAFFIC	REACTOME_COPI_DEPENDENT_GOLGI_TO_ER_RETROGRADE_TRAFFIC	100	0.568165	2.32749	8.108e-09	3.00711e-07	2.17385e-07	6825	tags=43%, list=19%, signal=35%	TUBAL3/TUBA3C/TUBA3E/TUBB8/KLC3/KIF21B/KIF18B/KIF4A/KIF2C/TUBB8B/KIFC1/KIF4B/TUBA4A/KIF20A/KIF23/KIF11/KIF18A/RACGAP1/TUBA1C/TUBA3D/COPA/KIF26B/KIF15/TMED3/KIF3C/CENPE/KLC2/TUBA1B/KIFAP3/TUBA4B/ARF1/KIF12/TUBB4B/NSF/COPE/KIF2A/KIF20B/KIF22/TMED9/KIF9/COPZ1/COPG2/KIF5A
REACTOME_ANCHORING_OF_THE_BASAL_BODY_TO_THE_PLASMA_MEMBRANE	REACTOME_ANCHORING_OF_THE_BASAL_BODY_TO_THE_PLASMA_MEMBRANE	97	0.562755	2.30733	1.37897e-07	3.86418e-06	2.79342e-06	10410	tags=65%, list=29%, signal=47%	NEK2/PLK1/TUBA4A/CEP131/CDK1/KIF24/CEP72/TUBG1/SFI1/CENPJ/HAUS5/TUBB/FBF1/ALMS1/TMEM67/TUBB4B/HAUS1/CEP89/MARK4/PLK4/CEP250/CEP41/TCTN2/SDCCAG8/CEP164/HAUS8/SSNA1/HAUS6/CEP97/NDE1/IQCB1/MAPRE1/B9D1/NEDD1/OFD1/CDK5RAP2/DYNC1H1/CKAP5/CEP152/CEP83/CSNK1D/CEP290/RPGRIP1L/CETN2/CSNK1E/TUBB4A/DYNLL1/C2CD3/DCTN2/HAUS3/HAUS4/CEP162/NPHP1/CEP78/CNTRL/DCTN1/HAUS2/ODF2/B9D2/RAB8A/DCTN3/AHI1/TMEM216
REACTOME_RESOLUTION_OF_D_LOOP_STRUCTURES_THROUGH_SYNTHESIS_DEPENDENT_STRAND_ANNEALING_SDSA	REACTOME_RESOLUTION_OF_D_LOOP_STRUCTURES_THROUGH_SYNTHESIS_DEPENDENT_STRAND_ANNEALING_SDSA	27	0.713068	2.30094	1.82614e-05	0.000270914	0.000195844	5469	tags=52%, list=15%, signal=44%	EXO1/BLM/RAD51/XRCC2/BRCA1/BARD1/DNA2/RMI2/RAD51AP1/RBBP8/RAD51D/BRCA2/XRCC3/RMI1
REACTOME_SNRNP_ASSEMBLY	REACTOME_SNRNP_ASSEMBLY	54	0.622722	2.29863	1.70277e-06	3.27817e-05	2.36979e-05	9595	tags=65%, list=26%, signal=48%	SNRPE/SNRPB/GEMIN7/NUP155/TPR/NUP188/NUP210/NUP133/NUP62/NUP205/SNRPD1/NUP37/NUP107/RAE1/NUP85/SNRPD2/GEMIN4/NUP93/SNRPF/PRMT5/POM121/NUP214/NUP43/POM121C/NUP42/NDC1/GEMIN8/GEMIN5/TGS1/DDX20/WDR77/NCBP2/SNRPG/SEH1L/SNUPN
REACTOME_RRNA_PROCESSING	REACTOME_RRNA_PROCESSING	202	0.501467	2.28934	1e-10	5.73182e-09	4.14354e-09	10712	tags=58%, list=29%, signal=41%	RPS4Y2/RPL39L/HEATR1/ISG20L2/RPS27/RPP25/BOP1/UTP14A/DHX37/DCAF13/BYSL/RPL17/NOP2/NOP56/PES1/UTP25/FBL/NOC4L/NHP2/PDCD11/UTP18/UTP6/RRP1/RIOK1/RRP9/DKC1/NOP58/DDX49/RPS21/WDR46/UTP20/EXOSC5/EXOSC2/RRP7A/RPS12/NOL6/RRP36/DDX52/LTV1/RPL36A/PWP2/PELP1/WDR3/EXOSC1/LAS1L/EMG1/EXOSC3/RPLP0/SENP3/PNO1/FTSJ3/RPL23A/RPL27/NOL12/RPS10/RPL23/RPP21/RPP40/TSR1/NOL11/RPS5/SNU13/RPL38/RPL39/RBM28/MRM1/MRM2/NAT1…
REACTOME_SUMOYLATION_OF_DNA_DAMAGE_RESPONSE_AND_REPAIR_PROTEINS	REACTOME_SUMOYLATION_OF_DNA_DAMAGE_RESPONSE_AND_REPAIR_PROTEINS	77	0.573756	2.28923	9.4415e-07	2.10721e-05	1.5233e-05	8628	tags=45%, list=24%, signal=35%	CBX2/BLM/CDKN2A/EID3/MDC1/BRCA1/PARP1/NUP155/TPR/NUP188/RNF2/NUP210/NUP133/NUP62/NUP205/NUP37/NSMCE2/NUP107/CBX4/RAE1/CBX8/NUP85/TDG/NUP93/RPA1/SMC3/POM121/NUP214/NUP43/POM121C/NUP42/PIAS4/NDC1/XRCC4/CETN2
REACTOME_NUCLEAR_IMPORT_OF_REV_PROTEIN	REACTOME_NUCLEAR_IMPORT_OF_REV_PROTEIN	34	0.675833	2.28864	2.93481e-05	0.000408927	0.000295614	7985	tags=65%, list=22%, signal=51%	NUP155/TPR/NUP188/RCC1/NUP210/NUP133/NUP62/NUP205/NUP37/NUP107/RAE1/RAN/KPNB1/NUP85/NUP93/NPM1/POM121/NUP214/NUP43/POM121C/NUP42/NDC1
REACTOME_RHO_GTPASES_ACTIVATE_IQGAPS	REACTOME_RHO_GTPASES_ACTIVATE_IQGAPS	32	0.684794	2.27413	5.92979e-06	0.000102431	7.40476e-05	3942	tags=34%, list=11%, signal=31%	TUBAL3/TUBA3C/TUBA3E/TUBB8/IQGAP3/TUBB8B/TUBA4A/TUBA1C/TUBA3D/TUBA1B/TUBA4B
REACTOME_APC_C_MEDIATED_DEGRADATION_OF_CELL_CYCLE_PROTEINS	REACTOME_APC_C_MEDIATED_DEGRADATION_OF_CELL_CYCLE_PROTEINS	88	0.563039	2.27328	2.5501e-07	6.43135e-06	4.64923e-06	11049	tags=61%, list=30%, signal=43%	CDC20/NEK2/PLK1/BUB1B/UBE2C/PTTG1/PSMD4/UBE2S/CDK1/AURKB/CCNB1/PSMB4/AURKA/PSME3/FBXO5/PSMD14/ANAPC7/MAD2L1/PSMB9/ANAPC11/PSMD2/PSMA6/PSMD3/PSMD11/PSMB3/PSMA8/PSMC4/CDK2/CDC27/UBA52/UBE2E1/ANAPC5/BUB3/PSMB2/CDC23/PSMD1/ANAPC1/PSMB8/PSMD10/PSMA5/PSMD8/ANAPC2/PSMC3/ANAPC4/UBE2D1/PSMD13/PSME4/PSMA7/PSMC5/PSMB6/CDC26/PSMC2/PSMD7/RPS27A
REACTOME_TRNA_PROCESSING_IN_THE_NUCLEUS	REACTOME_TRNA_PROCESSING_IN_THE_NUCLEUS	58	0.601912	2.26946	7.71183e-06	0.000128803	9.31118e-05	10891	tags=72%, list=30%, signal=51%	CSTF2/RPP25/TSEN54/TSEN15/NUP155/TPR/NUP188/NUP210/NUP133/NUP62/NUP205/POP1/NUP37/NUP107/RAE1/RAN/POP7/NUP85/XPOT/CPSF4/NUP93/RPP21/RPP40/POM121/NUP214/NUP43/POP4/POM121C/NUP42/NDC1/RPP30/POP5/CPSF1/RPP38/SEH1L/RTCB/TSEN2/AAAS/FAM98B/TSEN34/CLP1/NUP50
PID_ATR_PATHWAY	PID_ATR_PATHWAY	39	0.653397	2.26888	6.72042e-06	0.000113916	8.235e-05	6926	tags=59%, list=19%, signal=48%	CDC6/MCM2/PLK1/CLSPN/RAD51/MCM7/CHEK1/RFC4/CDC25A/CDC25C/FANCD2/TIPIN/TOPBP1/TIMELESS/RFC2/BRCA2/CEP164/ATRIP/RAD1/RPA1/YWHAZ/RFC5/CDK2
REACTOME_GOLGI_TO_ER_RETROGRADE_TRANSPORT	REACTOME_GOLGI_TO_ER_RETROGRADE_TRANSPORT	134	0.522053	2.26446	1.99602e-08	6.80265e-07	4.91765e-07	7716	tags=40%, list=21%, signal=31%	TUBAL3/TUBA3C/TUBA3E/TUBB8/KLC3/KIF21B/PAFAH1B3/KIF18B/KIF4A/KIF2C/TUBB8B/KIFC1/KIF4B/TUBA4A/KIF20A/KIF23/KIF11/KIF18A/RACGAP1/TUBA1C/TUBA3D/COPA/KIF26B/KIF15/TMED3/KIF3C/CENPE/KLC2/TUBA1B/RAB6B/KIFAP3/TUBA4B/ARF1/KIF12/TUBB4B/NSF/COPE/KIF2A/RAB3GAP2/KIF20B/KIF22/TMED9/BICD1/KIF9/COPZ1/COPG2/KIF5A/KIF25/PLA2G6/DYNC1LI1/ARFGAP1/DYNC1H1/KIF3A
REACTOME_G2_M_CHECKPOINTS	REACTOME_G2_M_CHECKPOINTS	166	0.509671	2.26006	5.39314e-10	2.7203e-08	1.96651e-08	6979	tags=39%, list=19%, signal=32%	SFN/EXO1/ORC1/CDC6/MCM2/MCM10/PKMYT1/BLM/GTSE1/CLSPN/CDC45/PSMD4/ORC6/H4C15/CDK1/MCM7/CCNB1/MCM6/CHEK1/RFC4/PSMB4/MCM5/CDC25A/MDC1/MCM4/CDC25C/CCNB2/BRCA1/BARD1/CDC7/DNA2/MCM3/RMI2/H2BU1/H4C14/PSME3/NSD2/RBBP8/PSMD14/TOPBP1/MCM8/RFC2/RHNO1/H2AX/RMI1/PSMB9/TP53BP1/DBF4/H4C5/PSMD2/ATRIP/RAD1/H2BC17/PSMA6/PSMD3/RPA1/PSMD11/PSMB3/PSMA8/RNF8/YWHAZ/RFC5/PSMC4/CDK2/H3-4
REACTOME_AURKA_ACTIVATION_BY_TPX2	REACTOME_AURKA_ACTIVATION_BY_TPX2	72	0.574102	2.25546	1.63834e-06	3.17839e-05	2.29766e-05	10358	tags=67%, list=28%, signal=48%	NEK2/PLK1/TUBA4A/CEP131/TPX2/CDK1/CEP72/AURKA/HMMR/TUBG1/SFI1/CENPJ/HAUS5/TUBB/ALMS1/TUBB4B/HAUS1/PLK4/CEP250/CEP41/SDCCAG8/CEP164/HAUS8/SSNA1/HAUS6/NDE1/MAPRE1/NEDD1/OFD1/CDK5RAP2/DYNC1H1/CKAP5/CEP152/CSNK1D/CEP290/CETN2/CSNK1E/TUBB4A/DYNLL1/DCTN2/HAUS3/HAUS4/CEP78/CNTRL/DCTN1/HAUS2/ODF2/DCTN3
REACTOME_RECRUITMENT_OF_MITOTIC_CENTROSOME_PROTEINS_AND_COMPLEXES	REACTOME_RECRUITMENT_OF_MITOTIC_CENTROSOME_PROTEINS_AND_COMPLEXES	81	0.560512	2.25438	1.22859e-06	2.56075e-05	1.85117e-05	10358	tags=63%, list=28%, signal=45%	NEK2/PLK1/TUBA4A/CEP131/CDK1/CEP72/NME7/TUBG1/SFI1/CENPJ/HAUS5/TUBB/ALMS1/TUBB4B/HAUS1/PLK4/CEP250/CEP41/SDCCAG8/CEP164/HAUS8/SSNA1/MZT2A/HAUS6/NDE1/MZT2B/MAPRE1/NEDD1/OFD1/CDK5RAP2/DYNC1H1/TUBGCP2/CKAP5/CEP152/CSNK1D/CEP290/CETN2/CSNK1E/TUBB4A/DYNLL1/DCTN2/HAUS3/HAUS4/CEP78/CNTRL/TUBG2/DCTN1/MZT1/HAUS2/ODF2/DCTN3
REACTOME_RESOLUTION_OF_D_LOOP_STRUCTURES	REACTOME_RESOLUTION_OF_D_LOOP_STRUCTURES	35	0.658007	2.25013	2.47028e-05	0.00035398	0.000255893	6293	tags=49%, list=17%, signal=40%	EXO1/BLM/EME1/RAD51/XRCC2/BRCA1/BARD1/DNA2/RMI2/RAD51AP1/RBBP8/RAD51D/SLX4/BRCA2/XRCC3/RMI1/EME2
REACTOME_ORC1_REMOVAL_FROM_CHROMATIN	REACTOME_ORC1_REMOVAL_FROM_CHROMATIN	71	0.573883	2.24588	1.50252e-06	2.99386e-05	2.16426e-05	11214	tags=59%, list=31%, signal=41%	ORC1/CDC6/MCM2/CDT1/PSMD4/ORC6/MCM7/MCM6/PSMB4/MCM5/MCM4/MCM3/PSME3/PSMD14/MCM8/PSMB9/PSMD2/PSMA6/PSMD3/PSMD11/PSMB3/PSMA8/PSMC4/CDK2/UBA52/ORC3/PSMB2/PSMD1/PSMB8/PSMD10/PSMA5/PSMD8/PSMC3/PSMD13/PSME4/PSMA7/PSMC5/PSMB6/PSMC2/PSMD7/RPS27A/RBX1
REACTOME_POLO_LIKE_KINASE_MEDIATED_EVENTS	REACTOME_POLO_LIKE_KINASE_MEDIATED_EVENTS	16	0.790397	2.2327	5.48041e-05	0.000677529	0.000489787	2745	tags=62%, list=8%, signal=58%	MYBL2/CENPF/PLK1/PKMYT1/FOXM1/CCNB1/LIN9/CDC25A/CDC25C/CCNB2
WP_GASTRIC_CANCER_NETWORK_1	WP_GASTRIC_CANCER_NETWORK_1	27	0.69163	2.23177	5.60822e-05	0.000689947	0.000498764	6931	tags=70%, list=19%, signal=57%	S100P/MYBL2/CENPF/UBE2C/TOP2A/TPX2/LIN9/ECT2/MCM4/KIF15/AURKA/E2F7/RUVBL1/ACTL6A/NUP107/KIF20B/H3-3A/NOTCH1/RNF216
REACTOME_G1_S_SPECIFIC_TRANSCRIPTION	REACTOME_G1_S_SPECIFIC_TRANSCRIPTION	29	0.687467	2.23016	2.05222e-05	0.000297939	0.000215381	7434	tags=79%, list=20%, signal=63%	ORC1/CDC6/CCNE1/CDT1/CDC45/CDK1/LIN9/RBL1/CDC25A/TYMS/E2F1/RRM2/TK1/PCNA/FBXO5/E2F5/POLA1/LIN37/RBBP4/TFDP1/E2F6/HDAC1/E2F4
REACTOME_TELOMERE_C_STRAND_LAGGING_STRAND_SYNTHESIS	REACTOME_TELOMERE_C_STRAND_LAGGING_STRAND_SYNTHESIS	34	0.657752	2.22741	9.40263e-05	0.00107959	0.000780436	6914	tags=56%, list=19%, signal=45%	BLM/DSCC1/RFC4/POLD1/PRIM1/DNA2/CHTF18/POLA2/FEN1/PCNA/LIG1/POLD3/RFC2/POLA1/PRIM2/ACD/RPA1/POLD2/RFC5
REACTOME_NUCLEAR_EVENTS_MEDIATED_BY_NFE2L2	REACTOME_NUCLEAR_EVENTS_MEDIATED_BY_NFE2L2	79	0.55531	2.22727	3.62229e-06	6.47903e-05	4.6837e-05	6917	tags=35%, list=19%, signal=29%	G6PD/NQO1/SRXN1/SQSTM1/TXNRD1/TKT/PSMD4/CDKN2A/ME1/PSMB4/GSTA3/MAFG/GCLM/PGD/GSR/PSME3/PSMD14/TALDO1/PSMB9/PSMD2/PSMA6/PSMD3/PSMD11/PSMB3/PRDX1/NOTCH1/PSMC4/ATF4
REACTOME_RRNA_MODIFICATION_IN_THE_NUCLEUS_AND_CYTOSOL	REACTOME_RRNA_MODIFICATION_IN_THE_NUCLEUS_AND_CYTOSOL	59	0.585766	2.2233	1.60661e-06	3.14099e-05	2.27063e-05	10002	tags=75%, list=27%, signal=54%	HEATR1/UTP14A/DHX37/DCAF13/NOP2/NOP56/UTP25/FBL/NOC4L/NHP2/PDCD11/UTP18/UTP6/RRP9/DKC1/NOP58/DDX49/WDR46/UTP20/RRP7A/NOL6/RRP36/DDX52/PWP2/WDR3/EMG1/PNO1/NOL11/SNU13/NAT10/BUD23/DIMT1/IMP4/TBL3/WDR75/UTP4/NOP14/UTP11/TSR3/RPS6/TRMT112/BMS1/RPS2/WDR43
REACTOME_SUMOYLATION_OF_RNA_BINDING_PROTEINS	REACTOME_SUMOYLATION_OF_RNA_BINDING_PROTEINS	47	0.611247	2.21907	3.8566e-05	0.000511913	0.000370063	7985	tags=49%, list=22%, signal=38%	CBX2/NUP155/TPR/NUP188/RNF2/NUP210/NUP133/NUP62/NUP205/NUP37/NUP107/CBX4/NOP58/RAE1/CBX8/NUP85/NUP93/POM121/NUP214/NUP43/POM121C/NUP42/NDC1
REACTOME_EXPORT_OF_VIRAL_RIBONUCLEOPROTEINS_FROM_NUCLEUS	REACTOME_EXPORT_OF_VIRAL_RIBONUCLEOPROTEINS_FROM_NUCLEUS	33	0.65693	2.20825	4.22747e-05	0.000549571	0.000397286	7985	tags=61%, list=22%, signal=47%	NUP155/TPR/NUP188/NUP210/NUP133/NUP62/NUP205/NUP37/NUP107/RAE1/RAN/HSPA1A/NUP85/NUP93/POM121/NUP214/NUP43/POM121C/NUP42/NDC1
KEGG_PATHOGENIC_ESCHERICHIA_COLI_INFECTION	KEGG_PATHOGENIC_ESCHERICHIA_COLI_INFECTION	56	0.588208	2.2027	1.02956e-05	0.000166445	0.000120324	3563	tags=27%, list=10%, signal=24%	TUBAL3/TUBA3C/TUBA3E/TUBB8/TLR5/TUBB7P/LY96/TUBA4A/TUBA1C/TUBA3D/ARPC1B/ARHGEF2/TUBA1B/ARPC5/TUBB
WP_G1_TO_S_CELL_CYCLE_CONTROL	WP_G1_TO_S_CELL_CYCLE_CONTROL	64	0.572974	2.20149	8.7371e-06	0.000144967	0.000104797	7708	tags=58%, list=21%, signal=46%	ORC1/E2F2/MCM2/CCNE1/CDC45/CDKN2A/ORC6/CDK1/MCM7/CCNB1/CCNE2/MCM6/MYT1/MCM5/CDC25A/MCM4/CREB3L4/PRIM1/MCM3/E2F3/POLA2/E2F1/CDK4/CDKN2B/PCNA/PRIM2/POLE2/RPA1/ATF6B/CREB3/CDK7/CDK2/TFDP1/CREB3L1/CDKN2D/TP53/CDKN1C
REACTOME_TRNA_PROCESSING	REACTOME_TRNA_PROCESSING	108	0.532161	2.19793	1.44527e-07	4.00548e-06	2.89556e-06	10891	tags=66%, list=30%, signal=46%	EPRS1/CSTF2/LAGE3/RPP25/TSEN54/PUS1/TSEN15/WDR4/TRMU/NUP155/METTL1/TPR/NUP188/NUP210/NUP133/NUP62/NUP205/POP1/NUP37/CTU1/PUS7/NUP107/RAE1/FTSJ1/RAN/TRMT1/GTPBP3/POP7/TRMT6/NUP85/XPOT/CPSF4/NUP93/URM1/RPP21/RPP40/TRMT61A/POM121/CDKAL1/NUP214/NUP43/POP4/POM121C/NUP42/TRMT12/NDC1/TP53RK/QTRT2/TRDMT1/RPP30/POP5/ADAT2/CPSF1/DUS2/CTU2/RPP38/TPRKB/SEH1L/TRMT112/RTCB/TSEN2/TRMT61B/TRMT13/THADA/AAAS/TRMT1…
REACTOME_RHO_GTPASE_EFFECTORS	REACTOME_RHO_GTPASE_EFFECTORS	323	0.450402	2.19378	1e-10	5.73182e-09	4.14354e-09	4431	tags=24%, list=12%, signal=22%	KLK3/TUBAL3/TUBA3C/TUBA3E/TUBB8/KLC3/S100A9/KLK2/SFN/NUF2/IQGAP3/CENPF/CENPM/H2AC18/SKA1/CENPI/KIF2C/CDC20/PLK1/CENPL/KIF14/TUBB8B/NOX3/CDCA8/BUB1B/WIPF3/TUBA4A/NCF2/NDC80/H3C14/ERCC6L/SGO2/BUB1/BIRC5/H4C15/CENPA/S100A8/AURKB/KNTC1/KIF18A/PKN1/ZWINT/RPS27/ROPN1/PRC1/TUBA1C/TUBA3D/SPC25/ARPC1B/CDC25C/LIMK1/SGO1/CIT/H2AC19/CENPE/PMF1/CENPO/CENPK/NOX1/SRC/KLC2/TUBA1B/CENPH/ARPC5/SPC24/H2BU1/RCC2/AHC…
REACTOME_NS1_MEDIATED_EFFECTS_ON_HOST_PATHWAYS	REACTOME_NS1_MEDIATED_EFFECTS_ON_HOST_PATHWAYS	41	0.629255	2.19111	3.39812e-05	0.000463246	0.000334881	7985	tags=54%, list=22%, signal=42%	KPNA7/KPNA2/NUP155/TPR/NUP188/NUP210/NUP133/NUP62/NUP205/NUP37/NUP107/RAE1/KPNB1/NUP85/CPSF4/NUP93/POM121/NUP214/NUP43/POM121C/NUP42/NDC1
REACTOME_NUCLEAR_PORE_COMPLEX_NPC_DISASSEMBLY	REACTOME_NUCLEAR_PORE_COMPLEX_NPC_DISASSEMBLY	36	0.641905	2.19057	5.15384e-05	0.00065808	0.000475727	7985	tags=58%, list=22%, signal=46%	CDK1/CCNB1/CCNB2/NUP155/TPR/NUP188/NUP210/NUP133/NUP62/NUP205/NUP37/NUP107/RAE1/NUP85/NUP93/POM121/NUP214/NUP43/POM121C/NUP42/NDC1
KEGG_SPLICEOSOME	KEGG_SPLICEOSOME	127	0.509072	2.18845	1.57781e-07	4.32525e-06	3.12673e-06	12523	tags=71%, list=34%, signal=47%	SF3B4/SNRPE/PRPF3/HSPA6/SNRPB/ALYREF/SF3A2/HSPA1B/EFTUD2/SNRPD1/SNRPC/LSM2/LSM4/PUF60/SNRPA/HSPA1A/SNRPA1/RBM8A/PPIL1/SNRPD2/HNRNPU/PRPF40B/EIF4A3/SNRPF/DHX8/SNRNP40/PRPF6/LSM7/PPIH/PQBP1/U2AF2/SNU13/SF3B5/TXNL4A/PHF5A/THOC2/MAGOHB/THOC1/TCERG1/RBMX/DHX16/PRPF19/THOC3/SF3A3/CHERP/HNRNPM/PCBP1/USP39/HSPA8/NCBP2/U2SURP/SNRPG/DDX23/SRSF9/HNRNPA3/PRPF8/RBM17/PRPF4/SF3A1/ISY1/HNRNPA1/DDX46/BUD31/SF3B2…
REACTOME_COPI_INDEPENDENT_GOLGI_TO_ER_RETROGRADE_TRAFFIC	REACTOME_COPI_INDEPENDENT_GOLGI_TO_ER_RETROGRADE_TRAFFIC	53	0.592746	2.1807	1.26669e-05	0.000200918	0.000145244	3942	tags=23%, list=11%, signal=20%	TUBAL3/TUBA3C/TUBA3E/TUBB8/PAFAH1B3/TUBB8B/TUBA4A/TUBA1C/TUBA3D/TUBA1B/RAB6B/TUBA4B
REACTOME_MRNA_SPLICING	REACTOME_MRNA_SPLICING	190	0.479626	2.17864	8.35507e-09	3.05384e-07	2.20763e-07	12734	tags=69%, list=35%, signal=45%	SF3B4/SNRPE/PRCC/PRPF3/CSTF2/SNRPB/ALYREF/SF3A2/EFTUD2/TFIP11/SNRPD1/SNRPC/LSM2/LSM4/DHX9/PUF60/UPF3B/GPKOW/SNRPA/SNRPA1/RBM8A/CASC3/PPIL1/SNRPD2/HNRNPU/CPSF4/CPSF6/ZMAT5/EIF4A3/SNRPF/RBM42/SNRNP40/PRPF6/LSM7/PPIH/SYMPK/PQBP1/SRRT/U2AF2/SNU13/SF3B5/TXNL4A/PHF5A/MAGOHB/PTBP1/SUGP1/SNRNP25/POLR2H/RNPS1/CD2BP2/RBMX/DHX16/PRPF19/POLR2F/SF3A3/FIP1L1/CWC27/CHERP/HNRNPM/CPSF1/PCBP1/USP39/HNRNPUL1/HSPA8/…
REACTOME_UNWINDING_OF_DNA	REACTOME_UNWINDING_OF_DNA	12	0.846799	2.16647	1.00665e-05	0.000163791	0.000118405	4667	tags=92%, list=13%, signal=80%	MCM2/GINS4/CDC45/GINS1/MCM7/MCM6/MCM5/MCM4/GINS2/MCM3/MCM8
PID_FANCONI_PATHWAY	PID_FANCONI_PATHWAY	47	0.594987	2.16004	8.45065e-05	0.00100059	0.000723327	9049	tags=60%, list=25%, signal=45%	UBE2T/BLM/FANCI/FANCE/FANCB/CHEK1/RFC4/FANCD2/BRCA1/FAAP24/FANCG/FANCA/TOPBP1/RFC2/BRCA2/H2AX/XRCC3/RMI1/ATRIP/RAD1/RPA1/USP1/RFC5/FANCF/TOP3A/BRIP1/RPA2/MRE11
REACTOME_LAGGING_STRAND_SYNTHESIS	REACTOME_LAGGING_STRAND_SYNTHESIS	20	0.730797	2.15857	0.000101224	0.00113967	0.000823869	6914	tags=75%, list=19%, signal=61%	RFC4/POLD1/PRIM1/DNA2/POLA2/FEN1/PCNA/LIG1/POLD3/RFC2/POLA1/PRIM2/RPA1/POLD2/RFC5
REACTOME_ACTIVATION_OF_AMPK_DOWNSTREAM_OF_NMDARS	REACTOME_ACTIVATION_OF_AMPK_DOWNSTREAM_OF_NMDARS	29	0.665039	2.15741	8.05161e-05	0.000962377	0.000695704	3942	tags=38%, list=11%, signal=34%	TUBAL3/TUBA3C/TUBA3E/TUBB8/TUBB8B/TUBA4A/TUBA1C/TUBA3D/TUBA1B/MAPT/TUBA4B
REACTOME_TRANSPORT_OF_MATURE_TRANSCRIPT_TO_CYTOPLASM	REACTOME_TRANSPORT_OF_MATURE_TRANSCRIPT_TO_CYTOPLASM	84	0.532794	2.15614	2.64733e-06	4.94561e-05	3.57519e-05	9463	tags=55%, list=26%, signal=41%	LUZP4/DDX39A/CHTOP/NUP155/ALYREF/TPR/NUP188/NUP210/NUP133/NUP62/NUP205/NUP37/NUP107/UPF3B/RAE1/THOC5/RBM8A/CASC3/NUP85/CPSF4/NXT1/EIF4A3/NUP93/SYMPK/POM121/U2AF2/ZC3H11A/NUP214/NUP43/POM121C/THOC2/MAGOHB/THOC1/NUP42/RNPS1/NDC1/THOC3/FIP1L1/CPSF1/SLBP/GLE1/CPSF3/NCBP2/SRSF9/POLDIP3/SEH1L
REACTOME_REGULATION_OF_PLK1_ACTIVITY_AT_G2_M_TRANSITION	REACTOME_REGULATION_OF_PLK1_ACTIVITY_AT_G2_M_TRANSITION	87	0.534913	2.15591	2.48488e-06	4.71193e-05	3.40626e-05	10358	tags=60%, list=28%, signal=43%	NEK2/PLK1/TUBA4A/CEP131/CDK1/CCNB1/CEP72/CCNB2/AURKA/TUBG1/SFI1/CENPJ/HAUS5/TUBB/ALMS1/TUBB4B/HAUS1/BORA/PLK4/CEP250/CEP41/SDCCAG8/CEP164/HAUS8/SSNA1/HAUS6/NDE1/MAPRE1/NEDD1/OFD1/CDK5RAP2/DYNC1H1/UBA52/CKAP5/CEP152/CSNK1D/CEP290/CETN2/CSNK1E/TUBB4A/DYNLL1/OPTN/DCTN2/HAUS3/HAUS4/CEP78/CNTRL/DCTN1/HAUS2/ODF2/RAB8A/DCTN3
REACTOME_APC_C_CDH1_MEDIATED_DEGRADATION_OF_CDC20_AND_OTHER_APC_C_CDH1_TARGETED_PROTEINS_IN_LATE_MITOSIS_EARLY_G1	REACTOME_APC_C_CDH1_MEDIATED_DEGRADATION_OF_CDC20_AND_OTHER_APC_C_CDH1_TARGETED_PROTEINS_IN_LATE_MITOSIS_EARLY_G1	74	0.550074	2.15511	4.33046e-06	7.64838e-05	5.52903e-05	11049	tags=62%, list=30%, signal=43%	CDC20/PLK1/UBE2C/PTTG1/PSMD4/UBE2S/AURKB/PSMB4/AURKA/PSME3/PSMD14/ANAPC7/PSMB9/ANAPC11/PSMD2/PSMA6/PSMD3/PSMD11/PSMB3/PSMA8/PSMC4/CDC27/UBA52/UBE2E1/ANAPC5/PSMB2/CDC23/PSMD1/ANAPC1/PSMB8/PSMD10/PSMA5/PSMD8/ANAPC2/PSMC3/ANAPC4/UBE2D1/PSMD13/PSME4/PSMA7/PSMC5/PSMB6/CDC26/PSMC2/PSMD7/RPS27A
REACTOME_COOPERATION_OF_PREFOLDIN_AND_TRIC_CCT_IN_ACTIN_AND_TUBULIN_FOLDING	REACTOME_COOPERATION_OF_PREFOLDIN_AND_TRIC_CCT_IN_ACTIN_AND_TUBULIN_FOLDING	33	0.640015	2.15139	9.99949e-05	0.00113088	0.000817518	7537	tags=58%, list=21%, signal=46%	TUBAL3/TUBA3C/TUBA3E/CCT3/TUBA4A/TUBA1C/TUBA3D/PFDN2/TUBA1B/CCT6A/TUBA4B/CCT5/PFDN4/TUBB4B/PFDN6/CCT4/VBP1/TCP1/CCT2
REACTOME_RECYCLING_PATHWAY_OF_L1	REACTOME_RECYCLING_PATHWAY_OF_L1	49	0.587081	2.15127	2.05557e-05	0.000297939	0.000215381	5043	tags=35%, list=14%, signal=30%	TUBAL3/TUBA3C/TUBA3E/TUBB8/KIF4A/TUBB8B/KIF4B/TUBA4A/DNM1/TUBA1C/TUBA3D/SRC/TUBA1B/RPS6KA6/TUBA4B/TUBB4B/CLTA
REACTOME_CARBOXYTERMINAL_POST_TRANSLATIONAL_MODIFICATIONS_OF_TUBULIN	REACTOME_CARBOXYTERMINAL_POST_TRANSLATIONAL_MODIFICATIONS_OF_TUBULIN	45	0.603888	2.14796	3.89703e-05	0.000514571	0.000371984	6100	tags=44%, list=17%, signal=37%	TUBAL3/TUBA3C/TUBA3E/TUBB8/VASH2/TTLL4/TUBB8B/TUBA4A/TUBA1C/TTLL6/TUBA3D/TUBA1B/TUBA4B/TTLL1/TUBB4B/AGBL5/TPGS2/TTLL9/TTLL7/TTLL12
REACTOME_HDR_THROUGH_SINGLE_STRAND_ANNEALING_SSA	REACTOME_HDR_THROUGH_SINGLE_STRAND_ANNEALING_SSA	37	0.622593	2.14495	3.51558e-05	0.000469164	0.00033916	10744	tags=76%, list=29%, signal=53%	EXO1/BLM/RAD51/RFC4/BRCA1/BARD1/DNA2/RMI2/RBBP8/TOPBP1/RFC2/RHNO1/RMI1/ATRIP/RAD1/RPA1/RFC5/ERCC1/TOP3A/BRIP1/RPA2/MRE11/ABL1/HUS1/RFC3/ATR/RAD9A/RAD50
WP_PATHOGENIC_ESCHERICHIA_COLI_INFECTION	WP_PATHOGENIC_ESCHERICHIA_COLI_INFECTION	55	0.575777	2.14304	3.3441e-05	0.000458359	0.000331349	3563	tags=25%, list=10%, signal=23%	TUBAL3/TUBA3C/TUBA3E/TUBB8/TLR5/LY96/TUBA4A/TUBA1C/TUBA3D/ARPC1B/ARHGEF2/TUBA1B/ARPC5/TUBB
REACTOME_INFLUENZA_INFECTION	REACTOME_INFLUENZA_INFECTION	157	0.485345	2.14193	4.44223e-08	1.33373e-06	9.64153e-07	11701	tags=56%, list=32%, signal=38%	RPS4Y2/RPL39L/KPNA7/KPNA2/RPS27/PARP1/RPL17/NUP155/TPR/NUP188/NUP210/NUP133/NUP62/NUP205/NUP37/CLTA/NUP107/RPS21/RAE1/RAN/HSPA1A/KPNB1/NUP85/RPS12/RPL36A/CPSF4/NUP93/RPLP0/RPL23A/RPL27/RPS10/RPL23/RPS5/POM121/NUP214/RPL38/NUP43/SLC25A6/POM121C/RPL39/NUP42/UBA52/RPL19/POLR2H/NDC1/POLR2F/RPL7A/RPS18/RPL10A/RPL10L/RPL18A/RPS3/CLTC/POLR2G/RPS17/RPS6/IPO5/SEH1L/RPL8/CALR/RPS16/CANX/POLR2D/RPLP2/RPS2/R…
REACTOME_RESOLUTION_OF_ABASIC_SITES_AP_SITES	REACTOME_RESOLUTION_OF_ABASIC_SITES_AP_SITES	38	0.621275	2.13992	0.000128748	0.00139958	0.00101176	10194	tags=68%, list=28%, signal=49%	RFC4/POLD1/PARP1/FEN1/LIG3/PCNA/LIG1/POLD3/RFC2/POLE2/XRCC1/TDG/RPA1/POLD2/RFC5/OGG1/UNG/ADPRS/MUTYH/RPA2/PNKP/PARG/POLE/POLE3/SMUG1/RFC3
REACTOME_G0_AND_EARLY_G1	REACTOME_G0_AND_EARLY_G1	27	0.661706	2.13521	0.000297997	0.00274207	0.00198224	7434	tags=67%, list=20%, signal=53%	MYBL2/CDC6/CCNE1/TOP2A/CDK1/CCNE2/LIN9/RBL1/CDC25A/E2F1/PCNA/E2F5/LIN37/RBBP4/CDK2/TFDP1/HDAC1/E2F4
WP_DNA_REPAIR_PATHWAYS_FULL_NETWORK	WP_DNA_REPAIR_PATHWAYS_FULL_NETWORK	120	0.502038	2.13258	4.58316e-07	1.12221e-05	8.11246e-06	9575	tags=48%, list=26%, signal=35%	EXO1/FANCI/NEIL3/FANCE/FANCB/RAD51/CHEK1/RFC4/POLD1/FANCD2/BRCA1/PARP1/FAAP24/FANCG/FEN1/DCLRE1C/MSH2/RAD54B/LIG3/FANCA/PCNA/LIG1/PRKDC/POLD3/APEX2/RFC2/BRCA2/H2AX/POLE2/XRCC6/MSH6/XRCC1/TDG/RPA1/USP1/CDK7/POLD2/RFC5/OGG1/RAD51C/ERCC2/PMS2/UNG/ERCC1/FANCF/CENPX/MUTYH/XRCC4/CUL4B/BRIP1/CETN2/RPA2/MRE11/PNKP/POLE/POLE3/ERCC3
REACTOME_NUCLEAR_ENVELOPE_BREAKDOWN	REACTOME_NUCLEAR_ENVELOPE_BREAKDOWN	53	0.578793	2.12936	2.95323e-05	0.000409233	0.000295835	7985	tags=53%, list=22%, signal=41%	PLK1/LMNA/CDK1/CCNB1/CCNB2/NUP155/TPR/NUP188/NUP210/NUP133/NUP62/NUP205/LMNB1/NUP37/NUP107/RAE1/NUP85/VRK2/NUP93/EMD/LEMD2/POM121/NUP214/NUP43/POM121C/NUP42/TMPO/NDC1
REACTOME_FORMATION_OF_TUBULIN_FOLDING_INTERMEDIATES_BY_CCT_TRIC	REACTOME_FORMATION_OF_TUBULIN_FOLDING_INTERMEDIATES_BY_CCT_TRIC	26	0.661675	2.1291	0.000279004	0.00260611	0.00188396	4928	tags=46%, list=14%, signal=40%	TUBAL3/TUBA3C/TUBA3E/CCT3/TUBA4A/TUBA1C/TUBA3D/TUBA1B/CCT6A/TUBA4B/CCT5/TUBB4B
KEGG_HOMOLOGOUS_RECOMBINATION	KEGG_HOMOLOGOUS_RECOMBINATION	28	0.655537	2.12484	0.000177983	0.00180271	0.00130318	9049	tags=64%, list=25%, signal=48%	BLM/EME1/RAD54L/RAD51/XRCC2/POLD1/RAD54B/POLD3/RAD51D/BRCA2/XRCC3/RPA4/RPA1/POLD2/RAD51C/TOP3A/RPA2/MRE11
PID_ATM_PATHWAY	PID_ATM_PATHWAY	34	0.627307	2.12431	0.000332646	0.00297494	0.00215059	11073	tags=74%, list=30%, signal=51%	BLM/CDC25A/MDC1/CDC25C/FANCD2/BRCA1/DCLRE1C/COP1/RBBP8/TRIM28/H2AX/TP53BP1/SMC3/RNF8/BID/TOP3A/XRCC4/UIMC1/MRE11/ABL1/UBE2N/RAD9A/SMC1A/RAD50/ABRAXAS1
REACTOME_TRANSPORT_OF_MATURE_MRNAS_DERIVED_FROM_INTRONLESS_TRANSCRIPTS	REACTOME_TRANSPORT_OF_MATURE_MRNAS_DERIVED_FROM_INTRONLESS_TRANSCRIPTS	43	0.599692	2.1219	3.51594e-05	0.000469164	0.00033916	9463	tags=63%, list=26%, signal=47%	NUP155/ALYREF/TPR/NUP188/NUP210/NUP133/NUP62/NUP205/NUP37/NUP107/RAE1/NUP85/CPSF4/NUP93/SYMPK/POM121/NUP214/NUP43/POM121C/NUP42/NDC1/FIP1L1/CPSF1/SLBP/CPSF3/NCBP2/SEH1L
REACTOME_MHC_CLASS_II_ANTIGEN_PRESENTATION	REACTOME_MHC_CLASS_II_ANTIGEN_PRESENTATION	124	0.494601	2.11816	5.68531e-07	1.37869e-05	9.96656e-06	3942	tags=23%, list=11%, signal=20%	TUBAL3/TUBA3C/TUBA3E/TUBB8/KLC3/CTSV/CTSE/AP1M2/KIF4A/KIF2C/TUBB8B/KIF4B/TUBA4A/KIF20A/KIF23/DNM1/KIF11/KIF18A/RACGAP1/TUBA1C/TUBA3D/KIF15/KIF3C/CENPE/KLC2/TUBA1B/KIFAP3/TUBA4B
REACTOME_POSTMITOTIC_NUCLEAR_PORE_COMPLEX_NPC_REFORMATION	REACTOME_POSTMITOTIC_NUCLEAR_PORE_COMPLEX_NPC_REFORMATION	27	0.652847	2.10662	0.000445801	0.00379835	0.00274583	7985	tags=63%, list=22%, signal=49%	AHCTF1/RANGAP1/NUP155/NUP188/RCC1/NUP133/NUP62/NUP205/NUP37/NUP107/RAN/KPNB1/NUP85/NUP93/POM121/NUP43/NDC1
REACTOME_CYTOSOLIC_TRNA_AMINOACYLATION	REACTOME_CYTOSOLIC_TRNA_AMINOACYLATION	24	0.674473	2.1005	0.000187008	0.00188653	0.00136378	8590	tags=67%, list=24%, signal=51%	EPRS1/GARS1/IARS1/VARS1/EEF1E1/MARS1/AARS1/YARS1/FARSB/LARS1/TARS1/AIMP2/NARS1/FARSA/RARS1/HARS1
REACTOME_TRANSPORT_OF_CONNEXONS_TO_THE_PLASMA_MEMBRANE	REACTOME_TRANSPORT_OF_CONNEXONS_TO_THE_PLASMA_MEMBRANE	21	0.689461	2.09754	0.000207331	0.00205861	0.00148818	3942	tags=48%, list=11%, signal=42%	TUBAL3/TUBA3C/TUBA3E/TUBB8/TUBB8B/TUBA4A/TUBA1C/TUBA3D/TUBA1B/TUBA4B
REACTOME_POST_CHAPERONIN_TUBULIN_FOLDING_PATHWAY	REACTOME_POST_CHAPERONIN_TUBULIN_FOLDING_PATHWAY	23	0.680655	2.09437	0.000208707	0.00206416	0.00149218	7469	tags=57%, list=21%, signal=45%	TUBAL3/TUBA3C/TUBA3E/TUBA4A/TUBA1C/TUBA3D/TUBA1B/TUBA4B/TUBB4B/TBCE/TBCB/TBCC/TBCD
WP_DNA_MISMATCH_REPAIR	WP_DNA_MISMATCH_REPAIR	23	0.678001	2.0862	0.000223184	0.00216843	0.00156756	9529	tags=74%, list=26%, signal=55%	EXO1/RFC4/POLD1/MSH2/PCNA/LIG1/POLD3/RFC2/POLE2/MSH6/RPA1/POLD2/RFC5/PMS2/RPA2/POLE/POLE3
REACTOME_SUMOYLATION_OF_SUMOYLATION_PROTEINS	REACTOME_SUMOYLATION_OF_SUMOYLATION_PROTEINS	35	0.60703	2.07581	0.000347188	0.00308313	0.0022288	7985	tags=54%, list=22%, signal=42%	NUP155/TPR/NUP188/NUP210/NUP133/NUP62/NUP205/NUP37/NUP107/RAE1/NUP85/NUP93/POM121/NUP214/NUP43/POM121C/NUP42/PIAS4/NDC1
REACTOME_CHK1_CHK2_CDS1_MEDIATED_INACTIVATION_OF_CYCLIN_B_CDK1_COMPLEX	REACTOME_CHK1_CHK2_CDS1_MEDIATED_INACTIVATION_OF_CYCLIN_B_CDK1_COMPLEX	13	0.777618	2.06454	0.000318406	0.00287596	0.00207904	2692	tags=38%, list=7%, signal=36%	SFN/CDK1/CCNB1/CHEK1/CDC25C
REACTOME_DNA_REPAIR	REACTOME_DNA_REPAIR	332	0.42189	2.06362	4.10312e-10	2.15585e-08	1.55847e-08	10527	tags=47%, list=29%, signal=33%	EYA1/EYA4/EXO1/H2AC18/UBE2T/DTL/BLM/EME1/CLSPN/FANCI/NEIL3/FANCE/FANCB/H4C15/RAD51/KPNA2/POLQ/XRCC2/USP43/CHEK1/RFC4/POLD1/MDC1/FANCD2/BRCA1/BARD1/TIPIN/PCLAF/PARP1/H2AC19/DNA2/PIAS3/FAAP24/FANCG/FEN1/DCLRE1C/MSH2/RMI2/RAD51AP1/H2BU1/LIG3/H4C14/ACTR5/RUVBL1/FANCA/CHD1L/NSD2/ACTL6A/RBBP8/PCNA/LIG1/PRKDC/POLD3/SPRTN/TOPBP1/TIMELESS/RFC2/RAD51D/RHNO1/SLX4/BRCA2/MCRS1/H2AX/POLE2/XRCC3/RMI1/ACD/TP53BP…
REACTOME_INTERACTIONS_OF_VPR_WITH_HOST_CELLULAR_PROTEINS	REACTOME_INTERACTIONS_OF_VPR_WITH_HOST_CELLULAR_PROTEINS	37	0.598722	2.06271	0.000146634	0.00154733	0.00111856	7985	tags=54%, list=22%, signal=42%	HMGA1/NUP155/TPR/NUP188/NUP210/NUP133/NUP62/NUP205/NUP37/NUP107/RAE1/NUP85/NUP93/POM121/NUP214/NUP43/SLC25A6/POM121C/NUP42/NDC1
REACTOME_POLYMERASE_SWITCHING_ON_THE_C_STRAND_OF_THE_TELOMERE	REACTOME_POLYMERASE_SWITCHING_ON_THE_C_STRAND_OF_THE_TELOMERE	26	0.639839	2.05883	0.000664433	0.00509331	0.00368196	6914	tags=54%, list=19%, signal=44%	DSCC1/RFC4/POLD1/PRIM1/CHTF18/POLA2/PCNA/POLD3/RFC2/POLA1/PRIM2/ACD/POLD2/RFC5
REACTOME_TRANSPORT_OF_THE_SLBP_DEPENDANT_MATURE_MRNA	REACTOME_TRANSPORT_OF_THE_SLBP_DEPENDANT_MATURE_MRNA	36	0.60274	2.05692	0.000319154	0.00287596	0.00207904	9463	tags=61%, list=26%, signal=45%	NUP155/ALYREF/TPR/NUP188/NUP210/NUP133/NUP62/NUP205/NUP37/NUP107/RAE1/NUP85/NUP93/POM121/NUP214/NUP43/POM121C/NUP42/NDC1/SLBP/NCBP2/SEH1L
REACTOME_EXTENSION_OF_TELOMERES	REACTOME_EXTENSION_OF_TELOMERES	51	0.561845	2.05403	9.67647e-05	0.00109928	0.000794672	6926	tags=49%, list=19%, signal=40%	BLM/DSCC1/RFC4/POLD1/PRIM1/DNA2/CHTF18/POLA2/FEN1/PIF1/RUVBL1/PCNA/LIG1/POLD3/NHP2/RFC2/POLA1/PRIM2/DKC1/ACD/WRAP53/RPA1/POLD2/RFC5/CDK2
WP_BASE_EXCISION_REPAIR	WP_BASE_EXCISION_REPAIR	31	0.621326	2.05008	0.000298996	0.00274207	0.00198224	10062	tags=65%, list=28%, signal=47%	NEIL3/POLD1/PARP1/FEN1/LIG3/PCNA/LIG1/POLD3/APEX2/POLE2/XRCC1/TDG/POLD2/OGG1/UNG/MUTYH/PNKP/POLE/POLE3/SMUG1
REACTOME_POLYMERASE_SWITCHING	REACTOME_POLYMERASE_SWITCHING	14	0.75229	2.04933	0.000565515	0.004485	0.00324221	6914	tags=79%, list=19%, signal=64%	RFC4/POLD1/PRIM1/POLA2/PCNA/POLD3/RFC2/POLA1/PRIM2/POLD2/RFC5
WP_ATM_SIGNALING_PATHWAY	WP_ATM_SIGNALING_PATHWAY	40	0.586403	2.04831	0.000127679	0.00139397	0.0010077	7483	tags=55%, list=21%, signal=44%	AP3B2/CCNE1/RAD51/CDK1/IKBKG/CCNB1/CHEK1/CDC25A/MDC1/CDC25C/FANCD2/BRCA1/TP73/CASP2/MDM4/H2AX/TP53BP1/PIDD1/CDK2/MAPK9/BID/TP53
REACTOME_RESOLUTION_OF_AP_SITES_VIA_THE_MULTIPLE_NUCLEOTIDE_PATCH_REPLACEMENT_PATHWAY	REACTOME_RESOLUTION_OF_AP_SITES_VIA_THE_MULTIPLE_NUCLEOTIDE_PATCH_REPLACEMENT_PATHWAY	25	0.647637	2.04678	0.000425835	0.00366538	0.00264971	11085	tags=80%, list=30%, signal=56%	RFC4/POLD1/PARP1/FEN1/PCNA/LIG1/POLD3/RFC2/POLE2/RPA1/POLD2/RFC5/ADPRS/RPA2/PARG/POLE/POLE3/RFC3/APEX1/RPA3
REACTOME_PROCESSIVE_SYNTHESIS_ON_THE_LAGGING_STRAND	REACTOME_PROCESSIVE_SYNTHESIS_ON_THE_LAGGING_STRAND	15	0.739896	2.04621	0.000515944	0.00419746	0.00303435	6909	tags=80%, list=19%, signal=65%	POLD1/PRIM1/DNA2/POLA2/FEN1/PCNA/LIG1/POLD3/POLA1/PRIM2/RPA1/POLD2
REACTOME_TRANSCRIPTIONAL_REGULATION_BY_E2F6	REACTOME_TRANSCRIPTIONAL_REGULATION_BY_E2F6	34	0.602953	2.04184	0.000848758	0.00611591	0.0044212	8615	tags=53%, list=24%, signal=40%	RAD51/CHEK1/EZH2/BRCA1/CDC7/EHMT2/E2F1/RRM2/RNF2/RBBP8/CBX3/RBBP4/TFDP1/EED/E2F6/L3MBTL2/RBBP7/SUZ12
REACTOME_ANTIMICROBIAL_PEPTIDES	REACTOME_ANTIMICROBIAL_PEPTIDES	84	0.503566	2.03786	1.86843e-05	0.000275567	0.000199208	2793	tags=26%, list=8%, signal=24%	BPIFA1/PRSS2/BPIFB6/REG3G/CHGA/PGLYRP4/BPIFB1/BPIFB2/S100A9/HTN1/BPIFB4/HTN3/BPIFA2/DEFB133/PGLYRP3/DEFA4/S100A7/DEFA6/S100A8/LYZ/LCN2/DEFB1
REACTOME_CONDENSATION_OF_PROMETAPHASE_CHROMOSOMES	REACTOME_CONDENSATION_OF_PROMETAPHASE_CHROMOSOMES	11	0.807	2.03758	0.00041984	0.00363861	0.00263036	4618	tags=73%, list=13%, signal=64%	NCAPG/CDK1/CCNB1/NCAPH/CCNB2/NCAPD2/SMC4/SMC2
BIOCARTA_RANMS_PATHWAY	BIOCARTA_RANMS_PATHWAY	10	0.82033	2.03664	0.000549868	0.00438851	0.00317246	5906	tags=90%, list=16%, signal=75%	TPX2/KPNA2/KIF15/AURKA/RANGAP1/RCC1/RAN/KPNB1/RANBP1
REACTOME_VIRAL_MESSENGER_RNA_SYNTHESIS	REACTOME_VIRAL_MESSENGER_RNA_SYNTHESIS	44	0.571099	2.02623	0.00020349	0.00202846	0.00146638	12725	tags=77%, list=35%, signal=50%	NUP155/TPR/NUP188/NUP210/NUP133/NUP62/NUP205/NUP37/NUP107/RAE1/NUP85/NUP93/POM121/NUP214/NUP43/POM121C/NUP42/POLR2H/NDC1/POLR2F/POLR2G/SEH1L/POLR2D/AAAS/NUP50/POLR2B/NUP98/POLR2K/NUP153/NUP160/GTF2F1/SEC13/POLR2J/NUP88
REACTOME_INTRA_GOLGI_AND_RETROGRADE_GOLGI_TO_ER_TRAFFIC	REACTOME_INTRA_GOLGI_AND_RETROGRADE_GOLGI_TO_ER_TRAFFIC	203	0.442693	2.02246	2.1389e-07	5.56115e-06	4.02017e-06	7836	tags=33%, list=22%, signal=26%	TUBAL3/TUBA3C/TUBA3E/TUBB8/KLC3/KIF21B/PAFAH1B3/KIF18B/KIF4A/KIF2C/TUBB8B/KIFC1/KIF4B/TUBA4A/KIF20A/KIF23/KIF11/KIF18A/RACGAP1/TUBA1C/TUBA3D/COPA/KIF26B/VPS45/KIF15/TMED3/KIF3C/ALPP/STX6/CENPE/RAB41/KLC2/TUBA1B/COG2/RAB6B/KIFAP3/TUBA4B/ARF1/KIF12/STX10/TUBB4B/NSF/COPE/KIF2A/RAB3GAP2/KIF20B/VAMP4/KIF22/CYTH2/TMED9/BICD1/KIF9/COPZ1/COPG2/KIF5A/YKT6/KIF25/GOSR2/COG1/PLA2G6/DYNC1LI1/ARFGAP1/DYNC1H1/R…
REACTOME_ASSEMBLY_AND_CELL_SURFACE_PRESENTATION_OF_NMDA_RECEPTORS	REACTOME_ASSEMBLY_AND_CELL_SURFACE_PRESENTATION_OF_NMDA_RECEPTORS	44	0.569089	2.0191	0.000215252	0.00211232	0.001527	4928	tags=34%, list=14%, signal=30%	TUBAL3/TUBA3C/ACTN2/TUBA3E/TUBB8/CAMK2A/TUBB8B/TUBA4A/GRIN1/TUBA1C/TUBA3D/TUBA1B/TUBA4B/KIF17/TUBB4B
KEGG_MISMATCH_REPAIR	KEGG_MISMATCH_REPAIR	23	0.653056	2.00944	0.000540949	0.00433103	0.00313091	7210	tags=61%, list=20%, signal=49%	EXO1/RFC4/POLD1/MSH2/PCNA/LIG1/POLD3/RFC2/RPA4/MSH6/RPA1/POLD2/RFC5/PMS2
REACTOME_SUMOYLATION_OF_UBIQUITINYLATION_PROTEINS	REACTOME_SUMOYLATION_OF_UBIQUITINYLATION_PROTEINS	39	0.57832	2.00818	0.000400367	0.00348181	0.00251701	7985	tags=51%, list=22%, signal=40%	NUP155/TPR/NUP188/NUP210/NUP133/NUP62/NUP205/NUP37/NUP107/RAE1/NUP85/TRIM27/NUP93/POM121/NUP214/NUP43/POM121C/NUP42/PIAS4/NDC1
PID_AURORA_B_PATHWAY	PID_AURORA_B_PATHWAY	39	0.577439	2.00512	0.000433533	0.00370634	0.00267932	4618	tags=51%, list=13%, signal=45%	KIF2C/CDCA8/NDC80/KIF20A/BUB1/BIRC5/KIF23/NCAPG/CENPA/AURKB/RACGAP1/NCAPH/SGO1/AURKA/STMN1/NCAPD2/SMC4/INCENP/KLHL13/SMC2
REACTOME_FANCONI_ANEMIA_PATHWAY	REACTOME_FANCONI_ANEMIA_PATHWAY	39	0.575144	1.99715	0.000476175	0.00395195	0.00285687	7960	tags=49%, list=22%, signal=38%	UBE2T/EME1/FANCI/FANCE/FANCB/FANCD2/FAAP24/FANCG/FANCA/SLX4/ATRIP/EME2/DCLRE1B/RPA1/USP1/UBA52/ERCC1/FANCF/CENPX
REACTOME_TRNA_AMINOACYLATION	REACTOME_TRNA_AMINOACYLATION	42	0.571336	1.99493	0.000471811	0.00395195	0.00285687	8876	tags=55%, list=24%, signal=41%	EPRS1/DARS2/GARS1/IARS1/VARS1/TARS2/EEF1E1/MARS1/AARS1/YARS1/FARSB/IARS2/LARS1/TARS1/MARS2/AIMP2/NARS1/HARS2/FARSA/RARS1/AARS2/HARS1/PARS2
WP_COHESIN_COMPLEX_CORNELIA_DE_LANGE_SYNDROME	WP_COHESIN_COMPLEX_CORNELIA_DE_LANGE_SYNDROME	34	0.588804	1.99392	0.00143906	0.0095508	0.00690429	2861	tags=29%, list=8%, signal=27%	SMC1B/PLK1/PTTG1/ESCO2/SGO2/CDCA5/CDK1/AURKB/ESPL1/SGO1
REACTOME_RNA_POLYMERASE_II_TRANSCRIPTION_TERMINATION	REACTOME_RNA_POLYMERASE_II_TRANSCRIPTION_TERMINATION	67	0.510559	1.98746	0.000200124	0.00200283	0.00144785	11732	tags=67%, list=32%, signal=46%	LUZP4/SNRPE/DDX39A/CSTF2/SNRPB/CHTOP/ALYREF/UPF3B/THOC5/RBM8A/CASC3/CPSF4/CPSF6/EIF4A3/SNRPF/ZNF473/SYMPK/U2AF2/ZC3H11A/THOC2/MAGOHB/THOC1/RNPS1/THOC3/FIP1L1/CPSF1/SLBP/CPSF3/NCBP2/SNRPG/SRSF9/POLDIP3/LSM10/CSTF3/THOC6/WDR33/LSM11/CSTF2T/CLP1/CSTF1/SRSF3/SRSF7/MAGOH/U2AF1L4/SRSF2
PID_BARD1_PATHWAY	PID_BARD1_PATHWAY	29	0.612336	1.98644	0.000837725	0.0060711	0.00438881	9249	tags=69%, list=25%, signal=51%	CCNE1/FANCE/RAD51/FANCD2/BRCA1/BARD1/FANCG/FANCA/RBBP8/PCNA/PRKDC/TOPBP1/XRCC6/NPM1/CDK2/TP53/FANCF/EWSR1/MRE11/UBE2L3
REACTOME_DNA_REPLICATION	REACTOME_DNA_REPLICATION	187	0.438591	1.98497	1.37869e-06	2.79561e-05	2.02095e-05	6926	tags=35%, list=19%, signal=29%	H2AC18/ORC1/CDC6/MCM2/MCM10/GINS4/CCNE1/CDT1/CDC45/UBE2C/GINS1/GMNN/H3C14/PSMD4/UBE2S/ORC6/H4C15/MCM7/CCNE2/MCM6/RFC4/POLD1/PSMB4/MCM5/MCM4/PRIM1/CDC7/H2AC19/GINS2/DNA2/MCM3/POLA2/FEN1/H2BU1/H4C14/PSME3/PCNA/LIG1/POLD3/PSMD14/MCM8/RFC2/POLA1/ANAPC7/PRIM2/H2AX/POLE2/PSMB9/KPNB1/DBF4/ANAPC11/H4C5/RPA4/PSMD2/H3-3A/H2BC17/PSMA6/PSMD3/RPA1/PSMD11/PSMB3/PSMA8/POLD2/RFC5/PSMC4/CDK2
WP_GASTRIC_CANCER_NETWORK_2	WP_GASTRIC_CANCER_NETWORK_2	31	0.601197	1.98367	0.00069558	0.00523658	0.00378553	4460	tags=42%, list=12%, signal=37%	UBE2T/FANCI/UBE2C/CACYBP/TOP2A/DSCC1/RFC4/LMNB2/CHTF18/ATAD2/AHCTF1/BRIX1/LBR
REACTOME_PCNA_DEPENDENT_LONG_PATCH_BASE_EXCISION_REPAIR	REACTOME_PCNA_DEPENDENT_LONG_PATCH_BASE_EXCISION_REPAIR	21	0.649177	1.97499	0.00107468	0.00746653	0.00539756	11085	tags=81%, list=30%, signal=56%	RFC4/POLD1/FEN1/PCNA/LIG1/POLD3/RFC2/POLE2/RPA1/POLD2/RFC5/RPA2/POLE/POLE3/RFC3/APEX1/RPA3
REACTOME_KEAP1_NFE2L2_PATHWAY	REACTOME_KEAP1_NFE2L2_PATHWAY	102	0.482033	1.97054	5.1068e-05	0.00065711	0.000475026	11070	tags=51%, list=30%, signal=36%	G6PD/NQO1/SRXN1/SQSTM1/TXNRD1/TKT/PSMD4/CDKN2A/ME1/PSMB4/GSTA3/MAFG/GCLM/PGD/GSR/PSME3/PSMD14/TALDO1/PSMB9/NPLOC4/PSMD2/PSMA6/PSMD3/PSMD11/PSMB3/PRDX1/NOTCH1/PSMA8/PSMC4/ATF4/UFD1/UBA52/SLC7A11/PSMB2/PSMD1/PSMB8/PSMD10/VCP/PSMA5/PSMD8/PSMC3/PRKCD/PSMD13/PSME4/PSMA7/PSMC5/KEAP1/PSMB6/PSMC2/PSMD7/RPS27A/MAFK
REACTOME_DNA_DOUBLE_STRAND_BREAK_REPAIR	REACTOME_DNA_DOUBLE_STRAND_BREAK_REPAIR	167	0.4434	1.96984	2.78739e-06	5.16705e-05	3.73527e-05	7087	tags=36%, list=19%, signal=29%	EYA1/EYA4/EXO1/BLM/EME1/CLSPN/H4C15/RAD51/KPNA2/POLQ/XRCC2/CHEK1/RFC4/POLD1/MDC1/BRCA1/BARD1/TIPIN/PARP1/DNA2/FEN1/DCLRE1C/RMI2/RAD51AP1/H2BU1/LIG3/H4C14/NSD2/RBBP8/PCNA/PRKDC/POLD3/TOPBP1/TIMELESS/RFC2/RAD51D/RHNO1/SLX4/BRCA2/H2AX/POLE2/XRCC3/RMI1/TP53BP1/H4C5/XRCC6/ATRIP/RAD1/H2BC17/XRCC1/EME2/RPA1/SIRT6/PPP5C/RNF8/POLD2/RFC5/CDK2/H3-4/RAD51C
REACTOME_ORGANELLE_BIOGENESIS_AND_MAINTENANCE	REACTOME_ORGANELLE_BIOGENESIS_AND_MAINTENANCE	291	0.407983	1.96951	3.51632e-08	1.09483e-06	7.91457e-07	10415	tags=47%, list=29%, signal=34%	TUBAL3/TUBA3C/TUBA3E/TUBB8/SSTR3/NEK2/PLK1/TUBB8B/CCT3/TUBA4A/CEP131/CDK1/KIF24/MTX1/SMARCD3/TUBA1C/CEP72/TUBA3D/CRTC2/MAPK12/KIF3C/TUBG1/SFI1/CENPJ/TUBA1B/HAUS5/TUBB/FBF1/ATAT1/MEF2D/CNGB1/KIFAP3/TUBA4B/DYNC2I2/TTC26/ATP5MC1/ALMS1/RHO/CCT5/TWNK/TFB2M/KIF17/POLG2/TMEM67/TUBB4B/PPRC1/HCFC1/HAUS1/EXOC6/CEP89/MARK4/PLK4/CEP250/CEP41/TCTN2/SDCCAG8/EXOC8/CEP164/HAUS8/SSNA1/PDE6D/HAUS6/CEP97/EXOC3/CCT4…
REACTOME_COPI_MEDIATED_ANTEROGRADE_TRANSPORT	REACTOME_COPI_MEDIATED_ANTEROGRADE_TRANSPORT	102	0.48178	1.96951	5.16653e-05	0.00065808	0.000475727	7568	tags=28%, list=21%, signal=23%	TUBAL3/TUBA3C/TUBA3E/TUBB8/SPTA1/FOLR1/TUBB8B/TUBA4A/TUBA1C/TUBA3D/COPA/TMED3/SPTB/TUBA1B/COG2/TUBA4B/ARF1/TUBB4B/NSF/COPE/TMED9/COPZ1/COPG2/YKT6/GOSR2/COG1/DYNC1LI1/ARFGAP1/DYNC1H1
REACTOME_INITIATION_OF_NUCLEAR_ENVELOPE_NE_REFORMATION	REACTOME_INITIATION_OF_NUCLEAR_ENVELOPE_NE_REFORMATION	19	0.674916	1.96625	0.0013471	0.00902273	0.00652255	7783	tags=58%, list=21%, signal=46%	LMNA/CDK1/CCNB1/CCNB2/LBR/LMNB1/KPNB1/VRK2/EMD/LEMD2/TMPO
REACTOME_SARS_COV_2_MODULATES_HOST_TRANSLATION_MACHINERY	REACTOME_SARS_COV_2_MODULATES_HOST_TRANSLATION_MACHINERY	51	0.537533	1.96514	0.000352987	0.00312362	0.00225807	11564	tags=61%, list=32%, signal=42%	RPS4Y2/SNRPE/RPS27/SNRPB/GEMIN7/SNRPD1/RPS21/RPS12/SNRPD2/GEMIN4/SNRPF/RPS10/RPS5/GEMIN8/GEMIN5/RPS18/DDX20/RPS3/SNRPG/RPS17/RPS6/RPS16/RPS2/GEMIN2/RPSA/RPS15/RPS4X/RPS27A/SMN2/GEMIN6/RPS14
REACTOME_GAP_FILLING_DNA_REPAIR_SYNTHESIS_AND_LIGATION_IN_GG_NER	REACTOME_GAP_FILLING_DNA_REPAIR_SYNTHESIS_AND_LIGATION_IN_GG_NER	25	0.619735	1.9586	0.00114361	0.00783744	0.00566569	11085	tags=76%, list=30%, signal=53%	RFC4/POLD1/LIG3/PCNA/LIG1/POLD3/RFC2/POLE2/XRCC1/RPA1/POLD2/RFC5/UBA52/RPA2/POLE/POLE3/RFC3/RPS27A/RPA3
REACTOME_G1_S_DNA_DAMAGE_CHECKPOINTS	REACTOME_G1_S_DNA_DAMAGE_CHECKPOINTS	68	0.503128	1.95798	0.00025192	0.00241575	0.00174635	11049	tags=57%, list=30%, signal=40%	CCNE1/PSMD4/CDKN2A/CCNE2/CHEK1/PSMB4/CDC25A/COP1/PSME3/PSMD14/MDM4/PSMB9/PSMD2/PSMA6/PSMD3/PSMD11/PSMB3/PSMA8/PCBP4/PSMC4/CDK2/TP53/UBA52/PSMB2/PSMD1/PSMB8/PSMD10/PSMA5/PSMD8/PHF20/PSMC3/PSMD13/PSME4/PSMA7/PSMC5/PSMB6/PSMC2/PSMD7/RPS27A
REACTOME_STABILIZATION_OF_P53	REACTOME_STABILIZATION_OF_P53	57	0.520849	1.95779	0.000480884	0.00395195	0.00285687	11049	tags=58%, list=30%, signal=40%	PSMD4/CDKN2A/PSMB4/COP1/PSME3/PSMD14/MDM4/PSMB9/PSMD2/PSMA6/PSMD3/PSMD11/PSMB3/PSMA8/PSMC4/TP53/UBA52/PSMB2/PSMD1/PSMB8/PSMD10/PSMA5/PSMD8/PHF20/PSMC3/PSMD13/PSME4/PSMA7/PSMC5/PSMB6/PSMC2/PSMD7/RPS27A
WP_REGULATION_OF_SISTER_CHROMATID_SEPARATION_AT_THE_METAPHASEANAPHASE_TRANSITION	WP_REGULATION_OF_SISTER_CHROMATID_SEPARATION_AT_THE_METAPHASEANAPHASE_TRANSITION	15	0.707491	1.9566	0.0017929	0.0113615	0.00821324	6540	tags=60%, list=18%, signal=49%	CDC20/BUB1B/PTTG1/BUB1/ESPL1/CENPE/MAD2L1/ANAPC11/SMC3
REACTOME_DEFECTIVE_C1GALT1C1_CAUSES_TNPS	REACTOME_DEFECTIVE_C1GALT1C1_CAUSES_TNPS	17	0.685984	1.95423	0.00122178	0.00835046	0.00603656	1395	tags=35%, list=4%, signal=34%	MUC1/MUC17/MUC6/MUC13/MUC5AC/MUC21
WP_PARKINUBIQUITIN_PROTEASOMAL_SYSTEM_PATHWAY	WP_PARKINUBIQUITIN_PROTEASOMAL_SYSTEM_PATHWAY	71	0.499331	1.95412	0.000151834	0.00159119	0.00115027	6463	tags=31%, list=18%, signal=26%	TUBAL3/TUBA3C/TUBA3E/TUBB8/CCNE1/TUBA4A/PSMD4/SEPTIN5/TUBA1C/TUBA3D/HSPA6/TUBA1B/TUBB/TUBA4B/HSPA1B/PSMD14/HSPA14/TUBB4B/HSPA1A/PSMD2/PSMD3/PSMD11
REACTOME_SCF_BETA_TRCP_MEDIATED_DEGRADATION_OF_EMI1	REACTOME_SCF_BETA_TRCP_MEDIATED_DEGRADATION_OF_EMI1	55	0.52466	1.95278	0.000489735	0.00399712	0.00288953	11049	tags=55%, list=30%, signal=38%	CDC20/PSMD4/PSMB4/PSME3/FBXO5/PSMD14/PSMB9/PSMD2/PSMA6/PSMD3/PSMD11/PSMB3/PSMA8/PSMC4/UBA52/PSMB2/PSMD1/PSMB8/PSMD10/PSMA5/PSMD8/PSMC3/PSMD13/PSME4/PSMA7/PSMC5/PSMB6/PSMC2/PSMD7/RPS27A
WP_MRNA_PROCESSING	WP_MRNA_PROCESSING	125	0.456069	1.95271	1.59715e-05	0.000242652	0.000175413	11380	tags=60%, list=31%, signal=41%	SF3B4/SNRPE/PRPF3/CSTF2/CLK2/SNRPB/SF3A2/EFTUD2/SNRPD1/LSM2/DHX9/SNRPA/SNRPA1/SUPT5H/SNRPD2/NONO/HNRNPU/CPSF4/CELF4/SNRPF/DHX8/SNRNP40/PRPF6/LSM7/PPM1G/U2AF2/SNU13/SFPQ/SF3B5/TXNL4A/PHF5A/PTBP1/SUGP1/RNPS1/CD2BP2/RBMX/SFSWAP/DHX16/SUGP2/HNRNPAB/SF3A3/HNRNPM/CPSF1/DDX20/METTL3/RNMT/CPSF3/NCBP2/SNRPG/SRSF9/PRPF8/RBM17/YBX1/PRPF4/PTBP2/SF3A1/PRMT1/SRPK2/CSTF3/HNRNPA1/SF3B2/FUS/CSTF2T/SRPK1/CLASRP/SF…
BIOCARTA_SRCRPTP_PATHWAY	BIOCARTA_SRCRPTP_PATHWAY	11	0.773218	1.95229	0.00163784	0.0105643	0.00763693	4400	tags=45%, list=12%, signal=40%	CDK1/CCNB1/CDC25A/CDC25C/CDC25B
REACTOME_HOMOLOGY_DIRECTED_REPAIR	REACTOME_HOMOLOGY_DIRECTED_REPAIR	137	0.446745	1.95077	1.41834e-05	0.000219451	0.000158641	7087	tags=39%, list=19%, signal=31%	EXO1/BLM/EME1/CLSPN/H4C15/RAD51/POLQ/XRCC2/CHEK1/RFC4/POLD1/MDC1/BRCA1/BARD1/TIPIN/PARP1/DNA2/FEN1/RMI2/RAD51AP1/H2BU1/LIG3/H4C14/NSD2/RBBP8/PCNA/POLD3/TOPBP1/TIMELESS/RFC2/RAD51D/RHNO1/SLX4/BRCA2/H2AX/POLE2/XRCC3/RMI1/TP53BP1/H4C5/ATRIP/RAD1/H2BC17/XRCC1/EME2/RPA1/SIRT6/RNF8/POLD2/RFC5/CDK2/H3-4/RAD51C
REACTOME_APC_CDC20_MEDIATED_DEGRADATION_OF_NEK2A	REACTOME_APC_CDC20_MEDIATED_DEGRADATION_OF_NEK2A	26	0.605509	1.94837	0.00215105	0.0131038	0.00947273	10001	tags=69%, list=27%, signal=50%	CDC20/NEK2/BUB1B/UBE2C/UBE2S/ANAPC7/MAD2L1/ANAPC11/CDC27/UBA52/UBE2E1/ANAPC5/BUB3/CDC23/ANAPC1/ANAPC2/ANAPC4/UBE2D1
REACTOME_AUF1_HNRNP_D0_BINDS_AND_DESTABILIZES_MRNA	REACTOME_AUF1_HNRNP_D0_BINDS_AND_DESTABILIZES_MRNA	55	0.522578	1.94503	0.000517719	0.00419835	0.00303499	11049	tags=58%, list=30%, signal=41%	PSMD4/PSMB4/PSME3/HSPB1/PSMD14/HSPA1A/PSMB9/PSMD2/PSMA6/PSMD3/PSMD11/PSMB3/PSMA8/PSMC4/PABPC1/UBA52/PSMB2/PSMD1/PSMB8/PSMD10/HSPA8/PSMA5/PSMD8/PSMC3/PSMD13/PSME4/PSMA7/PSMC5/PSMB6/PSMC2/PSMD7/RPS27A
REACTOME_REGULATION_OF_TP53_ACTIVITY_THROUGH_PHOSPHORYLATION	REACTOME_REGULATION_OF_TP53_ACTIVITY_THROUGH_PHOSPHORYLATION	92	0.473556	1.9378	0.000234233	0.00225472	0.00162994	11085	tags=65%, list=30%, signal=45%	EXO1/BLM/TPX2/AURKB/CHEK1/RFC4/BRCA1/BARD1/AURKA/DNA2/RMI2/CDK5R1/RBBP8/TOPBP1/RFC2/TAF6/RHNO1/MDM4/RMI1/DYRK2/ATRIP/RAD1/RPA1/SSRP1/RFC5/CDK2/NOC2L/PRKAB2/TAF4B/TP53/TBP/UBA52/MAPKAPK5/TAF3/PRKAA2/TAF4/TOP3A/TP53RK/BRIP1/RPA2/TAF9B/MRE11/SUPT16H/CDK5/PRKAG1/TAF15/TAF5/HUS1/RFC3/ATR/TAF2/TAF9/RAD9A/MAPK11/TAF12/RAD50/TAF11/TAF1L/RPS27A/RPA3
PID_E2F_PATHWAY	PID_E2F_PATHWAY	73	0.492326	1.9333	0.000450671	0.00382691	0.00276648	7434	tags=52%, list=20%, signal=42%	MYBL2/ORC1/E2F2/CDC6/CCNE1/CDKN2A/CDK1/CCNE2/RBL1/CDC25A/BRCA1/TYMS/TP73/MCM3/E2F3/E2F7/E2F1/RRM2/TK1/KAT2A/RBBP8/WASF1/TOPBP1/CEBPA/E2F5/TRIM28/RRM1/POLA1/RANBP1/XRCC1/PRMT5/RBBP4/CDK2/TFDP1/E2F6/HDAC1/TFE3/E2F4
REACTOME_GOLGI_CISTERNAE_PERICENTRIOLAR_STACK_REORGANIZATION	REACTOME_GOLGI_CISTERNAE_PERICENTRIOLAR_STACK_REORGANIZATION	14	0.708028	1.92875	0.00217118	0.0131628	0.00951539	2745	tags=36%, list=8%, signal=33%	PLK1/CDK1/CCNB1/BLZF1/CCNB2
REACTOME_AGGREPHAGY	REACTOME_AGGREPHAGY	44	0.543009	1.92657	0.000660467	0.00507835	0.00367114	3942	tags=25%, list=11%, signal=22%	TUBAL3/TUBA3C/TUBA3E/TUBB8/CETN1/TUBB8B/TUBA4A/TUBA1C/TUBA3D/TUBA1B/TUBA4B
WP_ATM_SIGNALING_IN_DEVELOPMENT_AND_DISEASE	WP_ATM_SIGNALING_IN_DEVELOPMENT_AND_DISEASE	45	0.540454	1.92233	0.000798499	0.00585411	0.00423195	9532	tags=53%, list=26%, signal=39%	G6PD/BUB1/CDK1/IKBKG/AURKB/CHEK1/MDC1/DCLRE1C/CDK5R1/HSPB1/RBBP8/PRKDC/LBR/TRIM28/H2AX/TP53BP1/PPP5C/RNF8/RNF20/TSC2/MRE11/RNF40/RIF1/CDK5
REACTOME_SUMOYLATION_OF_DNA_METHYLATION_PROTEINS	REACTOME_SUMOYLATION_OF_DNA_METHYLATION_PROTEINS	16	0.679969	1.92077	0.00388028	0.0212569	0.0153666	5452	tags=44%, list=15%, signal=37%	CBX2/DNMT3B/DNMT1/RNF2/DNMT3A/CBX4/CBX8
REACTOME_INHIBITION_OF_THE_PROTEOLYTIC_ACTIVITY_OF_APC_C_REQUIRED_FOR_THE_ONSET_OF_ANAPHASE_BY_MITOTIC_SPINDLE_CHECKPOINT_COMPONENTS	REACTOME_INHIBITION_OF_THE_PROTEOLYTIC_ACTIVITY_OF_APC_C_REQUIRED_FOR_THE_ONSET_OF_ANAPHASE_BY_MITOTIC_SPINDLE_CHECKPOINT_COMPONENTS	21	0.629807	1.91606	0.00168334	0.0108025	0.00780914	10001	tags=76%, list=27%, signal=55%	CDC20/BUB1B/UBE2C/UBE2S/ANAPC7/MAD2L1/ANAPC11/CDC27/UBE2E1/ANAPC5/BUB3/CDC23/ANAPC1/ANAPC2/ANAPC4/UBE2D1
REACTOME_SCF_SKP2_MEDIATED_DEGRADATION_OF_P27_P21	REACTOME_SCF_SKP2_MEDIATED_DEGRADATION_OF_P27_P21	60	0.501259	1.91499	0.00124516	0.008419	0.00608611	11049	tags=53%, list=30%, signal=37%	CCNE1/CKS1B/PSMD4/CCNE2/PSMB4/CDK4/PSME3/PSMD14/PSMB9/PSMD2/PSMA6/PSMD3/PSMD11/PSMB3/PSMC4/CDK2/PTK6/UBA52/PSMB2/PSMD1/PSMB8/PSMD10/PSMA5/PSMD8/PSMC3/PSMD13/PSMA7/PSMC5/PSMB6/PSMC2/PSMD7/RPS27A
REACTOME_TRANSLOCATION_OF_SLC2A4_GLUT4_TO_THE_PLASMA_MEMBRANE	REACTOME_TRANSLOCATION_OF_SLC2A4_GLUT4_TO_THE_PLASMA_MEMBRANE	72	0.483809	1.90073	0.000368461	0.00324524	0.00234599	7948	tags=32%, list=22%, signal=25%	TUBAL3/TUBA3C/TUBA3E/TUBB8/SFN/TUBB8B/TUBA4A/TUBA1C/TUBA3D/TUBA1B/KIFAP3/TUBA4B/TUBB4B/EXOC6/EXOC8/RAB13/EXOC3/MYO1C/YWHAZ/PRKAB2/RAB4A/KIF3A/PRKAA2
REACTOME_MRNA_SPLICING_MINOR_PATHWAY	REACTOME_MRNA_SPLICING_MINOR_PATHWAY	50	0.516159	1.89868	0.000913232	0.00652457	0.00471662	12734	tags=74%, list=35%, signal=48%	SF3B4/SNRPE/SNRPB/EFTUD2/SNRPD1/SNRPD2/ZMAT5/SNRPF/SNRNP40/PRPF6/SF3B5/TXNL4A/SNRNP25/POLR2H/POLR2F/NCBP2/SNRPG/POLR2G/DDX23/PRPF8/YBX1/POLR2D/SF3B2/SNRNP200/SF3B3/POLR2B/SRSF7/POLR2K/SRSF2/DDX42/ZRSR2/SNRNP35/SRSF1/GTF2F1/NCBP1/POLR2J/ZCRB1
REACTOME_HIV_LIFE_CYCLE	REACTOME_HIV_LIFE_CYCLE	149	0.431092	1.8911	4.16501e-05	0.000544257	0.000393444	11529	tags=56%, list=32%, signal=39%	HMGA1/ELOA2/NELFE/SUPT4H1/FEN1/RANGAP1/NUP155/TPR/NUP188/RCC1/NUP210/NUP133/LIG1/NUP62/NUP205/CHMP4C/TAF6/NUP37/NUP107/RAE1/RAN/NUP85/SUPT5H/RANBP1/XRCC6/NUP93/VPS37C/SSRP1/NELFB/CDK7/POM121/ERCC2/NUP214/MVB12A/VPS28/NUP43/TAF4B/NELFCD/POM121C/NUP42/TBP/UBA52/TAF3/POLR2H/NDC1/TAF4/POLR2F/ELOC/CTDP1/PPIA/XRCC4/RNMT/TAF9B/NCBP2/NMT1/POLR2G/NELFA/GTF2E2/SEH1L/SUPT16H/ERCC3/MVB12B/TAF15/GTF2E1/POLR2D…
BIOCARTA_G2_PATHWAY	BIOCARTA_G2_PATHWAY	24	0.607119	1.89074	0.00266292	0.0154388	0.0111608	4457	tags=42%, list=12%, signal=37%	PLK1/CDK1/CCNB1/CHEK1/MYT1/CDC25A/CDC25C/BRCA1/CDC25B/PRKDC
WP_INTEGRATED_CANCER_PATHWAY	WP_INTEGRATED_CANCER_PATHWAY	44	0.532255	1.88841	0.00111736	0.00767842	0.00555074	9049	tags=52%, list=25%, signal=39%	MMP1/PLK1/BLM/CDK1/CHEK1/CDC25A/BRCA1/BARD1/E2F1/MSH2/CDK4/CDKN2B/CDC25B/POU2F1/BAX/MSH6/CDK2/TP53/BBC3/SMAD2/NOXA1/CASP9/MRE11
REACTOME_HSP90_CHAPERONE_CYCLE_FOR_STEROID_HORMONE_RECEPTORS_SHR_IN_THE_PRESENCE_OF_LIGAND	REACTOME_HSP90_CHAPERONE_CYCLE_FOR_STEROID_HORMONE_RECEPTORS_SHR_IN_THE_PRESENCE_OF_LIGAND	57	0.502385	1.88839	0.00111379	0.00767482	0.00554814	5447	tags=26%, list=15%, signal=22%	TUBAL3/TUBA3C/TUBA3E/TUBB8/TUBB8B/TUBA4A/TUBA1C/TUBA3D/TUBA1B/STIP1/TUBA4B/HSPA1B/HSP90AB1/TUBB4B/HSPA1A
REACTOME_DEFECTIVE_GALNT3_CAUSES_HFTC	REACTOME_DEFECTIVE_GALNT3_CAUSES_HFTC	16	0.668031	1.88705	0.00495597	0.025048	0.0181072	1395	tags=38%, list=4%, signal=36%	MUC1/MUC17/MUC6/MUC13/MUC5AC/MUC21
REACTOME_HIV_INFECTION	REACTOME_HIV_INFECTION	231	0.403401	1.88302	2.15356e-06	4.1146e-05	2.97445e-05	11553	tags=55%, list=32%, signal=38%	AP1M2/HMGA1/PSMD4/ELOA2/PSMB4/NELFE/SUPT4H1/FEN1/RANGAP1/NUP155/TPR/PSME3/NUP188/ARF1/RCC1/NUP210/NUP133/LIG1/NUP62/PSMD14/NUP205/CHMP4C/TAF6/NUP37/NUP107/RAE1/RAN/PSMB9/KPNB1/NUP85/SUPT5H/RANBP1/XRCC6/PSMD2/NUP93/PSMA6/PSMD3/PSMD11/PSMB3/VPS37C/NPM1/PSMA8/SSRP1/AP1S3/NELFB/CDK7/PSMC4/POM121/ERCC2/NUP214/MVB12A/VPS28/NUP43/TAF4B/SLC25A6/NELFCD/POM121C/NUP42/TBP/UBA52/TAF3/POLR2H/NDC1/TAF4/AP2B1/P…
REACTOME_REGULATION_OF_EXPRESSION_OF_SLITS_AND_ROBOS	REACTOME_REGULATION_OF_EXPRESSION_OF_SLITS_AND_ROBOS	172	0.423098	1.88028	1.50693e-05	0.000231736	0.000167522	11638	tags=55%, list=32%, signal=37%	RPS4Y2/RPL39L/LHX4/PSMD4/RPS27/PSMB4/ROBO1/LHX9/ISL1/RPL17/COL4A5/PSME3/PSMD14/MSI1/RPS21/UPF3B/GSPT2/PSMB9/HOXA2/RBM8A/CASC3/RPS12/RPL36A/PSMD2/EIF4A3/PSMA6/PSMD3/RPLP0/PSMD11/PSMB3/PSMA8/RPL23A/RPL27/RPS10/RPL23/PSMC4/RPS5/LDB1/CUL2/RPL38/PABPC1/RPL39/MAGOHB/UBA52/RPL19/RNPS1/RPL7A/ELOC/RPS18/PSMB2/DAG1/RPL10A/PSMD1/RPL10L/PSMB8/RPL18A/RPS3/PSMD10/NCBP2/RPS17/PSMA5/PSMD8/RPS6/RPL8/RPS16/PSMC3/R…
BIOCARTA_NPC_PATHWAY	BIOCARTA_NPC_PATHWAY	11	0.744427	1.87959	0.00450219	0.0233888	0.0169078	7215	tags=73%, list=20%, signal=58%	KPNA2/RANGAP1/RCC1/NUP210/NUP62/RAN/KPNB1/NUP214
REACTOME_TRANSCRIPTION_OF_E2F_TARGETS_UNDER_NEGATIVE_CONTROL_BY_DREAM_COMPLEX	REACTOME_TRANSCRIPTION_OF_E2F_TARGETS_UNDER_NEGATIVE_CONTROL_BY_DREAM_COMPLEX	19	0.642433	1.87161	0.00391516	0.0213446	0.0154301	7434	tags=68%, list=20%, signal=54%	CDC6/TOP2A/LIN9/RBL1/CDC25A/E2F1/PCNA/E2F5/LIN37/RBBP4/TFDP1/HDAC1/E2F4
REACTOME_NEPHRIN_FAMILY_INTERACTIONS	REACTOME_NEPHRIN_FAMILY_INTERACTIONS	23	0.608202	1.87143	0.0029333	0.016775	0.0121267	1473	tags=22%, list=4%, signal=21%	ACTN2/NPHS1/NPHS2/KIRREL2/KIRREL3
REACTOME_REGULATION_OF_HSF1_MEDIATED_HEAT_SHOCK_RESPONSE	REACTOME_REGULATION_OF_HSF1_MEDIATED_HEAT_SHOCK_RESPONSE	82	0.465317	1.8714	0.000287721	0.00266588	0.00192717	9878	tags=52%, list=27%, signal=38%	MAPKAPK2/HSPA6/NUP155/TPR/NUP188/HSPA1B/HSPB1/NUP210/NUP133/NUP62/NUP205/HSPA14/NUP37/NUP107/RAE1/BAG2/HSPA1A/NUP85/HSF1/BAG3/RPS19BP1/NUP93/RPA1/MAPK3/POM121/FKBP4/NUP214/NUP43/HSPA4/RLN1/POM121C/NUP42/DNAJC2/DNAJB1/NDC1/DNAJC7/HSPH1/RPA2/HSPA5/HSPA8/SEH1L/HIKESHI/TNFRSF21
REACTOME_HOST_INTERACTIONS_OF_HIV_FACTORS	REACTOME_HOST_INTERACTIONS_OF_HIV_FACTORS	131	0.431164	1.8646	5.33648e-05	0.000666268	0.000481646	11553	tags=59%, list=32%, signal=40%	AP1M2/HMGA1/PSMD4/PSMB4/RANGAP1/NUP155/TPR/PSME3/NUP188/ARF1/RCC1/NUP210/NUP133/NUP62/PSMD14/NUP205/NUP37/NUP107/RAE1/RAN/PSMB9/KPNB1/NUP85/RANBP1/PSMD2/NUP93/PSMA6/PSMD3/PSMD11/PSMB3/NPM1/PSMA8/AP1S3/PSMC4/POM121/NUP214/NUP43/SLC25A6/POM121C/NUP42/UBA52/NDC1/AP2B1/PACS1/ELOC/PPIA/PSMB2/AP1S1/PSMD1/PSMB8/PSMD10/PSMA5/PSMD8/SEH1L/AP2A1/PSMC3/AP1B1/PSMD13/PSME4/PSMA7/PAK2/PSMC5/RAC1/AAAS/SLC25A5/NU…
REACTOME_NONSENSE_MEDIATED_DECAY_NMD	REACTOME_NONSENSE_MEDIATED_DECAY_NMD	116	0.442104	1.86426	7.21027e-05	0.000865919	0.000625974	12991	tags=66%, list=36%, signal=42%	RPS4Y2/RPL39L/SMG5/RPS27/SMG7/SMG9/RPL17/RPS21/UPF3B/GSPT2/RBM8A/CASC3/RPS12/RPL36A/SMG8/EIF4A3/RPLP0/RPL23A/RPL27/RPS10/RPL23/RPS5/RPL38/PABPC1/RPL39/MAGOHB/UBA52/RPL19/RNPS1/RPL7A/RPS18/RPL10A/RPL10L/RPL18A/RPS3/NCBP2/RPS17/RPS6/RPL8/RPS16/RPLP2/RPS2/RPL37/RPL7/RPSA/RPL35A/RPS15/RPLP1/RPS4X/RPS27A/RPL36/RPL37A/RPL41/RPL35/MAGOH/RPL10/RPS14/RPL6/PPP2R1A/EIF4G1/UPF2/UPF1/ETF1/RPL18/RPS4Y1/NCBP1/R…
REACTOME_RECOGNITION_OF_DNA_DAMAGE_BY_PCNA_CONTAINING_REPLICATION_COMPLEX	REACTOME_RECOGNITION_OF_DNA_DAMAGE_BY_PCNA_CONTAINING_REPLICATION_COMPLEX	30	0.565346	1.8642	0.00521999	0.0259661	0.0187709	11214	tags=70%, list=31%, signal=48%	DTL/RFC4/POLD1/PCNA/POLD3/RFC2/POLE2/RPA1/USP1/POLD2/RFC5/UBA52/CUL4B/RPA2/POLE/POLE3/RAD18/RFC3/RPS27A/RPA3/RBX1
REACTOME_PHOSPHORYLATION_OF_THE_APC_C	REACTOME_PHOSPHORYLATION_OF_THE_APC_C	20	0.630013	1.86088	0.00438266	0.0230753	0.0166812	10001	tags=75%, list=27%, signal=54%	PLK1/UBE2C/UBE2S/CDK1/CCNB1/ANAPC7/ANAPC11/CDC27/UBE2E1/ANAPC5/CDC23/ANAPC1/ANAPC2/ANAPC4/UBE2D1
REACTOME_GAP_JUNCTION_TRAFFICKING_AND_REGULATION	REACTOME_GAP_JUNCTION_TRAFFICKING_AND_REGULATION	51	0.508165	1.85778	0.00133023	0.00894623	0.00646724	5043	tags=33%, list=14%, signal=29%	TUBAL3/TUBA3C/TUBA3E/TUBB8/GJA10/TUBB8B/GJD4/TUBA4A/DNM1/TUBA1C/TUBA3D/SRC/TUBA1B/TUBA4B/GJB7/TUBB4B/CLTA
REACTOME_MISMATCH_REPAIR	REACTOME_MISMATCH_REPAIR	15	0.670754	1.855	0.00473708	0.0242824	0.0175538	7210	tags=67%, list=20%, signal=53%	EXO1/POLD1/MSH2/PCNA/LIG1/POLD3/MSH6/RPA1/POLD2/PMS2
REACTOME_ACTIVATION_OF_MATRIX_METALLOPROTEINASES	REACTOME_ACTIVATION_OF_MATRIX_METALLOPROTEINASES	33	0.551643	1.85433	0.00384834	0.0211911	0.0153191	1136	tags=27%, list=3%, signal=26%	PRSS1/PRSS2/CTSV/MMP3/KLK2/CTRB2/CTRB1/MMP10/MMP1
REACTOME_PROCESSIVE_SYNTHESIS_ON_THE_C_STRAND_OF_THE_TELOMERE	REACTOME_PROCESSIVE_SYNTHESIS_ON_THE_C_STRAND_OF_THE_TELOMERE	19	0.63552	1.85147	0.00465878	0.0240275	0.0173695	6909	tags=53%, list=19%, signal=43%	BLM/POLD1/DNA2/FEN1/PCNA/LIG1/POLD3/ACD/RPA1/POLD2
REACTOME_DNA_DAMAGE_BYPASS	REACTOME_DNA_DAMAGE_BYPASS	48	0.50462	1.84691	0.00124329	0.008419	0.00608611	11350	tags=60%, list=31%, signal=42%	DTL/USP43/RFC4/POLD1/PCLAF/PCNA/POLD3/SPRTN/RFC2/POLE2/NPLOC4/RPA1/USP1/POLD2/RFC5/UFD1/UBA52/CUL4B/RPA2/VCP/POLE/POLE3/RAD18/RFC3/TRIM25/RPS27A/RPA3/RBX1/MAD2L2
REACTOME_E2F_MEDIATED_REGULATION_OF_DNA_REPLICATION	REACTOME_E2F_MEDIATED_REGULATION_OF_DNA_REPLICATION	22	0.599323	1.84438	0.00640545	0.0305957	0.0221177	5060	tags=45%, list=14%, signal=39%	ORC1/ORC6/CDK1/CCNB1/PRIM1/POLA2/E2F1/MCM8/POLA1/PRIM2
REACTOME_PIWI_INTERACTING_RNA_PIRNA_BIOGENESIS	REACTOME_PIWI_INTERACTING_RNA_PIRNA_BIOGENESIS	29	0.56795	1.84245	0.00322759	0.0183333	0.0132532	5103	tags=31%, list=14%, signal=27%	DDX4/ASZ1/PIWIL4/TDRKH/TDRD1/MAEL/TDRD9/TDRD12/HENMT1
REACTOME_APC_C_CDC20_MEDIATED_DEGRADATION_OF_CYCLIN_B	REACTOME_APC_C_CDC20_MEDIATED_DEGRADATION_OF_CYCLIN_B	24	0.589876	1.83704	0.00386802	0.0212531	0.0153639	10001	tags=67%, list=27%, signal=48%	CDC20/UBE2C/UBE2S/CDK1/CCNB1/ANAPC7/ANAPC11/CDC27/UBA52/UBE2E1/ANAPC5/CDC23/ANAPC1/ANAPC2/ANAPC4/UBE2D1
REACTOME_DECTIN_1_MEDIATED_NONCANONICAL_NF_KB_SIGNALING	REACTOME_DECTIN_1_MEDIATED_NONCANONICAL_NF_KB_SIGNALING	62	0.4791	1.83645	0.00254995	0.0148179	0.0107119	11049	tags=52%, list=30%, signal=36%	PSMD4/PSMB4/RELB/MAP3K14/NFKB2/PSME3/PSMD14/PSMB9/PSMD2/UBE2M/PSMA6/PSMD3/PSMD11/PSMB3/PSMA8/PSMC4/UBA52/PSMB2/PSMD1/PSMB8/PSMD10/PSMA5/PSMD8/PSMC3/PSMD13/PSME4/PSMA7/PSMC5/PSMB6/PSMC2/PSMD7/RPS27A
REACTOME_GAP_JUNCTION_ASSEMBLY	REACTOME_GAP_JUNCTION_ASSEMBLY	38	0.533037	1.836	0.00437762	0.0230753	0.0166812	4100	tags=34%, list=11%, signal=30%	TUBAL3/TUBA3C/TUBA3E/TUBB8/GJA10/TUBB8B/GJD4/TUBA4A/TUBA1C/TUBA3D/TUBA1B/TUBA4B/GJB7
REACTOME_TRANSLATION	REACTOME_TRANSLATION	293	0.379313	1.83475	4.78178e-06	8.37475e-05	6.05412e-05	11869	tags=50%, list=33%, signal=34%	RPS4Y2/RPL39L/SSR2/MRPL24/MRPL9/DAP3/EPRS1/MRPL55/DARS2/RPS27/MRPS21/EIF3B/EEF1A2/EIF4EBP1/GARS1/RPL17/IARS1/VARS1/MRPS23/TARS2/SEC61G/EEF1E1/EIF3D/MARS1/RPS21/AARS1/YARS1/MRPS14/FARSB/GSPT2/IARS2/RPS12/RPL36A/SSR4/LARS1/MRPS12/RPLP0/RPL23A/RPL27/RPS10/RPL23/MRPL12/RPS5/EIF2S2/TARS1/MRPL45/MARS2/MRPL10/MRPL36/RPL38/MRPL14/ERAL1/PABPC1/EIF3M/DDOST/RPL39/AIMP2/UBA52/NARS1/MRPL58/RPL19/HARS2/FARSA/S…
REACTOME_RNA_POLYMERASE_III_TRANSCRIPTION_INITIATION_FROM_TYPE_3_PROMOTER	REACTOME_RNA_POLYMERASE_III_TRANSCRIPTION_INITIATION_FROM_TYPE_3_PROMOTER	28	0.565203	1.83203	0.00475506	0.0243251	0.0175846	11529	tags=61%, list=32%, signal=42%	POLR3C/BRF2/POU2F1/POLR3K/POLR1C/POLR3G/TBP/POLR2H/POLR2F/POLR3A/ZNF143/SNAPC4/POLR3E/POLR3F/POLR3D/CRCP/POLR2K
WP_ALSTROM_SYNDROME	WP_ALSTROM_SYNDROME	34	0.540639	1.83082	0.00519726	0.0259041	0.0187261	9457	tags=53%, list=26%, signal=39%	PIFO/SNAPIN/DTNBP1/TUBG1/ALMS1/CEP19/GPR161/IFT81/IFT74/E2F4/IFT27/RFX3/NSFL1C/IFT172/ACTN4/VCP/RILPL1/HSPB11
REACTOME_DEGRADATION_OF_AXIN	REACTOME_DEGRADATION_OF_AXIN	55	0.491093	1.82785	0.00239283	0.0141328	0.0102166	11049	tags=56%, list=30%, signal=39%	PSMD4/PSMB4/PSME3/PSMD14/PSMB9/AXIN1/PSMD2/PSMA6/PSMD3/PSMD11/PSMB3/PSMA8/PSMC4/UBA52/PSMB2/PSMD1/PSMB8/PSMD10/PSMA5/PSMD8/PSMC3/AXIN2/PSMD13/PSME4/PSMA7/PSMC5/SMURF2/PSMB6/PSMC2/PSMD7/RPS27A
REACTOME_CHROMOSOME_MAINTENANCE	REACTOME_CHROMOSOME_MAINTENANCE	139	0.41673	1.82263	0.00014451	0.00153132	0.001107	8721	tags=44%, list=24%, signal=34%	CENPM/H2AC18/CENPI/CENPL/BLM/HJURP/H4C15/CENPA/DSCC1/RFC4/POLD1/CENPW/PRIM1/H2AC19/DNA2/CENPO/CHTF18/CENPK/POLA2/FEN1/CENPH/PIF1/H2BU1/H4C14/RUVBL1/OIP5/PCNA/LIG1/POLD3/NHP2/RFC2/POLA1/PRIM2/DKC1/ITGB3BP/H2AX/ACD/DAXX/WRAP53/H4C5/H3-3A/H2BC17/RPA1/NPM1/RBBP4/POLD2/RFC5/CDK2/H3-4/CENPN/H2AC20/POLR2H/CENPX/CENPP/POLR2F/H2AZ1/MIS18A/RBBP7/CENPU/RPA2/RUVBL2
REACTOME_TP53_REGULATES_TRANSCRIPTION_OF_CELL_CYCLE_GENES	REACTOME_TP53_REGULATES_TRANSCRIPTION_OF_CELL_CYCLE_GENES	49	0.497309	1.82232	0.0016241	0.0105295	0.00761182	7483	tags=53%, list=21%, signal=42%	SFN/CCNE1/CDK1/CCNB1/CCNE2/RBL1/CDC25C/AURKA/CENPJ/E2F7/E2F1/PLAGL1/ARID3A/E2F8/PCNA/BAX/CNOT11/NPM1/CNOT9/CNOT3/PCBP4/CDK2/TFDP1/CNOT6/E2F4/TP53
REACTOME_DEGRADATION_OF_DVL	REACTOME_DEGRADATION_OF_DVL	57	0.48321	1.81631	0.00231258	0.0138207	0.00999101	11579	tags=61%, list=32%, signal=42%	HECW1/PSMD4/PSMB4/DVL2/PSME3/KLHL12/PSMD14/PSMB9/PSMD2/PSMA6/PSMD3/PSMD11/PSMB3/PSMA8/PSMC4/UBA52/DVL3/PSMB2/PSMD1/PSMB8/PSMD10/PSMA5/PSMD8/PSMC3/PSMD13/PSME4/PSMA7/PSMC5/PSMB6/PSMC2/PSMD7/RPS27A/RBX1/PSMB1/DVL1
BIOCARTA_ATRBRCA_PATHWAY	BIOCARTA_ATRBRCA_PATHWAY	21	0.595718	1.81235	0.00441812	0.023213	0.0167808	10744	tags=76%, list=29%, signal=54%	FANCE/RAD51/CHEK1/FANCD2/BRCA1/FANCG/FANCA/BRCA2/RAD1/TP53/FANCF/MRE11/HUS1/ATR/RAD9A/RAD50
REACTOME_PROCESSING_OF_CAPPED_INTRONLESS_PRE_MRNA	REACTOME_PROCESSING_OF_CAPPED_INTRONLESS_PRE_MRNA	29	0.558116	1.81054	0.00444268	0.023213	0.0167808	10953	tags=72%, list=30%, signal=51%	SNRPE/CSTF2/SNRPB/CPSF4/CPSF6/SNRPF/ZNF473/SYMPK/FIP1L1/CPSF1/SLBP/CPSF3/NCBP2/SNRPG/LSM10/CSTF3/WDR33/LSM11/CSTF2T/CLP1/CSTF1
REACTOME_PROTEIN_FOLDING	REACTOME_PROTEIN_FOLDING	98	0.442433	1.81051	0.000284281	0.00264559	0.0019125	7537	tags=39%, list=21%, signal=31%	TUBAL3/TUBA3C/TUBA3E/SPHK1/GBA/CCNE1/CCT3/TUBA4A/GNGT1/CCNE2/TUBA1C/TUBA3D/PFDN2/GNG4/TUBA1B/CCT6A/TUBA4B/NOP56/FBXW10/CCT5/GNG13/PFDN4/TUBB4B/RGS7/WRAP53/PFDN6/TBCE/GNG8/GNG5/CCT4/TBCB/TBCC/FBXW9/VBP1/TCP1/TBCD/TP53/CCT2
WP_PTDINS45P2_IN_CYTOKINESIS_PATHWAY	WP_PTDINS45P2_IN_CYTOKINESIS_PATHWAY	12	0.704435	1.80224	0.00770234	0.0357083	0.0258136	5921	tags=50%, list=16%, signal=42%	ANLN/KIF23/RACGAP1/OCRL/MYL2/RAB35
REACTOME_TRANSCRIPTION_OF_E2F_TARGETS_UNDER_NEGATIVE_CONTROL_BY_P107_RBL1_AND_P130_RBL2_IN_COMPLEX_WITH_HDAC1	REACTOME_TRANSCRIPTION_OF_E2F_TARGETS_UNDER_NEGATIVE_CONTROL_BY_P107_RBL1_AND_P130_RBL2_IN_COMPLEX_WITH_HDAC1	16	0.637757	1.80153	0.0104242	0.0459611	0.0332254	7434	tags=69%, list=20%, signal=55%	MYBL2/CDK1/LIN9/RBL1/E2F1/E2F5/LIN37/RBBP4/TFDP1/HDAC1/E2F4
BIOCARTA_PRC2_PATHWAY	BIOCARTA_PRC2_PATHWAY	13	0.678085	1.80029	0.00652413	0.031045	0.0224425	9928	tags=77%, list=27%, signal=56%	EZH2/CBX4/HDAC2/RBBP4/EED/HDAC1/EZH1/RBBP7/SUZ12/PHC1
REACTOME_INTRAFLAGELLAR_TRANSPORT	REACTOME_INTRAFLAGELLAR_TRANSPORT	51	0.492412	1.80019	0.00232738	0.0138762	0.0100312	9479	tags=49%, list=26%, signal=36%	TUBA3C/TUBA4A/TUBA1C/TUBA3D/KIF3C/TUBA1B/KIFAP3/DYNC2I2/TTC26/KIF17/TUBB4B/IFT57/IFT80/IFT81/IFT52/IFT74/IFT27/DYNC2LI1/KIF3A/TUBB4A/DYNLL1/IFT172/IFT20/HSPB11/IFT140
REACTOME_NUCLEOTIDE_EXCISION_REPAIR	REACTOME_NUCLEOTIDE_EXCISION_REPAIR	110	0.433179	1.80018	0.000257587	0.00244224	0.0017655	12226	tags=59%, list=34%, signal=39%	RFC4/POLD1/PARP1/PIAS3/LIG3/ACTR5/RUVBL1/CHD1L/ACTL6A/PCNA/LIG1/POLD3/RFC2/MCRS1/POLE2/INO80C/XRCC1/RPA1/CDK7/POLD2/RFC5/ERCC2/COPS7B/UBA52/ERCC1/POLR2H/COPS6/PRPF19/POLR2F/INO80E/CUL4B/CETN2/RPA2/TFPT/GPS1/POLR2G/POLE/POLE3/ERCC3/ISY1/POLR2D/NFRKB/UBE2N/UBE2I/RFC3/INO80B/RAD23A/HMGN1/COPS3/RPS27A/POLR2B/RPA3/RBX1/XAB2/GTF2H1/PPIE/POLR2K/COPS5/INO80/PIAS1/UVSSA/COPS7A/PARP2/GTF2H3/GTF2H2
REACTOME_GLOBAL_GENOME_NUCLEOTIDE_EXCISION_REPAIR_GG_NER	REACTOME_GLOBAL_GENOME_NUCLEOTIDE_EXCISION_REPAIR_GG_NER	84	0.443741	1.79576	0.000649668	0.00501059	0.00362216	12226	tags=63%, list=34%, signal=42%	RFC4/POLD1/PARP1/PIAS3/LIG3/ACTR5/RUVBL1/CHD1L/ACTL6A/PCNA/LIG1/POLD3/RFC2/MCRS1/POLE2/INO80C/XRCC1/RPA1/CDK7/POLD2/RFC5/ERCC2/COPS7B/UBA52/ERCC1/COPS6/INO80E/CUL4B/CETN2/RPA2/TFPT/GPS1/POLE/POLE3/ERCC3/NFRKB/UBE2N/UBE2I/RFC3/INO80B/RAD23A/COPS3/RPS27A/RPA3/RBX1/GTF2H1/COPS5/INO80/PIAS1/COPS7A/PARP2/GTF2H3/GTF2H2
REACTOME_RNA_POLYMERASE_III_TRANSCRIPTION_INITIATION_FROM_TYPE_1_PROMOTER	REACTOME_RNA_POLYMERASE_III_TRANSCRIPTION_INITIATION_FROM_TYPE_1_PROMOTER	28	0.553707	1.79477	0.00730651	0.034251	0.0247601	12054	tags=68%, list=33%, signal=45%	POLR3C/POLR3K/GTF3C5/POLR1C/POLR3G/TBP/POLR2H/GTF3C2/POLR2F/POLR3A/GTF3C6/GTF3C4/POLR3E/POLR3F/POLR3D/CRCP/POLR2K/GTF3C3/POLR3GL
REACTOME_RNA_POLYMERASE_I_TRANSCRIPTION_INITIATION	REACTOME_RNA_POLYMERASE_I_TRANSCRIPTION_INITIATION	47	0.493902	1.79306	0.00411078	0.0219993	0.0159033	8853	tags=51%, list=24%, signal=39%	POLR1G/TAF1A/EHMT2/GATAD2B/KAT2A/MTA3/HDAC2/RBBP4/CDK7/POLR1C/ERCC2/HDAC1/POLR1H/TBP/POLR1B/POLR2H/TTF1/POLR2F/POLR1F/POLR1A/RBBP7/TAF1D/CHD3/UBTF
REACTOME_RNA_POLYMERASE_III_CHAIN_ELONGATION	REACTOME_RNA_POLYMERASE_III_CHAIN_ELONGATION	18	0.621872	1.78729	0.00755271	0.0350861	0.0253638	12054	tags=72%, list=33%, signal=48%	POLR3C/POLR3K/POLR1C/POLR3G/POLR2H/POLR2F/POLR3A/POLR3E/POLR3F/POLR3D/CRCP/POLR2K/POLR3GL
REACTOME_ACTIVATION_OF_THE_TFAP2_AP_2_FAMILY_OF_TRANSCRIPTION_FACTORS	REACTOME_ACTIVATION_OF_THE_TFAP2_AP_2_FAMILY_OF_TRANSCRIPTION_FACTORS	12	0.697909	1.78555	0.00890352	0.0400977	0.0289867	3015	tags=33%, list=8%, signal=31%	TFAP2C/TFAP2A/TFAP2E/CITED4
REACTOME_TRANSLESION_SYNTHESIS_BY_Y_FAMILY_DNA_POLYMERASES_BYPASSES_LESIONS_ON_DNA_TEMPLATE	REACTOME_TRANSLESION_SYNTHESIS_BY_Y_FAMILY_DNA_POLYMERASES_BYPASSES_LESIONS_ON_DNA_TEMPLATE	39	0.513295	1.78239	0.0039819	0.0215816	0.0156013	11350	tags=62%, list=31%, signal=42%	USP43/RFC4/POLD1/PCLAF/PCNA/POLD3/SPRTN/RFC2/POLE2/NPLOC4/RPA1/POLD2/RFC5/UFD1/UBA52/RPA2/VCP/POLE/POLE3/RFC3/TRIM25/RPS27A/RPA3/MAD2L2
REACTOME_DISEASES_OF_MITOTIC_CELL_CYCLE	REACTOME_DISEASES_OF_MITOTIC_CELL_CYCLE	38	0.516755	1.77991	0.00755423	0.0350861	0.0253638	10001	tags=58%, list=27%, signal=42%	E2F2/CCNE1/UBE2C/UBE2S/CCNE2/E2F3/E2F1/CDK4/ANAPC7/DAXX/ANAPC11/CDK2/TFDP1/CDC27/CDKN1C/UBE2E1/ANAPC5/CDC23/ANAPC1/ANAPC2/ANAPC4/UBE2D1
REACTOME_RHO_GTPASES_ACTIVATE_NADPH_OXIDASES	REACTOME_RHO_GTPASES_ACTIVATE_NADPH_OXIDASES	24	0.571092	1.77854	0.0059772	0.0290768	0.0210197	3329	tags=21%, list=9%, signal=19%	S100A9/NOX3/NCF2/S100A8/NOX1
REACTOME_REGULATION_OF_RUNX3_EXPRESSION_AND_ACTIVITY	REACTOME_REGULATION_OF_RUNX3_EXPRESSION_AND_ACTIVITY	55	0.477045	1.77556	0.00412767	0.0219993	0.0159033	11049	tags=55%, list=30%, signal=38%	PSMD4/CDKN2A/PSMB4/SRC/PSME3/PSMD14/PSMB9/PSMD2/PSMA6/PSMD3/PSMD11/PSMB3/PSMC4/UBA52/PSMB2/PSMD1/PSMB8/PSMD10/PSMA5/PSMD8/PSMC3/PSMD13/SMURF1/PSMA7/PSMC5/SMURF2/PSMB6/PSMC2/PSMD7/RPS27A
BIOCARTA_AKAP95_PATHWAY	BIOCARTA_AKAP95_PATHWAY	11	0.702243	1.77308	0.0132978	0.0559883	0.040474	3171	tags=27%, list=9%, signal=25%	CDK1/CCNB1/NCAPD2
WP_PYRIMIDINE_METABOLISM	WP_PYRIMIDINE_METABOLISM	83	0.438762	1.77144	0.000743319	0.00549751	0.00397416	10451	tags=59%, list=29%, signal=42%	ENTPD3/UCK2/POLR3C/NME2/CAD/POLD1/PRIM1/NME7/TYMS/DTYMK/POLA2/RRM2/TK1/DCTPP1/NME1/POLD3/RRM1/NT5C/POLA1/PRIM2/POLR3K/POLE2/TYMP/CTPS2/UCKL1/POLD2/POLR1C/NME3/ENPP3/POLR3G/POLR1H/UPP1/POLR1B/POLR2H/UMPS/PNPT1/POLR1F/POLR3A/POLR1A/NME6/POLR2G/POLE/POLE3/POLR2D/POLR3E/POLR3F/DCK/POLR2J2/POLR3D
REACTOME_TERMINATION_OF_TRANSLESION_DNA_SYNTHESIS	REACTOME_TERMINATION_OF_TRANSLESION_DNA_SYNTHESIS	32	0.533266	1.77092	0.00498701	0.0251043	0.0181479	11085	tags=59%, list=30%, signal=41%	USP43/RFC4/POLD1/PCLAF/PCNA/POLD3/RFC2/POLE2/RPA1/POLD2/RFC5/UBA52/RPA2/POLE/POLE3/RFC3/TRIM25/RPS27A/RPA3
REACTOME_MITOTIC_TELOPHASE_CYTOKINESIS	REACTOME_MITOTIC_TELOPHASE_CYTOKINESIS	13	0.66672	1.77011	0.00918679	0.0410072	0.0296442	1960	tags=23%, list=5%, signal=22%	PLK1/KIF20A/KIF23
BIOCARTA_RB_PATHWAY	BIOCARTA_RB_PATHWAY	13	0.665671	1.76733	0.00918679	0.0410072	0.0296442	7483	tags=69%, list=21%, signal=55%	CDK1/CHEK1/MYT1/CDC25A/CDC25C/CDK4/CDC25B/CDK2/TP53
KEGG_BASE_EXCISION_REPAIR	KEGG_BASE_EXCISION_REPAIR	35	0.516427	1.76598	0.00642602	0.030636	0.0221468	7284	tags=43%, list=20%, signal=34%	NEIL3/POLD1/PARP1/FEN1/LIG3/PCNA/LIG1/POLD3/APEX2/POLE2/XRCC1/TDG/POLD2/OGG1/UNG
KEGG_RNA_POLYMERASE	KEGG_RNA_POLYMERASE	29	0.54287	1.76109	0.00625116	0.0300867	0.0217497	11529	tags=59%, list=32%, signal=40%	POLR3C/POLR3K/POLR1C/POLR3G/POLR1H/POLR1B/POLR2H/POLR2F/POLR3A/POLR1A/POLR2G/POLR2D/POLR3F/POLR2J2/POLR3D/POLR2B/POLR2K
KEGG_AMINOACYL_TRNA_BIOSYNTHESIS	KEGG_AMINOACYL_TRNA_BIOSYNTHESIS	41	0.505331	1.7596	0.00497197	0.0250786	0.0181294	8876	tags=51%, list=24%, signal=39%	EPRS1/DARS2/GARS1/IARS1/VARS1/TARS2/MARS1/AARS1/YARS1/FARSB/IARS2/LARS1/TARS1/MARS2/NARS1/HARS2/FARSA/RARS1/AARS2/HARS1/PARS2
REACTOME_SRP_DEPENDENT_COTRANSLATIONAL_PROTEIN_TARGETING_TO_MEMBRANE	REACTOME_SRP_DEPENDENT_COTRANSLATIONAL_PROTEIN_TARGETING_TO_MEMBRANE	113	0.419566	1.75708	0.000730769	0.00545266	0.00394174	11638	tags=50%, list=32%, signal=34%	RPS4Y2/RPL39L/SSR2/RPS27/RPL17/SEC61G/RPS21/RPS12/RPL36A/SSR4/RPLP0/RPL23A/RPL27/RPS10/RPL23/RPS5/RPL38/DDOST/RPL39/UBA52/RPL19/SEC61A1/RPL7A/RPS18/SSR3/RPL10A/RPL10L/RPL18A/RPS3/SEC11C/RPS17/RPN2/RPS6/RPL8/RPS16/SRP9/SRP72/RPLP2/RPS2/RPL37/RPL7/SRP68/RPSA/RPL35A/RPS15/RPLP1/RPS4X/RPS27A/RPL36/RPL37A/SRPRB/RPL41/RPL35/RPL10/RPS14/RPL6
REACTOME_TRANSCRIPTION_COUPLED_NUCLEOTIDE_EXCISION_REPAIR_TC_NER	REACTOME_TRANSCRIPTION_COUPLED_NUCLEOTIDE_EXCISION_REPAIR_TC_NER	78	0.438734	1.7561	0.00146434	0.00964324	0.00697111	12226	tags=59%, list=34%, signal=39%	RFC4/POLD1/LIG3/PCNA/LIG1/POLD3/RFC2/POLE2/XRCC1/RPA1/CDK7/POLD2/RFC5/ERCC2/COPS7B/UBA52/ERCC1/POLR2H/COPS6/PRPF19/POLR2F/CUL4B/RPA2/GPS1/POLR2G/POLE/POLE3/ERCC3/ISY1/POLR2D/RFC3/HMGN1/COPS3/RPS27A/POLR2B/RPA3/RBX1/XAB2/GTF2H1/PPIE/POLR2K/COPS5/UVSSA/COPS7A/GTF2H3/GTF2H2
REACTOME_DNA_REPLICATION_PRE_INITIATION	REACTOME_DNA_REPLICATION_PRE_INITIATION	159	0.394556	1.74941	0.000229181	0.00221454	0.00160089	10128	tags=48%, list=28%, signal=35%	H2AC18/ORC1/CDC6/MCM2/MCM10/CDT1/CDC45/UBE2C/GMNN/H3C14/PSMD4/UBE2S/ORC6/H4C15/MCM7/MCM6/PSMB4/MCM5/MCM4/PRIM1/CDC7/H2AC19/MCM3/POLA2/H2BU1/H4C14/PSME3/PSMD14/MCM8/POLA1/ANAPC7/PRIM2/H2AX/POLE2/PSMB9/KPNB1/DBF4/ANAPC11/H4C5/RPA4/PSMD2/H3-3A/H2BC17/PSMA6/PSMD3/RPA1/PSMD11/PSMB3/PSMC4/CDK2/CDC27/H2AC20/UBA52/UBE2E1/ORC3/ANAPC5/PSMB2/H2AZ1/CDC23/RPA2/PSMD1/H3C15/ANAPC1/PSMB8/PSMD10/PSMA5/PSMD8/POLE/…
PID_AR_TF_PATHWAY	PID_AR_TF_PATHWAY	53	0.47316	1.74074	0.00546231	0.0269588	0.0194886	5038	tags=21%, list=14%, signal=18%	NR0B1/HOXB13/KLK3/KLK2/PKN1/EHMT2/SRC/PDE9A/ZMIZ2/CEBPA/POU2F1
REACTOME_CELLULAR_RESPONSE_TO_HEAT_STRESS	REACTOME_CELLULAR_RESPONSE_TO_HEAT_STRESS	101	0.423759	1.73396	0.000822799	0.00598012	0.00432304	9645	tags=50%, list=26%, signal=37%	CAMK2A/CRYAB/MAPKAPK2/HSPA6/NUP155/TPR/NUP188/HSPA1B/HSPB1/NUP210/NUP133/NUP62/NUP205/HSPA14/HSP90AB1/NUP37/NUP107/RAE1/BAG2/HSPA1A/NUP85/HSF1/BAG3/RPS19BP1/NUP93/RPA1/MAPK3/POM121/FKBP4/HSPB8/NUP214/NUP43/HSPA4/RLN1/POM121C/NUP42/DNAJC2/MLST8/DNAJB1/NDC1/PTGES3/RPTOR/DNAJC7/HSPH1/RPA2/HSPA5/HSPA8/VCP/AKT1S1/SEH1L/HIKESHI
REACTOME_CYCLIN_A_B1_B2_ASSOCIATED_EVENTS_DURING_G2_M_TRANSITION	REACTOME_CYCLIN_A_B1_B2_ASSOCIATED_EVENTS_DURING_G2_M_TRANSITION	25	0.548008	1.73192	0.0119379	0.0514655	0.0372045	7695	tags=52%, list=21%, signal=41%	PLK1/PKMYT1/FOXM1/CDK1/CCNB1/CDC25A/CDC25C/CCNB2/CDC25B/CDK7/CDK2/PPME1/LCMT1
REACTOME_ACTIVATION_OF_NMDA_RECEPTORS_AND_POSTSYNAPTIC_EVENTS	REACTOME_ACTIVATION_OF_NMDA_RECEPTORS_AND_POSTSYNAPTIC_EVENTS	94	0.422924	1.73118	0.00138263	0.0092005	0.00665106	3942	tags=20%, list=11%, signal=18%	TUBAL3/TUBA3C/ACTN2/TUBA3E/TUBB8/ADCY8/CAMK2A/TUBB8B/TUBA4A/KPNA2/GRIN1/TUBA1C/TUBA3D/SRC/TUBA1B/MAPT/RPS6KA6/GIT1/TUBA4B
REACTOME_CONVERSION_FROM_APC_C_CDC20_TO_APC_C_CDH1_IN_LATE_ANAPHASE	REACTOME_CONVERSION_FROM_APC_C_CDC20_TO_APC_C_CDH1_IN_LATE_ANAPHASE	20	0.585956	1.73075	0.0149983	0.0615052	0.0444622	10001	tags=65%, list=27%, signal=47%	CDC20/UBE2C/UBE2S/ANAPC7/ANAPC11/CDC27/UBE2E1/ANAPC5/CDC23/ANAPC1/ANAPC2/ANAPC4/UBE2D1
BIOCARTA_GABA_PATHWAY	BIOCARTA_GABA_PATHWAY	10	0.69598	1.72791	0.0265028	0.0963112	0.0696235	2706	tags=40%, list=7%, signal=37%	GABRA2/GABRA5/GABRA4/GABRA3
REACTOME_HDR_THROUGH_MMEJ_ALT_NHEJ	REACTOME_HDR_THROUGH_MMEJ_ALT_NHEJ	12	0.673383	1.7228	0.0148391	0.0610508	0.0441337	6232	tags=58%, list=17%, signal=48%	POLQ/PARP1/FEN1/LIG3/RBBP8/BRCA2/XRCC1
WP_PTF1A_RELATED_REGULATORY_PATHWAY	WP_PTF1A_RELATED_REGULATORY_PATHWAY	11	0.681336	1.72029	0.0204011	0.0777214	0.0561849	981	tags=27%, list=3%, signal=27%	RBPJL/PTF1A/PDX1
REACTOME_HIV_ELONGATION_ARREST_AND_RECOVERY	REACTOME_HIV_ELONGATION_ARREST_AND_RECOVERY	33	0.511717	1.72012	0.0104915	0.0461774	0.0333817	10087	tags=48%, list=28%, signal=35%	ELOA2/NELFE/SUPT4H1/SUPT5H/SSRP1/NELFB/NELFCD/POLR2H/POLR2F/ELOC/CTDP1/POLR2G/NELFA/SUPT16H/POLR2D/CCNK
REACTOME_CYCLIN_A_CDK2_ASSOCIATED_EVENTS_AT_S_PHASE_ENTRY	REACTOME_CYCLIN_A_CDK2_ASSOCIATED_EVENTS_AT_S_PHASE_ENTRY	85	0.425796	1.716	0.00207441	0.0127601	0.00922433	9307	tags=40%, list=26%, signal=30%	CCNE1/CKS1B/PSMD4/CCNE2/LIN9/PSMB4/CDC25A/E2F1/CDK4/PSME3/CDC25B/PSMD14/E2F5/LIN37/PSMB9/PSMD2/PSMA6/PSMD3/PSMD11/PSMB3/RBBP4/CDK7/PSMC4/CDK2/TFDP1/E2F4/PTK6/UBA52/PSMB2/PSMD1/PSMB8/PSMD10/PSMA5/PSMD8
WP_PROTEASOME_DEGRADATION	WP_PROTEASOME_DEGRADATION	62	0.446718	1.71232	0.00774444	0.0357719	0.0258596	11034	tags=53%, list=30%, signal=37%	UCHL1/PSMD4/PSMB4/PSME3/H2AX/PSMB9/PSMD2/PSMA6/PSMD3/PSMD11/PSMB3/PSMC4/HLA-G/PSMB2/H2AZ1/UBA1/PSMD1/PSMB8/PSMD10/PSMA5/RPN2/PSMD8/PSMC3/UBE2D1/PSMD13/PSMA7/HLA-C/PSMC5/UBE2D2/HLA-F/PSMB6/PSMC2/PSMD7
REACTOME_RHOBTB2_GTPASE_CYCLE	REACTOME_RHOBTB2_GTPASE_CYCLE	23	0.556013	1.71084	0.0112132	0.0485903	0.035126	11820	tags=70%, list=32%, signal=47%	DBN1/CCT6A/HSP90AB1/MSI2/RHOBTB2/CCT2/RBMX/CCT7/MYO6/PHIP/ACTG1/STK38/HNRNPC/CDC37/HSP90AA1/TXNL1
REACTOME_EUKARYOTIC_TRANSLATION_INITIATION	REACTOME_EUKARYOTIC_TRANSLATION_INITIATION	120	0.402637	1.71034	0.000612808	0.00480016	0.00347004	11869	tags=51%, list=33%, signal=34%	RPS4Y2/RPL39L/RPS27/EIF3B/EIF4EBP1/RPL17/EIF3D/RPS21/RPS12/RPL36A/RPLP0/RPL23A/RPL27/RPS10/RPL23/RPS5/EIF2S2/RPL38/PABPC1/EIF3M/RPL39/UBA52/RPL19/RPL7A/RPS18/EIF2S3/RPL10A/RPL10L/EIF2B1/RPL18A/EIF3H/RPS3/RPS17/RPS6/RPL8/RPS16/EIF3G/RPLP2/RPS2/RPL37/EIF3A/RPL7/RPSA/RPL35A/RPS15/EIF3I/RPLP1/EIF2B5/RPS4X/RPS27A/RPL36/RPL37A/RPL41/EIF3E/RPL35/RPL10/RPS14/RPL6/EIF3K/EIF2B3/EIF4G1
REACTOME_P38MAPK_EVENTS	REACTOME_P38MAPK_EVENTS	13	0.643577	1.70867	0.0178331	0.0704937	0.05096	3360	tags=31%, list=9%, signal=28%	MAPK13/MAPK12/MAPKAPK2/SRC
REACTOME_REGULATION_OF_TP53_ACTIVITY	REACTOME_REGULATION_OF_TP53_ACTIVITY	160	0.385583	1.70761	0.000390914	0.00342321	0.00247464	11118	tags=54%, list=31%, signal=38%	EXO1/BLM/CDKN2A/TPX2/CDK1/AURKB/CHEK1/RFC4/BRCA1/BARD1/AURKA/DNA2/TP73/EHMT2/PPP1R13L/RMI2/L3MBTL1/SMYD2/GATAD2B/TP53BP2/CDK5R1/RBBP8/TOPBP1/RFC2/TAF6/RHNO1/MDM4/RMI1/KMT5A/DAXX/RNF34/HDAC2/DYRK2/ATRIP/RAD1/RPA1/PIP4K2C/PRMT5/RBBP4/SSRP1/RFC5/CDK2/HDAC1/NOC2L/PRKAB2/TAF4B/TP53/TBP/MLST8/UBA52/MAPKAPK5/TAF3/PRKAA2/TAF4/TOP3A/TP53RK/PIP4K2B/RBBP7/BRIP1/RPA2/BRPF1/CHD3/TAF9B/MRE11/SUPT16H/PHF20/CDK5…
BIOCARTA_GATA3_PATHWAY	BIOCARTA_GATA3_PATHWAY	14	0.62511	1.70288	0.0185477	0.0721969	0.0521913	422	tags=14%, list=1%, signal=14%	IL4/IL13
REACTOME_ANTIVIRAL_MECHANISM_BY_IFN_STIMULATED_GENES	REACTOME_ANTIVIRAL_MECHANISM_BY_IFN_STIMULATED_GENES	82	0.423298	1.70241	0.00244817	0.0143074	0.0103428	8203	tags=37%, list=23%, signal=28%	KPNA7/KPNA2/NUP155/TPR/NUP188/NUP210/NUP133/NUP62/NUP205/MX2/NUP37/NUP107/RAE1/KPNB1/NUP85/EIF4A3/NUP93/RNASEL/OAS3/IRF3/MAPK3/POM121/NUP214/NUP43/POM121C/NUP42/UBA52/NDC1/MX1/UBE2E1
REACTOME_SIGNALING_BY_ROBO_RECEPTORS	REACTOME_SIGNALING_BY_ROBO_RECEPTORS	218	0.368068	1.70004	8.74067e-05	0.0010253	0.000741192	11564	tags=51%, list=32%, signal=35%	RPS4Y2/PAK6/RPL39L/LHX4/ENAH/PSMD4/RPS27/PSMB4/ROBO1/LHX9/DCC/SRC/ARHGAP39/ISL1/ABL2/RPL17/COL4A5/PSME3/PSMD14/MSI1/PAK4/RPS21/UPF3B/CAP2/GSPT2/PSMB9/HOXA2/SRGAP2/RBM8A/CASC3/RPS12/SRGAP1/RPL36A/PSMD2/EIF4A3/PSMA6/PSMD3/RPLP0/PSMD11/PSMB3/VASP/PSMA8/MYO9B/RPL23A/RPL27/RPS10/RPL23/PSMC4/RPS5/LDB1/CUL2/RPL38/PABPC1/RPL39/MAGOHB/UBA52/PAK1/PFN2/RPL19/RNPS1/RPL7A/ELOC/RPS18/PSMB2/DAG1/RPL10A/PSMD1/RP…
REACTOME_NEGATIVE_REGULATION_OF_ACTIVITY_OF_TFAP2_AP_2_FAMILY_TRANSCRIPTION_FACTORS	REACTOME_NEGATIVE_REGULATION_OF_ACTIVITY_OF_TFAP2_AP_2_FAMILY_TRANSCRIPTION_FACTORS	10	0.684634	1.69975	0.032465	0.112778	0.0815273	1222	tags=30%, list=3%, signal=29%	TFAP2C/TFAP2A/TFAP2E
REACTOME_TERMINATION_OF_O_GLYCAN_BIOSYNTHESIS	REACTOME_TERMINATION_OF_O_GLYCAN_BIOSYNTHESIS	23	0.548904	1.68897	0.0137579	0.057733	0.0417353	4043	tags=39%, list=11%, signal=35%	MUC1/MUC17/MUC6/MUC13/MUC5AC/MUC21/ST6GALNAC2/MUC20/ST6GALNAC4
BIOCARTA_SM_PATHWAY	BIOCARTA_SM_PATHWAY	14	0.619965	1.68886	0.0194674	0.0747066	0.0540055	6464	tags=57%, list=18%, signal=47%	SNRPE/SNRPB/SNRPD1/SNRPC/SNRPA/SNRPA1/SNRPD2/SNRPF
REACTOME_G2_M_DNA_DAMAGE_CHECKPOINT	REACTOME_G2_M_DNA_DAMAGE_CHECKPOINT	93	0.412514	1.6887	0.00201254	0.0124098	0.00897109	6979	tags=35%, list=19%, signal=29%	SFN/EXO1/BLM/H4C15/CDK1/CCNB1/CHEK1/RFC4/MDC1/CDC25C/BRCA1/BARD1/DNA2/RMI2/H2BU1/H4C14/NSD2/RBBP8/TOPBP1/RFC2/RHNO1/H2AX/RMI1/TP53BP1/H4C5/ATRIP/RAD1/H2BC17/RPA1/RNF8/YWHAZ/RFC5/H3-4
WP_EBSTEINBARR_VIRUS_LMP1_SIGNALING	WP_EBSTEINBARR_VIRUS_LMP1_SIGNALING	23	0.548034	1.68629	0.0142351	0.0589506	0.0426155	3469	tags=26%, list=10%, signal=24%	CXCL8/IKBKG/IRAK1/CCL20/MAP3K14/NFKB2
REACTOME_REGULATION_OF_RAS_BY_GAPS	REACTOME_REGULATION_OF_RAS_BY_GAPS	68	0.433243	1.68601	0.00566639	0.027695	0.0200208	11553	tags=54%, list=32%, signal=37%	RASAL1/PSMD4/PSMB4/PSME3/PSMD14/DAB2IP/PSMB9/PSMD2/PSMA6/PSMD3/PSMD11/PSMB3/PSMA8/PSMC4/HRAS/RASAL2/UBA52/PSMB2/PSMD1/PSMB8/PSMD10/PSMA5/PSMD8/SPRED3/PSMC3/PSMD13/PSME4/PSMA7/PSMC5/KRAS/PSMB6/PSMC2/PSMD7/RPS27A/RBX1/NF1/PSMB1
REACTOME_UPTAKE_OF_DIETARY_COBALAMINS_INTO_ENTEROCYTES	REACTOME_UPTAKE_OF_DIETARY_COBALAMINS_INTO_ENTEROCYTES	10	0.678832	1.68534	0.0381383	0.128211	0.0926839	401	tags=30%, list=1%, signal=30%	PRSS1/CTRB2/CTRB1
REACTOME_EUKARYOTIC_TRANSLATION_ELONGATION	REACTOME_EUKARYOTIC_TRANSLATION_ELONGATION	94	0.411308	1.68363	0.00199561	0.0123964	0.00896136	11638	tags=49%, list=32%, signal=33%	RPS4Y2/RPL39L/RPS27/EEF1A2/RPL17/RPS21/RPS12/RPL36A/RPLP0/RPL23A/RPL27/RPS10/RPL23/RPS5/RPL38/RPL39/UBA52/RPL19/EEF1D/RPL7A/RPS18/RPL10A/RPL10L/RPL18A/RPS3/RPS17/RPS6/RPL8/RPS16/RPLP2/RPS2/RPL37/RPL7/RPSA/RPL35A/RPS15/RPLP1/RPS4X/RPS27A/RPL36/RPL37A/RPL41/RPL35/RPL10/RPS14/RPL6
REACTOME_TRANSLESION_SYNTHESIS_BY_POLH	REACTOME_TRANSLESION_SYNTHESIS_BY_POLH	19	0.577814	1.68336	0.0172382	0.0684641	0.0494928	11085	tags=74%, list=30%, signal=51%	RFC4/PCNA/SPRTN/RFC2/NPLOC4/RPA1/RFC5/UFD1/UBA52/RPA2/VCP/RFC3/RPS27A/RPA3
PID_P38_GAMMA_DELTA_PATHWAY	PID_P38_GAMMA_DELTA_PATHWAY	11	0.666272	1.68226	0.0254617	0.0928896	0.06715	3656	tags=45%, list=10%, signal=41%	MAPK13/PKN1/MAPK12/STMN1/MAPT
REACTOME_NEURONAL_SYSTEM	REACTOME_NEURONAL_SYSTEM	410	0.336481	1.68218	7.3229e-06	0.000123122	8.90054e-05	4147	tags=21%, list=11%, signal=19%	SLITRK1/TUBAL3/TUBA3C/HCN4/KCNH2/ACTN2/KCNK10/TUBA3E/TUBB8/GABRA2/KCNH3/CHRNB3/HTR3E/GRM5/CACNA1E/KCNK2/HTR3A/PPFIA4/KCNV1/IL1RAPL1/KCNG3/GAD2/ADCY8/CACNG4/GABRA5/KCNQ4/KCNJ11/CAMK2A/GABRG3/GJA10/SLC1A7/KCNH4/GRM1/KCNF1/GAD1/TUBB8B/DLGAP1/KCNN1/KCNG1/TUBA4A/APBA2/LRRTM1/LRFN2/GABRA4/HTR3B/LRFN1/KCNC2/GABRB1/GRIK5/GABRR1/HCN1/KPNA2/GNGT1/HOMER3/PANX2/GRIN1/SYN3/HTR3C/TUBA1C/KCNV2/TUBA3D/SLITRK5/GA…
REACTOME_TRANSCRIPTIONAL_REGULATION_BY_TP53	REACTOME_TRANSCRIPTIONAL_REGULATION_BY_TP53	360	0.340299	1.67952	1.3881e-05	0.000217346	0.00015712	9766	tags=41%, list=27%, signal=31%	G6PD/SFN/EXO1/PRELID3A/TXNRD1/BLM/CCNE1/FANCI/CDKN2A/PMAIP1/BIRC5/TPX2/CDK1/ELOA2/AURKB/CCNB1/CCNE2/RBL1/CHEK1/RFC4/MDC1/CDC25C/FANCD2/BRCA1/NELFE/BARD1/AURKA/SUPT4H1/GPX2/DNA2/NDRG1/TP73/EHMT2/CENPJ/E2F7/E2F1/LAMTOR2/MSH2/PPP1R13L/RMI2/L3MBTL1/PLAGL1/SMYD2/AIFM2/ARID3A/GATAD2B/TP53BP2/GSR/E2F8/CDK5R1/GLS/RBBP8/PCNA/CASP2/TOPBP1/RFC2/RAD51D/TAF6/RHNO1/MDM4/RMI1/KMT5A/PIDD1/DAXX/RNF34/HDAC2/BAX/SU…
WP_NEPHROTIC_SYNDROME	WP_NEPHROTIC_SYNDROME	45	0.472147	1.67938	0.00772535	0.0357492	0.0258432	2331	tags=13%, list=6%, signal=12%	CYP11B2/NPHS1/NPHS2/ANLN/LMNA/WT1
BIOCARTA_CELLCYCLE_PATHWAY	BIOCARTA_CELLCYCLE_PATHWAY	23	0.545199	1.67757	0.0153484	0.0625344	0.0452062	7309	tags=57%, list=20%, signal=45%	CCNE1/CDKN2A/CDK1/CCNB1/RBL1/CDC25A/E2F1/CDK4/CDKN2B/CDK7/CDK2/TFDP1/CDKN2D
REACTOME_VOLTAGE_GATED_POTASSIUM_CHANNELS	REACTOME_VOLTAGE_GATED_POTASSIUM_CHANNELS	43	0.472811	1.67296	0.00504327	0.0253369	0.0183161	3435	tags=33%, list=9%, signal=30%	KCNH2/KCNH3/KCNV1/KCNG3/KCNQ4/KCNH4/KCNF1/KCNG1/KCNC2/KCNV2/KCNH7/KCNA4/KCNG2/KCNS1
REACTOME_ABORTIVE_ELONGATION_OF_HIV_1_TRANSCRIPT_IN_THE_ABSENCE_OF_TAT	REACTOME_ABORTIVE_ELONGATION_OF_HIV_1_TRANSCRIPT_IN_THE_ABSENCE_OF_TAT	23	0.543167	1.67132	0.0164634	0.0660105	0.0477191	9728	tags=52%, list=27%, signal=38%	NELFE/SUPT4H1/SUPT5H/NELFB/NELFCD/POLR2H/POLR2F/CTDP1/NCBP2/POLR2G/NELFA/POLR2D
REACTOME_SUMOYLATION	REACTOME_SUMOYLATION	187	0.368335	1.66701	0.000478513	0.00395195	0.00285687	8628	tags=39%, list=24%, signal=30%	CBX2/TFAP2C/IKBKE/TFAP2A/BLM/CDCA8/CDKN2A/TOP2A/BIRC5/H4C15/IKBKG/AURKB/DNMT3B/EID3/MDC1/BRCA1/AURKA/PARP1/PIAS3/NFKB2/NR5A2/H4C14/DNMT1/RANGAP1/NUP155/TPR/INCENP/NUP188/RNF2/NUP210/PCNA/NUP133/NUP62/NUP205/SAE1/TRIM28/NUP37/DNMT3A/NSMCE2/NUP107/CBX4/NOP58/RAE1/CBX8/TP53BP1/NR5A1/NUP85/DAXX/HDAC2/H4C5/TRIM27/TDG/NUP93/RPA1/TFAP2B/NPM1/SMC3/UBA2/POM121/NUP214/HDAC1/NUP43/TP53/POM121C/NUP42/PIAS4/N…
BIOCARTA_UCALPAIN_PATHWAY	BIOCARTA_UCALPAIN_PATHWAY	14	0.611339	1.66536	0.0216134	0.0818181	0.0591464	1472	tags=14%, list=4%, signal=14%	ACTN2/ACTA1
REACTOME_ASYMMETRIC_LOCALIZATION_OF_PCP_PROTEINS	REACTOME_ASYMMETRIC_LOCALIZATION_OF_PCP_PROTEINS	64	0.432866	1.66317	0.00879705	0.0397601	0.0287427	11049	tags=59%, list=30%, signal=41%	VANGL2/PSMD4/PSMB4/DVL2/PSME3/SCRIB/FZD7/PSMD14/PSMB9/FZD2/PARD6A/PSMD2/PSMA6/PSMD3/PSMD11/PSMB3/PSMA8/FZD3/PSMC4/FZD1/UBA52/PSMB2/PSMD1/PSMB8/PSMD10/PSMA5/PSMD8/PSMC3/PSMD13/SMURF1/PSME4/PSMA7/PSMC5/SMURF2/PSMB6/PSMC2/PSMD7/RPS27A
REACTOME_TRP_CHANNELS	REACTOME_TRP_CHANNELS	28	0.51258	1.66146	0.0195209	0.0747066	0.0540055	6638	tags=43%, list=18%, signal=35%	TRPV5/TRPV6/MCOLN3/TRPA1/TRPM5/TRPC7/TRPM2/TRPV4/TRPM8/TRPM1/TRPV2/TRPC3
SA_REG_CASCADE_OF_CYCLIN_EXPR	SA_REG_CASCADE_OF_CYCLIN_EXPR	13	0.625506	1.66069	0.0269861	0.0975058	0.0704871	4053	tags=46%, list=11%, signal=41%	E2F2/CCNE1/CDKN2A/CCNE2/E2F1/CDK4
REACTOME_UCH_PROTEINASES	REACTOME_UCH_PROTEINASES	101	0.405477	1.65915	0.00190517	0.0119227	0.0086189	11049	tags=52%, list=30%, signal=37%	UCHL1/H2AC18/PSMD4/PSMB4/BARD1/H2AC19/FOXK1/ACTR5/RUVBL1/H2AW/PSME3/ACTL6A/UCHL5/PSMD14/FOXK2/MCRS1/HCFC1/PSMB9/INO80C/PSMD2/PSMA6/PSMD3/ADRM1/PSMD11/PSMB3/PSMA8/PSMC4/H2AC20/UBA52/INO80E/PSMB2/PSMD1/PSMB8/TFPT/PSMD10/PSMA5/PSMD8/PSMC3/PSMD13/PSME4/H2AC14/NFRKB/ASXL1/PSMA7/PSMC5/INO80B/H2AC12/MBD6/KDM1B/PSMB6/PSMC2/PSMD7/RPS27A
WP_CILIARY_LANDSCAPE	WP_CILIARY_LANDSCAPE	214	0.360039	1.65851	0.000167648	0.00171792	0.00124189	8374	tags=33%, list=23%, signal=25%	NEFM/IQGAP3/TFAP2C/CAMK2A/TFAP2A/MCM2/MCM10/TFAP2E/EFHC2/MCM7/MCM6/MCM5/MCM4/CCDC40/LCN2/MCM3/ANKS6/MSH2/TIPRL/SMC4/DYNC2I2/GLA/TTC26/NUP133/ZMYND19/MCM8/EFTUD2/LSM4/RAB3IL1/ANKS3/NUDC/EXOC6/WDR26/EXOSC2/HDAC2/EXOC8/GDI1/H3-3A/SSNA1/TFAP2B/CTSA/CEP97/EXOC3/CNOT9/IFT57/CEP170P1/IFT80/IFT81/PSMC4/IQCB1/POM121/INTU/WHRN/HDAC1/IFT52/IFT74/IFT27/DYNC1LI1/COPS7B/DYNC1H1/BBS1/DVL3/EIPR1/CD2BP2/COPS6/ACS…
REACTOME_SELECTIVE_AUTOPHAGY	REACTOME_SELECTIVE_AUTOPHAGY	81	0.411928	1.65678	0.00444275	0.023213	0.0167808	4429	tags=19%, list=12%, signal=16%	TUBAL3/TUBA3C/TUBA3E/TUBB8/CETN1/SQSTM1/TUBB8B/TUBA4A/TUBA1C/TUBA3D/SRC/TUBA1B/TUBA4B/TOMM40/TOMM20
REACTOME_RESPONSE_OF_EIF2AK4_GCN2_TO_AMINO_ACID_DEFICIENCY	REACTOME_RESPONSE_OF_EIF2AK4_GCN2_TO_AMINO_ACID_DEFICIENCY	102	0.405192	1.65642	0.00214585	0.0131037	0.00947269	11638	tags=50%, list=32%, signal=34%	RPS4Y2/RPL39L/RPS27/TRIB3/DDIT3/ASNS/RPL17/RPS21/GCN1/RPS12/RPL36A/RPLP0/RPL23A/RPL27/RPS10/RPL23/ATF4/RPS5/EIF2S2/RPL38/RPL39/UBA52/RPL19/RPL7A/RPS18/EIF2S3/RPL10A/RPL10L/RPL18A/RPS3/RPS17/RPS6/RPL8/RPS16/RPLP2/RPS2/RPL37/RPL7/RPSA/RPL35A/RPS15/RPLP1/RPS4X/RPS27A/RPL36/RPL37A/RPL41/RPL35/RPL10/RPS14/RPL6
REACTOME_SLBP_DEPENDENT_PROCESSING_OF_REPLICATION_DEPENDENT_HISTONE_PRE_MRNAS	REACTOME_SLBP_DEPENDENT_PROCESSING_OF_REPLICATION_DEPENDENT_HISTONE_PRE_MRNAS	11	0.655071	1.65398	0.0321038	0.111831	0.0808431	10252	tags=82%, list=28%, signal=59%	SNRPE/SNRPB/SNRPF/ZNF473/SLBP/NCBP2/SNRPG/LSM10/LSM11
REACTOME_METABOLISM_OF_STEROID_HORMONES	REACTOME_METABOLISM_OF_STEROID_HORMONES	35	0.482466	1.64985	0.0210434	0.0799269	0.0577793	3341	tags=23%, list=9%, signal=21%	CYP11B2/CGA/AKR1B15/STAR/STARD6/FDX2/TSPO/HSD3B1
REACTOME_METABOLISM_OF_POLYAMINES	REACTOME_METABOLISM_OF_POLYAMINES	59	0.434652	1.64974	0.00728009	0.0341906	0.0247165	11034	tags=56%, list=30%, signal=39%	NQO1/PSMD4/PSMB4/OAZ3/SMOX/ODC1/PSME3/SRM/PSMD14/PSMB9/PSMD2/PSMA6/PSMD3/PSMD11/PSMB3/PSMA8/PSMC4/PSMB2/PSMD1/PSMB8/PSMD10/PSMA5/PSMD8/AZIN1/PSMC3/PSMD13/PSME4/PSMA7/PSMC5/OAZ1/PSMB6/PSMC2/PSMD7
REACTOME_HCMV_EARLY_EVENTS	REACTOME_HCMV_EARLY_EVENTS	137	0.377718	1.64936	0.00184268	0.0115891	0.00837779	7650	tags=34%, list=21%, signal=27%	TUBAL3/TUBA3C/TUBA3E/TUBB8/H2AC18/TUBB8B/TUBA4A/H3C14/H4C15/TUBA1C/EZH2/TUBA3D/H2AC19/TUBA1B/CBX1/H2BU1/H4C14/TUBA4B/NUP155/H2AW/TPR/NUP188/NUP210/NUP133/NUP62/NUP205/H2BC18/TRIM28/NUP37/TUBB4B/NUP107/RAE1/NUP85/DAXX/H4C5/H2BC17/NUP93/RBBP4/EED/POM121/NUP214/NUP43/DYNC1LI1/POM121C/DYNC1H1/H2AC20/NUP42
WP_HOMOLOGOUS_RECOMBINATION	WP_HOMOLOGOUS_RECOMBINATION	13	0.619702	1.64528	0.0298267	0.105354	0.0761609	6909	tags=54%, list=19%, signal=44%	RAD51/POLD1/RAD54B/POLD3/BRCA2/RPA1/POLD2
REACTOME_CYCLIN_D_ASSOCIATED_EVENTS_IN_G1	REACTOME_CYCLIN_D_ASSOCIATED_EVENTS_IN_G1	47	0.452866	1.64409	0.0141305	0.0586136	0.0423719	7747	tags=43%, list=21%, signal=34%	E2F2/CCNE1/CKS1B/CDKN2A/CCNE2/RBL1/SRC/E2F3/E2F1/CDK4/CDKN2B/E2F5/CDK7/CDK2/TFDP1/CDKN2D/E2F4/PTK6/CDKN1C/UBA52
REACTOME_DUAL_INCISION_IN_TC_NER	REACTOME_DUAL_INCISION_IN_TC_NER	65	0.424973	1.63934	0.0107503	0.0469881	0.0339678	11529	tags=52%, list=32%, signal=36%	RFC4/POLD1/PCNA/POLD3/RFC2/POLE2/RPA1/CDK7/POLD2/RFC5/ERCC2/UBA52/ERCC1/POLR2H/PRPF19/POLR2F/CUL4B/RPA2/POLR2G/POLE/POLE3/ERCC3/ISY1/POLR2D/RFC3/HMGN1/RPS27A/POLR2B/RPA3/RBX1/XAB2/GTF2H1/PPIE/POLR2K
KEGG_GAP_JUNCTION	KEGG_GAP_JUNCTION	90	0.400589	1.63446	0.0055103	0.0270369	0.019545	3563	tags=19%, list=10%, signal=17%	TUBAL3/TUBA3C/TUBA3E/TUBB8/GRM5/EGF/ADCY8/GRM1/TUBB7P/TUBA4A/CDK1/ITPR3/TUBA1C/TUBA3D/SRC/TUBA1B/TUBB
REACTOME_ACTIVATION_OF_BH3_ONLY_PROTEINS	REACTOME_ACTIVATION_OF_BH3_ONLY_PROTEINS	30	0.495615	1.63427	0.0303216	0.106654	0.0771005	8849	tags=40%, list=24%, signal=30%	SFN/PMAIP1/TP73/E2F1/TP53BP2/BMF/YWHAZ/TFDP1/BID/TP53/BBC3/DYNLL1
PID_FOXM1_PATHWAY	PID_FOXM1_PATHWAY	40	0.466262	1.62866	0.0152115	0.0620767	0.0448754	4400	tags=40%, list=12%, signal=35%	CENPF/NEK2/PLK1/CCNE1/CKS1B/FOXM1/CDKN2A/BIRC5/CENPA/CDK1/AURKB/CCNB1/CCNB2/ETV5/CDK4/CDC25B
REACTOME_TP53_REGULATES_TRANSCRIPTION_OF_GENES_INVOLVED_IN_G1_CELL_CYCLE_ARREST	REACTOME_TP53_REGULATES_TRANSCRIPTION_OF_GENES_INVOLVED_IN_G1_CELL_CYCLE_ARREST	14	0.597434	1.62748	0.0274382	0.0989974	0.0715654	7483	tags=64%, list=21%, signal=51%	CCNE1/CCNE2/E2F7/E2F1/ARID3A/E2F8/PCBP4/CDK2/TP53
REACTOME_NEUROTRANSMITTER_RECEPTORS_AND_POSTSYNAPTIC_SIGNAL_TRANSMISSION	REACTOME_NEUROTRANSMITTER_RECEPTORS_AND_POSTSYNAPTIC_SIGNAL_TRANSMISSION	205	0.355467	1.62484	0.000525292	0.00423255	0.00305972	4603	tags=21%, list=13%, signal=18%	TUBAL3/TUBA3C/ACTN2/TUBA3E/TUBB8/GABRA2/CHRNB3/HTR3E/HTR3A/ADCY8/CACNG4/GABRA5/CAMK2A/GABRG3/TUBB8B/TUBA4A/GABRA4/HTR3B/GABRB1/GRIK5/GABRR1/KPNA2/GNGT1/GRIN1/HTR3C/TUBA1C/TUBA3D/GABRA3/CHRNB2/GNG4/GNAL/CHRND/SRC/TUBA1B/MAPT/CHRNA7/RPS6KA6/GIT1/TUBA4B/GABRG2/CHRNA1/GNG13/KIF17
REACTOME_SUMOYLATION_OF_IMMUNE_RESPONSE_PROTEINS	REACTOME_SUMOYLATION_OF_IMMUNE_RESPONSE_PROTEINS	11	0.643489	1.62474	0.040368	0.134375	0.0971402	3469	tags=36%, list=10%, signal=33%	IKBKE/IKBKG/PIAS3/NFKB2
PID_ERB_GENOMIC_PATHWAY	PID_ERB_GENOMIC_PATHWAY	15	0.586671	1.62246	0.0314713	0.109931	0.0794696	7683	tags=40%, list=21%, signal=32%	NR0B1/ZNF14/SMARCA4/UBE2M/DDX54/SMARCB1
REACTOME_DUAL_INCISION_IN_GG_NER	REACTOME_DUAL_INCISION_IN_GG_NER	41	0.465915	1.62234	0.0128257	0.0544551	0.0393657	11288	tags=59%, list=31%, signal=40%	RFC4/POLD1/PARP1/CHD1L/PCNA/POLD3/RFC2/POLE2/RPA1/POLD2/RFC5/ERCC2/UBA52/ERCC1/CUL4B/RPA2/POLE/POLE3/ERCC3/RFC3/RPS27A/RPA3/RBX1/GTF2H1
PID_MYC_ACTIV_PATHWAY	PID_MYC_ACTIV_PATHWAY	79	0.404328	1.6217	0.00738475	0.0344381	0.0248953	7483	tags=38%, list=21%, signal=30%	HMGA1/LIN28B/CDCA7/PMAIP1/BIRC5/SERPINI1/CCNB1/NME2/CAD/CDC25A/E2F3/SLC2A1/ENO1/ODC1/RUVBL1/CDK4/TK1/KAT2A/NME1/RCC1/ACTL6A/RIOX2/BAX/NPM1/GAPDH/NDUFAF2/SUPT3H/TAF4B/HSPA4/TP53
REACTOME_HIV_TRANSCRIPTION_ELONGATION	REACTOME_HIV_TRANSCRIPTION_ELONGATION	43	0.457955	1.62039	0.00889835	0.0400977	0.0289867	9728	tags=44%, list=27%, signal=32%	ELOA2/NELFE/SUPT4H1/SUPT5H/SSRP1/NELFB/CDK7/ERCC2/NELFCD/POLR2H/POLR2F/ELOC/CTDP1/NCBP2/POLR2G/NELFA/SUPT16H/ERCC3/POLR2D
REACTOME_HCMV_INFECTION	REACTOME_HCMV_INFECTION	161	0.366075	1.61869	0.00183909	0.0115891	0.00837779	7650	tags=33%, list=21%, signal=26%	TUBAL3/TUBA3C/TUBA3E/TUBB8/H2AC18/TUBB8B/TUBA4A/H3C14/H4C15/TUBA1C/EZH2/TUBA3D/H2AC19/TUBA1B/CBX1/H2BU1/H4C14/TUBA4B/NUP155/H2AW/TPR/NUP188/NUP210/NUP133/NUP62/NUP205/H2BC18/TRIM28/CHMP4C/NUP37/TUBB4B/NUP107/RAE1/SNF8/NUP85/DAXX/H4C5/H2BC17/NUP93/VPS37C/RBBP4/EED/POM121/VPS25/NUP214/MVB12A/VPS28/NUP43/DYNC1LI1/POM121C/DYNC1H1/H2AC20/NUP42
KEGG_GLYCOSPHINGOLIPID_BIOSYNTHESIS_GLOBO_SERIES	KEGG_GLYCOSPHINGOLIPID_BIOSYNTHESIS_GLOBO_SERIES	14	0.592084	1.61291	0.0295842	0.104644	0.0756475	3997	tags=36%, list=11%, signal=32%	FUT2/B3GALT5/FUT1/B3GALNT1/GLA
BIOCARTA_P27_PATHWAY	BIOCARTA_P27_PATHWAY	13	0.607271	1.61228	0.0345735	0.118471	0.0856427	6934	tags=46%, list=19%, signal=37%	CCNE1/CKS1B/E2F1/UBE2M/CDK2/TFDP1
REACTOME_ACTIVATION_OF_THE_MRNA_UPON_BINDING_OF_THE_CAP_BINDING_COMPLEX_AND_EIFS_AND_SUBSEQUENT_BINDING_TO_43S	REACTOME_ACTIVATION_OF_THE_MRNA_UPON_BINDING_OF_THE_CAP_BINDING_COMPLEX_AND_EIFS_AND_SUBSEQUENT_BINDING_TO_43S	60	0.421966	1.61206	0.0176098	0.0697205	0.0504011	11869	tags=52%, list=33%, signal=35%	RPS4Y2/RPS27/EIF3B/EIF4EBP1/EIF3D/RPS21/RPS12/RPS10/RPS5/EIF2S2/PABPC1/EIF3M/RPS18/EIF2S3/EIF3H/RPS3/RPS17/RPS6/RPS16/EIF3G/RPS2/EIF3A/RPSA/RPS15/EIF3I/RPS4X/RPS27A/EIF3E/RPS14/EIF3K/EIF4G1
REACTOME_ASSOCIATION_OF_TRIC_CCT_WITH_TARGET_PROTEINS_DURING_BIOSYNTHESIS	REACTOME_ASSOCIATION_OF_TRIC_CCT_WITH_TARGET_PROTEINS_DURING_BIOSYNTHESIS	39	0.463806	1.61054	0.0167099	0.0667868	0.0482803	9850	tags=54%, list=27%, signal=39%	SPHK1/GBA/CCNE1/CCT3/CCNE2/CCT6A/NOP56/FBXW10/CCT5/WRAP53/CCT4/FBXW9/TCP1/TP53/CCT2/CCT7/FBXW2/GAPDHS/SKIV2L/FKBP9/AP3M1
WP_GASTRIC_ACID_PRODUCTION	WP_GASTRIC_ACID_PRODUCTION	11	0.636944	1.60821	0.0454536	0.148705	0.107499	5525	tags=55%, list=15%, signal=46%	MUC6/GAST/PGC/SCT/PGA5/VIP
BIOCARTA_G1_PATHWAY	BIOCARTA_G1_PATHWAY	28	0.495689	1.60671	0.0245181	0.0906246	0.0655127	7483	tags=43%, list=21%, signal=34%	CCNE1/CDKN2A/CDK1/CDC25A/E2F1/TGFB2/CDK4/CDKN2B/CDK2/TFDP1/HDAC1/TP53
REACTOME_TRNA_MODIFICATION_IN_THE_NUCLEUS_AND_CYTOSOL	REACTOME_TRNA_MODIFICATION_IN_THE_NUCLEUS_AND_CYTOSOL	43	0.454088	1.60671	0.0102911	0.0454538	0.0328587	10851	tags=58%, list=30%, signal=41%	EPRS1/LAGE3/PUS1/WDR4/METTL1/CTU1/PUS7/FTSJ1/TRMT1/TRMT6/URM1/TRMT61A/CDKAL1/TRMT12/TP53RK/QTRT2/TRDMT1/ADAT2/DUS2/CTU2/TPRKB/TRMT112/TRMT13/THADA/ADAT3
REACTOME_REGULATION_OF_MRNA_STABILITY_BY_PROTEINS_THAT_BIND_AU_RICH_ELEMENTS	REACTOME_REGULATION_OF_MRNA_STABILITY_BY_PROTEINS_THAT_BIND_AU_RICH_ELEMENTS	87	0.397913	1.60374	0.00666785	0.0316096	0.0228506	11899	tags=59%, list=33%, signal=40%	PSMD4/PSMB4/MAPKAPK2/PSME3/HSPB1/PSMD14/EXOSC5/HSPA1A/PSMB9/EXOSC2/PSMD2/EXOSC1/PSMA6/PSMD3/EXOSC3/PSMD11/PSMB3/PSMA8/YWHAZ/PSMC4/NUP214/PABPC1/UBA52/PSMB2/PSMD1/PSMB8/SET/PSMD10/HSPA8/PSMA5/PSMD8/PSMC3/EXOSC9/PRKCD/PSMD13/PSME4/PSMA7/PSMC5/MAPK11/TNPO1/PSMB6/PSMC2/PSMD7/RPS27A/KHSRP/XPO1/PSMB1/PSMB5/EXOSC4/EIF4G1/PARN
WP_SMC1SMC3_ROLE_IN_DNA_DAMAGE_CORNELIA_DE_LANGE_SYNDROME	WP_SMC1SMC3_ROLE_IN_DNA_DAMAGE_CORNELIA_DE_LANGE_SYNDROME	11	0.633869	1.60045	0.0486321	0.156641	0.113236	10744	tags=73%, list=29%, signal=51%	MDC1/BRCA1/SMC3/PAXIP1/MRE11/RAD18/SMC1A/RAD50
PID_AURORA_A_PATHWAY	PID_AURORA_A_PATHWAY	31	0.484189	1.5976	0.0181579	0.0713301	0.0515646	7858	tags=48%, list=22%, signal=38%	BIRC5/CENPA/TPX2/AURKB/BRCA1/TACC3/DLGAP5/AURKA/GIT1/CDC25B/RAN/PPP2R5D/TP53/PAK1/CKAP5
KEGG_VALINE_LEUCINE_AND_ISOLEUCINE_BIOSYNTHESIS	KEGG_VALINE_LEUCINE_AND_ISOLEUCINE_BIOSYNTHESIS	11	0.632735	1.59758	0.0492678	0.158083	0.114279	8346	tags=64%, list=23%, signal=49%	PDHA2/IARS1/VARS1/IARS2/LARS1/BCAT2/BCAT1
WP_NUCLEOTIDE_GPCRS	WP_NUCLEOTIDE_GPCRS	11	0.632305	1.5965	0.0492678	0.158083	0.114279	1313	tags=27%, list=4%, signal=26%	ADORA1/P2RY4/P2RY6
REACTOME_O_LINKED_GLYCOSYLATION_OF_MUCINS	REACTOME_O_LINKED_GLYCOSYLATION_OF_MUCINS	62	0.414665	1.58946	0.0194944	0.0747066	0.0540055	4243	tags=31%, list=12%, signal=27%	GCNT3/MUC1/MUC17/MUC6/MUC13/A4GNT/MUC5AC/MUC21/B3GNTL1/B3GNT3/GALNTL5/ST6GALNAC2/MUC20/B3GNT4/B3GNT5/GCNT4/ST6GALNAC4/GALNT18/B4GALT6
REACTOME_SIGNALLING_TO_RAS	REACTOME_SIGNALLING_TO_RAS	20	0.537027	1.58622	0.0432767	0.142672	0.103138	3360	tags=25%, list=9%, signal=23%	MAPK13/SHC1/MAPK12/MAPKAPK2/SRC
KEGG_AMYOTROPHIC_LATERAL_SCLEROSIS_ALS	KEGG_AMYOTROPHIC_LATERAL_SCLEROSIS_ALS	53	0.430372	1.58333	0.0154945	0.0630277	0.0455628	2833	tags=17%, list=8%, signal=16%	NEFM/CHP2/PRPH/MAPK13/PPP3R2/GRIN1/TOMM40L/MAPK12/NEFH
REACTOME_TNF_RECEPTOR_SUPERFAMILY_TNFSF_MEMBERS_MEDIATING_NON_CANONICAL_NF_KB_PATHWAY	REACTOME_TNF_RECEPTOR_SUPERFAMILY_TNFSF_MEMBERS_MEDIATING_NON_CANONICAL_NF_KB_PATHWAY	17	0.554498	1.57965	0.0363442	0.122773	0.0887524	4232	tags=35%, list=12%, signal=31%	BIRC3/TNFRSF11A/TRAF2/LTB/MAP3K14/TNFSF14
REACTOME_INTRINSIC_PATHWAY_FOR_APOPTOSIS	REACTOME_INTRINSIC_PATHWAY_FOR_APOPTOSIS	55	0.424243	1.57903	0.0249346	0.0915356	0.0661713	10908	tags=45%, list=30%, signal=32%	SFN/CDKN2A/PMAIP1/TP73/BAK1/E2F1/TP53BP2/BMF/BAX/MAPK3/YWHAZ/TFDP1/BID/TP53/BBC3/CASP9/DYNLL1/NMT1/YWHAH/CASP8/BCL2L1/APAF1/GSDMD/XIAP/C1QBP
REACTOME_PTEN_REGULATION	REACTOME_PTEN_REGULATION	139	0.360746	1.57778	0.00400483	0.0215816	0.0156013	11118	tags=48%, list=31%, signal=34%	CBX2/PSMD4/SALL4/EZH2/PSMB4/LAMTOR2/GATAD2B/PSME3/RNF2/PSMD14/MTA3/CBX4/CBX8/PSMB9/HDAC2/OTUD3/PSMD2/TRIM27/AGO2/PSMA6/PSMD3/RRAGD/PSMD11/PSMB3/PSMA8/CBX6/MAPK3/RBBP4/PSMC4/EED/HDAC5/HDAC1/TP53/MLST8/UBA52/KDM1A/RPTOR/PREX2/PSMB2/RBBP7/MECOM/SUZ12/PSMD1/RRAGC/CHD3/PSMB8/RHEB/MAF1/PSMD10/PSMA5/PSMD8/PSMC3/WWP2/PHC1/PSMD13/PSME4/PSMA7/SCMH1/ATN1/PSMC5/XIAP/PML/PSMB6/PSMC2/PSMD7/RPS27A/MTA2
KEGG_NON_HOMOLOGOUS_END_JOINING	KEGG_NON_HOMOLOGOUS_END_JOINING	13	0.591337	1.56997	0.0466264	0.152124	0.109971	6082	tags=38%, list=17%, signal=32%	DNTT/FEN1/DCLRE1C/PRKDC/XRCC6
REACTOME_DECTIN_2_FAMILY	REACTOME_DECTIN_2_FAMILY	26	0.487775	1.56953	0.0524969	0.165496	0.119638	1395	tags=23%, list=4%, signal=22%	MUC1/MUC17/MUC6/MUC13/MUC5AC/MUC21
KEGG_PENTOSE_PHOSPHATE_PATHWAY	KEGG_PENTOSE_PHOSPHATE_PATHWAY	27	0.486022	1.56831	0.0388501	0.129775	0.0938145	4714	tags=30%, list=13%, signal=26%	TKTL1/TKTL2/G6PD/PRPS1L1/TKT/PGD/TALDO1/ALDOA
REACTOME_NEGATIVE_REGULATION_OF_NOTCH4_SIGNALING	REACTOME_NEGATIVE_REGULATION_OF_NOTCH4_SIGNALING	54	0.424548	1.56712	0.0179968	0.0708851	0.0512429	11214	tags=54%, list=31%, signal=37%	PSMD4/PSMB4/TACC3/PSME3/PSMD14/PSMB9/PSMD2/PSMA6/PSMD3/PSMD11/PSMB3/YWHAZ/PSMC4/UBA52/PSMB2/PSMD1/PSMB8/PSMD10/PSMA5/PSMD8/PSMC3/PSMD13/PSMA7/PSMC5/PSMB6/PSMC2/PSMD7/RPS27A/RBX1
BIOCARTA_IL4_PATHWAY	BIOCARTA_IL4_PATHWAY	11	0.620098	1.56568	0.0549683	0.169267	0.122364	3412	tags=27%, list=9%, signal=25%	IL4/SHC1/IL2RG
PID_LKB1_PATHWAY	PID_LKB1_PATHWAY	47	0.430861	1.5642	0.0221928	0.0835378	0.0603896	8112	tags=38%, list=22%, signal=30%	SFN/ETV4/MAP2/SMARCD3/CRTC2/STK26/MAPT/PSEN2/MARK4/STK11IP/BRSK1/MARK2/YWHAZ/TSC1/TP53/MLST8/PRKAA2/RPTOR
REACTOME_TP53_REGULATES_TRANSCRIPTION_OF_GENES_INVOLVED_IN_G2_CELL_CYCLE_ARREST	REACTOME_TP53_REGULATES_TRANSCRIPTION_OF_GENES_INVOLVED_IN_G2_CELL_CYCLE_ARREST	18	0.543574	1.56226	0.0463801	0.151516	0.109532	7483	tags=61%, list=21%, signal=49%	SFN/CDK1/CCNB1/RBL1/CDC25C/AURKA/PCNA/BAX/TFDP1/E2F4/TP53
REACTOME_ER_TO_GOLGI_ANTEROGRADE_TRANSPORT	REACTOME_ER_TO_GOLGI_ANTEROGRADE_TRANSPORT	155	0.35395	1.56209	0.00489214	0.0248249	0.0179459	9338	tags=30%, list=26%, signal=23%	TUBAL3/TUBA3C/TUBA3E/TUBB8/SPTA1/FOLR1/TUBB8B/TUBA4A/TUBA1C/TUBA3D/COPA/TMED3/SPTB/TUBA1B/COG2/TUBA4B/ARF1/TUBB4B/NSF/COPE/TMED9/CTSC/COPZ1/COPG2/YKT6/GRIA1/GOSR2/COG1/DYNC1LI1/TRAPPC9/ARFGAP1/PPP6R1/DYNC1H1/LMAN2/SPTAN1/CSNK1D/CNIH3/TGFA/TRAPPC4/GBF1/CNIH2/TUBB4A/DYNLL1/SEC16A/DCTN2/COG4/SEC24C
REACTOME_RNA_POLYMERASE_III_TRANSCRIPTION	REACTOME_RNA_POLYMERASE_III_TRANSCRIPTION	41	0.44791	1.55965	0.0194522	0.0747066	0.0540055	11568	tags=56%, list=32%, signal=38%	POLR3C/BRF2/POU2F1/POLR3K/GTF3C5/POLR1C/POLR3G/TBP/POLR2H/GTF3C2/POLR2F/POLR3A/SSB/ZNF143/SNAPC4/GTF3C6/GTF3C4/POLR3E/POLR3F/POLR3D/CRCP/POLR2K/GTF3C3
REACTOME_REGULATION_OF_PTEN_STABILITY_AND_ACTIVITY	REACTOME_REGULATION_OF_PTEN_STABILITY_AND_ACTIVITY	69	0.399791	1.55772	0.011366	0.0491682	0.0355438	11049	tags=48%, list=30%, signal=33%	PSMD4/PSMB4/PSME3/PSMD14/PSMB9/OTUD3/PSMD2/TRIM27/PSMA6/PSMD3/PSMD11/PSMB3/PSMA8/PSMC4/UBA52/PREX2/PSMB2/PSMD1/PSMB8/PSMD10/PSMA5/PSMD8/PSMC3/WWP2/PSMD13/PSME4/PSMA7/PSMC5/XIAP/PSMB6/PSMC2/PSMD7/RPS27A
REACTOME_DEGRADATION_OF_GLI1_BY_THE_PROTEASOME	REACTOME_DEGRADATION_OF_GLI1_BY_THE_PROTEASOME	60	0.407698	1.55755	0.0269413	0.0974836	0.070471	11214	tags=48%, list=31%, signal=34%	PSMD4/PSMB4/PSME3/PSMD14/PSMB9/PSMD2/PSMA6/PSMD3/PSMD11/PSMB3/PSMA8/PSMC4/UBA52/PSMB2/PSMD1/PSMB8/PSMD10/PSMA5/PSMD8/PSMC3/PSMD13/PSME4/PSMA7/PSMC5/PSMB6/PSMC2/PSMD7/RPS27A/RBX1
REACTOME_ESTABLISHMENT_OF_SISTER_CHROMATID_COHESION	REACTOME_ESTABLISHMENT_OF_SISTER_CHROMATID_COHESION	11	0.616411	1.55637	0.0549683	0.169267	0.122364	6540	tags=27%, list=18%, signal=22%	ESCO2/CDCA5/SMC3
REACTOME_BLOOD_GROUP_SYSTEMS_BIOSYNTHESIS	REACTOME_BLOOD_GROUP_SYSTEMS_BIOSYNTHESIS	21	0.511054	1.55478	0.0346235	0.118481	0.0856502	4606	tags=43%, list=13%, signal=37%	B4GALNT2/FUT2/B3GALT5/FUT1/FUT4/FUT7/B3GALT4/B3GALT2/FUT3
REACTOME_CYTOSOLIC_IRON_SULFUR_CLUSTER_ASSEMBLY	REACTOME_CYTOSOLIC_IRON_SULFUR_CLUSTER_ASSEMBLY	13	0.584804	1.55263	0.0548523	0.169267	0.122364	10526	tags=54%, list=29%, signal=38%	POLD1/NDOR1/ERCC2/MMS19/BRIP1/CIAO3/NUBP2
REACTOME_COBALAMIN_CBL_VITAMIN_B12_TRANSPORT_AND_METABOLISM	REACTOME_COBALAMIN_CBL_VITAMIN_B12_TRANSPORT_AND_METABOLISM	22	0.504198	1.55164	0.0513762	0.16356	0.118238	401	tags=14%, list=1%, signal=13%	PRSS1/CTRB2/CTRB1
WP_DNA_DAMAGE_RESPONSE	WP_DNA_DAMAGE_RESPONSE	68	0.398604	1.55121	0.018701	0.0724484	0.0523731	7483	tags=38%, list=21%, signal=30%	SFN/CCNE1/PMAIP1/RAD51/CDK1/CCNB1/CCNE2/CHEK1/CDC25A/CDC25C/FANCD2/CCNB2/BRCA1/E2F1/CDK4/HUS1B/PRKDC/H2AX/PIDD1/BAX/ATRIP/RAD1/CDK2/CCNB3/BID/TP53
REACTOME_TRANSCRIPTIONAL_REGULATION_BY_RUNX3	REACTOME_TRANSCRIPTIONAL_REGULATION_BY_RUNX3	96	0.378172	1.55085	0.00846564	0.0386082	0.02791	11590	tags=47%, list=32%, signal=32%	SPP1/MAMLD1/PSMD4/CDKN2A/TEAD2/PSMB4/SRC/KAT2A/PSME3/PSMD14/PSMB9/ITGAL/JAG1/TEAD3/WWTR1/PSMD2/PSMA6/PSMD3/PSMD11/PSMB3/NOTCH1/PSMC4/TP53/UBA52/PSMB2/PSMD1/PSMB8/PSMD10/PSMA5/PSMD8/PSMC3/PSMD13/SMURF1/PSMA7/PSMC5/SMURF2/KRAS/PSMB6/PSMC2/PSMD7/RPS27A/HDAC4/MAML1/PSMB1/RUNX1
REACTOME_GLUCOCORTICOID_BIOSYNTHESIS	REACTOME_GLUCOCORTICOID_BIOSYNTHESIS	10	0.623324	1.54753	0.0566038	0.172201	0.124484	3	tags=10%, list=0%, signal=10%	CYP11B2
REACTOME_ATF6_ATF6_ALPHA_ACTIVATES_CHAPERONE_GENES	REACTOME_ATF6_ATF6_ALPHA_ACTIVATES_CHAPERONE_GENES	10	0.623095	1.54696	0.0566038	0.172201	0.124484	10562	tags=80%, list=29%, signal=57%	DDIT3/ATF6/ATF4/NFYA/NFYC/HSPA5/CALR/HSP90B1
REACTOME_ABERRANT_REGULATION_OF_MITOTIC_G1_S_TRANSITION_IN_CANCER_DUE_TO_RB1_DEFECTS	REACTOME_ABERRANT_REGULATION_OF_MITOTIC_G1_S_TRANSITION_IN_CANCER_DUE_TO_RB1_DEFECTS	17	0.542331	1.54499	0.043178	0.142533	0.103037	7708	tags=53%, list=21%, signal=42%	E2F2/CCNE1/CCNE2/E2F3/E2F1/CDK4/CDK2/TFDP1/CDKN1C
REACTOME_PROCESSING_OF_DNA_DOUBLE_STRAND_BREAK_ENDS	REACTOME_PROCESSING_OF_DNA_DOUBLE_STRAND_BREAK_ENDS	96	0.376719	1.5449	0.00907577	0.0408005	0.0294947	6979	tags=34%, list=19%, signal=28%	EXO1/BLM/CLSPN/H4C15/CHEK1/RFC4/MDC1/BRCA1/BARD1/TIPIN/DNA2/RMI2/H2BU1/H4C14/NSD2/RBBP8/TOPBP1/TIMELESS/RFC2/RHNO1/H2AX/RMI1/TP53BP1/H4C5/ATRIP/RAD1/H2BC17/RPA1/SIRT6/RNF8/RFC5/CDK2/H3-4
WP_CYTOPLASMIC_RIBOSOMAL_PROTEINS	WP_CYTOPLASMIC_RIBOSOMAL_PROTEINS	88	0.382495	1.54433	0.0109963	0.0478974	0.0346251	11638	tags=49%, list=32%, signal=33%	RPS27/RPS6KA6/RPL17/RPS21/RPS12/RPL36A/RPLP0/RPL23A/RPL27/RPS10/RPL23/RPS5/RPL38/RPL39/UBA52/RPL19/RPL7A/RPS18/RPL10A/RPL18A/RPS3/RPS6KA3/RPS17/RPS6/RPL8/RPS16/RPLP2/RPS2/RPL37/RPL7/RPSA/RPL35A/RPS15/RPLP1/RPS4X/RPS27A/RPL36/RPL37A/RPL41/RPL35/RPL10/RPS14/RPL6
REACTOME_HEDGEHOG_LIGAND_BIOGENESIS	REACTOME_HEDGEHOG_LIGAND_BIOGENESIS	65	0.400073	1.54329	0.0227988	0.0850569	0.0614878	11841	tags=55%, list=33%, signal=37%	SCUBE2/PSMD4/PSMB4/PSME3/PSMD14/PSMB9/HHAT/PSMD2/PSMA6/PSMD3/PSMD11/PSMB3/PSMA8/PSMC4/DISP2/UBA52/PSMB2/PSMD1/PSMB8/PSMD10/VCP/PSMA5/PSMD8/PSMC3/PSMD13/PSME4/PSMA7/PSMC5/PSMB6/PSMC2/PSMD7/RPS27A/P4HB/PSMB1/ERLEC1/PSMB5
REACTOME_HEDGEHOG_OFF_STATE	REACTOME_HEDGEHOG_OFF_STATE	113	0.36788	1.54063	0.00827918	0.0378949	0.0273943	10128	tags=40%, list=28%, signal=29%	TUBA3C/ADCY8/TUBA4A/PSMD4/TUBA1C/PSMB4/TUBA3D/ADCY10/TUBA1B/PSME3/PSMD14/TUBB4B/GPR161/PSMB9/TULP3/PSMD2/PSMA6/PSMD3/PSMD11/PSMB3/IFT57/PSMA8/PSMC4/INTU/OFD1/IFT52/KIF3A/UBA52/PSMB2/RPGRIP1L/TUBB4A/PSMD1/PSMB8/IFT172/ADCY7/PSMD10/PSMA5/PSMD8/IFT140/PSMC3/WDR35/PSMD13/ADCY6/PSME4/PSMA7
REACTOME_TRANSCRIPTION_OF_THE_HIV_GENOME	REACTOME_TRANSCRIPTION_OF_THE_HIV_GENOME	70	0.39487	1.53771	0.0161048	0.0649859	0.0469784	12704	tags=67%, list=35%, signal=44%	ELOA2/NELFE/SUPT4H1/TAF6/SUPT5H/SSRP1/NELFB/CDK7/ERCC2/TAF4B/NELFCD/TBP/TAF3/POLR2H/TAF4/POLR2F/ELOC/CTDP1/RNMT/TAF9B/NCBP2/POLR2G/NELFA/GTF2E2/SUPT16H/ERCC3/TAF15/GTF2E1/POLR2D/TAF5/CCNK/TAF2/TAF9/TAF12/TAF11/TAF1L/POLR2B/GTF2H1/POLR2K/TAF1/GTF2H3/GTF2H2/GTF2F1/NCBP1/TAF10/POLR2J/ELOB
WP_TYPE_2_PAPILLARY_RENAL_CELL_CARCINOMA	WP_TYPE_2_PAPILLARY_RENAL_CELL_CARCINOMA	34	0.452844	1.53351	0.0346955	0.118567	0.0857119	8491	tags=38%, list=23%, signal=29%	BIRC7/ARNT2/PRCC/TGFB2/SLC2A1/DVL2/EGLN1/ARNT/SFPQ/TFE3/CUL2/ELOC/TGFA
WP_GENE_REGULATORY_NETWORK_MODELLING_SOMITOGENESIS	WP_GENE_REGULATORY_NETWORK_MODELLING_SOMITOGENESIS	11	0.60487	1.52723	0.0655391	0.192421	0.139101	860	tags=27%, list=2%, signal=27%	WNT3A/RIPPLY2/MESP2
KEGG_RIBOSOME	KEGG_RIBOSOME	88	0.377825	1.52547	0.0129956	0.0549913	0.0397533	12991	tags=61%, list=36%, signal=40%	RPS27/RPL17/RPS21/RPS12/RPL36A/RSL24D1P11/RPLP0/RPL23A/RPL27/RPS10/RPL23/RPS5/RPL38/RPL39/UBA52/RPL19/RPL7A/RPS18/RPL10A/RPL10L/RPL18A/RPS3/RPS17/RPS6/RPL8/RPS16/RPLP2/RPS2/RPL37/RPL7/RPSA/RPL35A/RPS15/RPLP1/RPS4X/RPS27A/RPL36/RPL37A/RPL41/RPL35/RPL10/RPL6/MRPL13/RPL18/RPS4Y1/RPS19/RPL28/RPL30/RPS24/RPS8/RPL4/RPS9/RPL12/RPS28
SA_G1_AND_S_PHASES	SA_G1_AND_S_PHASES	15	0.551141	1.5242	0.0591966	0.178368	0.128942	7483	tags=53%, list=21%, signal=42%	E2F2/CDKN2A/E2F1/CDK4/ARF1/NXT1/CDK2/TP53
PID_ARF_3PATHWAY	PID_ARF_3PATHWAY	19	0.52273	1.52288	0.0549683	0.169267	0.122364	9622	tags=68%, list=26%, signal=50%	COPA/PIP5K1A/ARF1/CLTA/CYTH2/GOSR2/CLTB/GGA3/ARFGAP1/ARFIP2/GBF1/AP2A1/ASAP1
REACTOME_CELLULAR_RESPONSE_TO_STARVATION	REACTOME_CELLULAR_RESPONSE_TO_STARVATION	156	0.343675	1.51903	0.00877857	0.0397479	0.0287338	11638	tags=49%, list=32%, signal=33%	RPS4Y2/RPL39L/ATP6V1G3/RPS27/TRIB3/LAMTOR2/DDIT3/ASNS/RPL17/ATP6V0D2/RPS21/GCN1/RPS12/RPL36A/CASTOR2/ATP6V1C1/ATP6V1E2/RRAGD/RPLP0/RPL23A/RPL27/RPS10/RPL23/ATF4/RPS5/EIF2S2/RPL38/KPTN/TCIRG1/RPL39/MLST8/UBA52/RPL19/ATP6V1E1/RPTOR/ATP6V1C2/ATP6V1B1/RPL7A/RPS18/EIF2S3/RPL10A/ATP6V1F/RRAGC/RPL10L/RHEB/RPL18A/RPS3/ATP6V0B/NPRL2/RPS17/RPS6/SEH1L/RPL8/RPS16/RPLP2/RPS2/RPL37/RPL7/RPSA/ITFG2/RPL35A/RPS15…
REACTOME_RNA_POLYMERASE_II_PRE_TRANSCRIPTION_EVENTS	REACTOME_RNA_POLYMERASE_II_PRE_TRANSCRIPTION_EVENTS	81	0.377528	1.51842	0.0185502	0.0721969	0.0521913	12704	tags=65%, list=35%, signal=43%	ELOA2/NELFE/SUPT4H1/TAF6/EAF2/CDC73/SUPT5H/SSRP1/NELFB/CDK7/ERCC2/TAF4B/NELFCD/TBP/TAF3/POLR2H/TAF4/POLR2F/SUPT6H/ELOC/CTDP1/TAF9B/NCBP2/POLR2G/NELFA/GTF2E2/SUPT16H/ERCC3/TAF15/GTF2E1/POLR2D/TAF5/CCNK/TAF2/TAF9/MLLT1/TAF12/TAF11/IWS1/LEO1/TAF1L/POLR2B/GTF2H1/POLR2K/TAF1/GTF2H3/GTF2H2/GTF2F1/NCBP1/TAF10/MLLT3/POLR2J/ELOB
REACTOME_GASTRIN_CREB_SIGNALLING_PATHWAY_VIA_PKC_AND_MAPK	REACTOME_GASTRIN_CREB_SIGNALLING_PATHWAY_VIA_PKC_AND_MAPK	18	0.527836	1.51703	0.0538302	0.167241	0.120899	727	tags=11%, list=2%, signal=11%	MMP3/GAST
REACTOME_FORMATION_OF_RNA_POL_II_ELONGATION_COMPLEX	REACTOME_FORMATION_OF_RNA_POL_II_ELONGATION_COMPLEX	58	0.402312	1.51688	0.0292905	0.104043	0.0752131	12704	tags=62%, list=35%, signal=40%	ELOA2/NELFE/SUPT4H1/EAF2/CDC73/SUPT5H/SSRP1/NELFB/CDK7/ERCC2/NELFCD/POLR2H/POLR2F/SUPT6H/ELOC/CTDP1/NCBP2/POLR2G/NELFA/SUPT16H/ERCC3/POLR2D/CCNK/MLLT1/IWS1/LEO1/POLR2B/GTF2H1/POLR2K/GTF2H3/GTF2H2/GTF2F1/NCBP1/MLLT3/POLR2J/ELOB
WP_MECP2_AND_ASSOCIATED_RETT_SYNDROME	WP_MECP2_AND_ASSOCIATED_RETT_SYNDROME	73	0.385752	1.5148	0.0199579	0.0761479	0.0550474	3432	tags=21%, list=9%, signal=19%	SST/DLX6/OPRK1/CAMK2A/GPRIN1/GAD1/RBFOX1/GRIN1/EZH2/MYT1/IGF2/POU3F2/FOXG1/E2F1/TET1
KEGG_NUCLEOTIDE_EXCISION_REPAIR	KEGG_NUCLEOTIDE_EXCISION_REPAIR	44	0.426744	1.51407	0.0328885	0.113468	0.0820259	11288	tags=57%, list=31%, signal=39%	RFC4/POLD1/PCNA/LIG1/POLD3/RFC2/POLE2/RPA4/RPA1/CDK7/POLD2/RFC5/ERCC2/ERCC1/CUL4B/CETN2/RPA2/POLE/POLE3/ERCC3/RFC3/RAD23A/RPA3/RBX1/GTF2H1
WP_THYROXINE_THYROID_HORMONE_PRODUCTION	WP_THYROXINE_THYROID_HORMONE_PRODUCTION	25	0.47893	1.5136	0.0532673	0.166675	0.12049	3842	tags=24%, list=11%, signal=21%	CGA/TRH/TG/DUOX1/DUOX2/SLC26A6
REACTOME_PENTOSE_PHOSPHATE_PATHWAY	REACTOME_PENTOSE_PHOSPHATE_PATHWAY	15	0.546769	1.51211	0.0634249	0.187852	0.135799	4614	tags=33%, list=13%, signal=29%	G6PD/PRPS1L1/TKT/PGD/TALDO1
WP_INTRACELLULAR_TRAFFICKING_PROTEINS_INVOLVED_IN_CMT_NEUROPATHY	WP_INTRACELLULAR_TRAFFICKING_PROTEINS_INVOLVED_IN_CMT_NEUROPATHY	27	0.468506	1.51179	0.0565377	0.172201	0.124484	7627	tags=41%, list=21%, signal=32%	MPZ/RAB25/RAB3B/NDRG1/GDAP1/HSPB1/RAB3A/HSPB8/FIG4/MTMR2/RAB4A
PID_LIS1_PATHWAY	PID_LIS1_PATHWAY	28	0.465842	1.50996	0.0521921	0.165208	0.119429	7568	tags=39%, list=21%, signal=31%	PAFAH1B3/LRP8/CDK5R2/RELN/DCX/VLDLR/CDK5R1/NUDC/PPP2R5D/KATNA1/DYNC1H1
REACTOME_PEPTIDE_LIGAND_BINDING_RECEPTORS	REACTOME_PEPTIDE_LIGAND_BINDING_RECEPTORS	193	0.330834	1.50843	0.003401	0.0192316	0.0139026	4004	tags=24%, list=11%, signal=21%	SST/NTS/CXCL5/CXCL1/SSTR3/TACR3/CCR3/TRH/KEL/RXFP4/RLN3/OPRK1/HCRT/SSTR5/AVPR1B/NPSR1/PROK1/PRLHR/GHSR/NMB/MCHR2/NPFFR2/TAC3/CXCL8/PPY/NPY4R/CCL28/KISS1R/TAC1/TACR2/CCL25/HCRTR2/NMU/UTS2B/RLN2/RXFP3/CCL20/ECE2/GAL/AVP/QRFP/PDYN/GPR37L1/MLNR/CXCL11/CCL19
REACTOME_FORMATION_OF_THE_EARLY_ELONGATION_COMPLEX	REACTOME_FORMATION_OF_THE_EARLY_ELONGATION_COMPLEX	33	0.447889	1.50556	0.043619	0.143613	0.103818	12670	tags=70%, list=35%, signal=45%	NELFE/SUPT4H1/SUPT5H/NELFB/CDK7/ERCC2/NELFCD/POLR2H/POLR2F/CTDP1/NCBP2/POLR2G/NELFA/ERCC3/POLR2D/POLR2B/GTF2H1/POLR2K/GTF2H3/GTF2H2/GTF2F1/NCBP1/POLR2J
REACTOME_FACTORS_INVOLVED_IN_MEGAKARYOCYTE_DEVELOPMENT_AND_PLATELET_PRODUCTION	REACTOME_FACTORS_INVOLVED_IN_MEGAKARYOCYTE_DEVELOPMENT_AND_PLATELET_PRODUCTION	168	0.338655	1.50425	0.00176308	0.0112569	0.00813765	3942	tags=19%, list=11%, signal=17%	TUBAL3/TUBA3C/TUBA3E/TUBB8/KLC3/KIF21B/KIF18B/KIF4A/KIF2C/TUBB8B/KIFC1/KIF4B/TUBA4A/H3C14/KIF20A/KIF23/KIF11/KIF18A/RACGAP1/TUBA1C/TUBA3D/KIF26B/VPS45/MAFG/KIF15/KIF3C/CENPE/KLC2/TUBA1B/CABLES2/KIFAP3/TUBA4B
WP_GLYCOSAMINOGLYCAN_DEGRADATION	WP_GLYCOSAMINOGLYCAN_DEGRADATION	17	0.527612	1.50306	0.0640496	0.189371	0.136896	1173	tags=12%, list=3%, signal=11%	HYAL4/HPSE2
REACTOME_TRANSCRIPTIONAL_REGULATION_BY_MECP2	REACTOME_TRANSCRIPTIONAL_REGULATION_BY_MECP2	62	0.391352	1.5001	0.0349291	0.119203	0.0861723	2310	tags=16%, list=6%, signal=15%	SST/OPRK1/GAD2/CAMK2A/GPRIN1/SOX2/GAD1/RBFOX1/AURKB/IRAK1
REACTOME_RHOV_GTPASE_CYCLE	REACTOME_RHOV_GTPASE_CYCLE	37	0.434926	1.4984	0.0531697	0.166576	0.120418	10294	tags=49%, list=28%, signal=35%	RHOV/PAK6/TPM3/DLG5/DEPDC1B/GIT1/PAK4/PARD6A/CEP97/ZNF512B/PAK1/SPTAN1/TPM4/CLTC/NCK2/ARHGAP12/VANGL1/PAK2
REACTOME_DIGESTION_AND_ABSORPTION	REACTOME_DIGESTION_AND_ABSORPTION	27	0.463351	1.49515	0.0596962	0.17912	0.129486	2568	tags=41%, list=7%, signal=38%	CLPS/AMY2A/PNLIPRP1/GUCA2A/CHIA/SLC5A1/ALPI/CEL/MGAM/PIR/PNLIP
WP_NUCLEOTIDE_EXCISION_REPAIR	WP_NUCLEOTIDE_EXCISION_REPAIR	44	0.421237	1.49453	0.0379	0.127615	0.0922531	11288	tags=57%, list=31%, signal=39%	RFC4/POLD1/PCNA/LIG1/POLD3/RFC2/POLE2/RPA1/CDK7/POLD2/RFC5/ERCC2/ERCC1/CUL4B/CETN2/RPA2/POLE/POLE3/ERCC3/RFC3/GTF2H2C/RAD23A/RPA3/RBX1/GTF2H1
WP_MALE_INFERTILITY	WP_MALE_INFERTILITY	144	0.340194	1.4938	0.0105182	0.046214	0.0334082	2221	tags=13%, list=6%, signal=12%	BRDT/CRISP2/TEX15/PIWIL3/DDX4/KLK2/PRDM9/SPATA17/CYP26B1/NQO1/VCX/MSMB/HMGA1/PIWIL4/MSH4/TRIP13/USP26/NANOS1/XRCC2
KEGG_PROTEASOME	KEGG_PROTEASOME	46	0.416587	1.49145	0.0393991	0.131434	0.0950142	11034	tags=54%, list=30%, signal=38%	PSMD4/PSMB4/PSME3/PSMD14/PSMB9/PSMD2/PSMA6/PSMD3/PSMD11/PSMB3/PSMA8/PSMC4/PSMB2/PSMD1/PSMB8/PSMA5/PSMD8/PSMC3/PSMD13/PSME4/PSMA7/PSMC5/PSMB6/PSMC2/PSMD7
WP_CILIOPATHIES	WP_CILIOPATHIES	177	0.331709	1.48747	0.00470232	0.0242025	0.0174961	10056	tags=44%, list=28%, signal=32%	PCARE/CENPF/EVC2/TULP1/NEK2/RSPH1/DNAAF4/CCDC40/NME7/UNC119/ANKS6/CCNO/CNGB1/DDX59/DYNC2I2/ALMS1/MCIDAS/OCRL/TMEM67/DCDC2/CEP19/ZIC2/ANKS3/DNAAF5/GPR161/POC1A/TBC1D32/PLK4/CEP41/TCTN2/SDCCAG8/CEP164/PDE6D/CPLANE1/IFT57/RPGRIP1/IFT80/IFT81/CFAP53/IQCB1/B9D1/TRIM32/EVC/CCNQ/GLIS2/INTU/OFD1/CCDC65/IFT52/IFT27/TUB/BBS1/DYNC2LI1/CSPP1/TMEM237/ATXN10/CEP83/INPP5E/CEP290/SPAG1/RPGRIP1L/ARL3/IFT172/C2CD3…
REACTOME_REGULATION_OF_PTEN_GENE_TRANSCRIPTION	REACTOME_REGULATION_OF_PTEN_GENE_TRANSCRIPTION	61	0.39033	1.48525	0.035576	0.12092	0.0874132	9002	tags=46%, list=25%, signal=35%	CBX2/SALL4/EZH2/LAMTOR2/GATAD2B/RNF2/MTA3/CBX4/CBX8/HDAC2/RRAGD/CBX6/MAPK3/RBBP4/EED/HDAC5/HDAC1/TP53/MLST8/KDM1A/RPTOR/RBBP7/MECOM/SUZ12/RRAGC/CHD3/RHEB/MAF1
REACTOME_SUMOYLATION_OF_CHROMATIN_ORGANIZATION_PROTEINS	REACTOME_SUMOYLATION_OF_CHROMATIN_ORGANIZATION_PROTEINS	71	0.379295	1.48437	0.0239908	0.088968	0.0643151	10154	tags=49%, list=28%, signal=36%	CBX2/H4C15/H4C14/NUP155/TPR/NUP188/RNF2/NUP210/NUP133/NUP62/NUP205/NUP37/NUP107/CBX4/RAE1/CBX8/NUP85/HDAC2/H4C5/NUP93/POM121/NUP214/HDAC1/NUP43/POM121C/NUP42/NDC1/L3MBTL2/SUZ12/CHD3/SEH1L/CBX5/PHC1/SCMH1/UBE2I
WP_METABOLIC_REPROGRAMMING_IN_COLON_CANCER	WP_METABOLIC_REPROGRAMMING_IN_COLON_CANCER	42	0.424614	1.48262	0.0362244	0.122628	0.088648	6987	tags=40%, list=19%, signal=33%	G6PD/PYCR1/SLC1A5/TKT/PYCR2/PSPH/PGD/SLC16A3/SLC2A1/ENO1/GLS/ACLY/TALDO1/PGK1/GAPDH/PPAT/FASN
REACTOME_TP53_REGULATES_TRANSCRIPTION_OF_DNA_REPAIR_GENES	REACTOME_TP53_REGULATES_TRANSCRIPTION_OF_DNA_REPAIR_GENES	62	0.385816	1.47888	0.036144	0.12252	0.0885703	10435	tags=48%, list=29%, signal=35%	FANCI/ELOA2/CHEK1/MDC1/FANCD2/BRCA1/NELFE/SUPT4H1/MSH2/RAD51D/SUPT5H/SSRP1/NELFB/CDK7/ERCC2/PMS2/NELFCD/TP53/POLR2H/POLR2F/ELOC/CTDP1/POLR2G/NELFA/SUPT16H/ERCC3/POLR2D/CCNK/ATR/CDK12
WP_ANTIVIRAL_AND_ANTIINFLAMMATORY_EFFECTS_OF_NRF2_ON_SARSCOV2_PATHWAY	WP_ANTIVIRAL_AND_ANTIINFLAMMATORY_EFFECTS_OF_NRF2_ON_SARSCOV2_PATHWAY	32	0.444657	1.47666	0.0647182	0.190677	0.13784	3329	tags=28%, list=9%, signal=26%	MMP3/NQO1/MMP1/ACE2/CXCL8/IKBKG/GUCY1B2/GCLM/NOX1
REACTOME_TRANSMISSION_ACROSS_CHEMICAL_SYNAPSES	REACTOME_TRANSMISSION_ACROSS_CHEMICAL_SYNAPSES	269	0.309124	1.47556	0.00227686	0.013672	0.0098835	4603	tags=20%, list=13%, signal=18%	TUBAL3/TUBA3C/ACTN2/TUBA3E/TUBB8/GABRA2/CHRNB3/HTR3E/CACNA1E/HTR3A/PPFIA4/GAD2/ADCY8/CACNG4/GABRA5/CAMK2A/GABRG3/SLC1A7/GAD1/TUBB8B/TUBA4A/GABRA4/HTR3B/GABRB1/GRIK5/GABRR1/KPNA2/GNGT1/GRIN1/SYN3/HTR3C/TUBA1C/TUBA3D/GABRA3/CHRNB2/GNG4/SNAP25/GNAL/CHRND/SRC/TUBA1B/MAPT/CACNB1/CHRNA7/RPS6KA6/STX1A/GIT1/TUBA4B/GABRG2/SLC38A1/GLS/CHRNA1/GNG13/KIF17
WP_GENES_RELATED_TO_PRIMARY_CILIUM_DEVELOPMENT_BASED_ON_CRISPR	WP_GENES_RELATED_TO_PRIMARY_CILIUM_DEVELOPMENT_BASED_ON_CRISPR	102	0.36073	1.47466	0.013917	0.0581104	0.0420081	11062	tags=54%, list=30%, signal=38%	EVC2/TEDC2/IQCE/FBF1/KIFAP3/DYNC2I2/TTC26/KATNB1/TMEM67/SASS6/CEP19/CEP295/TULP3/TCTN2/TUBD1/CEP97/CPLANE1/IFT57/IFT80/EFCAB7/IFT81/B9D1/EVC/OFD1/IFT52/IFT74/IFT27/BBS1/DYNC2LI1/KIF3A/CEP83/INPP5E/TTC23/CDK20/RPGRIP1L/ARL3/CPLANE2/DYNLL1/ARMC9/IFT172/C2CD3/IFT20/CEP162/HSPB11/IFT140/TMEM107/MKKS/WDR35/CILK1/TMEM216/CC2D2A/DYNLT1/MKS1/TTC30B/ARL6
REACTOME_SEROTONIN_NEUROTRANSMITTER_RELEASE_CYCLE	REACTOME_SEROTONIN_NEUROTRANSMITTER_RELEASE_CYCLE	18	0.512913	1.47414	0.068323	0.197604	0.142848	7670	tags=44%, list=21%, signal=35%	PPFIA4/SYN3/SNAP25/STX1A/RAB3A/SYT1/PPFIA3/UNC13B
WP_GABA_RECEPTOR_SIGNALING	WP_GABA_RECEPTOR_SIGNALING	31	0.445971	1.47149	0.06639	0.194467	0.14058	2706	tags=26%, list=7%, signal=24%	GABRA2/GAD2/GABRA5/GABRG3/GAD1/GABRA4/GABRB1/GABRA3
REACTOME_CELLULAR_RESPONSE_TO_HYPOXIA	REACTOME_CELLULAR_RESPONSE_TO_HYPOXIA	75	0.372654	1.47032	0.032752	0.113272	0.0818846	11214	tags=51%, list=31%, signal=35%	CA9/PSMD4/PSMB4/PSME3/EGLN1/PSMD14/EPO/PSMB9/PSMD2/PSMA6/PSMD3/PSMD11/PSMB3/PSMA8/ARNT/PSMC4/CUL2/UBA52/ELOC/PSMB2/PSMD1/PSMB8/PSMD10/PSMA5/PSMD8/PSMC3/UBE2D1/PSMD13/PSME4/EGLN3/PSMA7/PSMC5/UBE2D2/PSMB6/PSMC2/PSMD7/RPS27A/RBX1
PID_MYC_PATHWAY	PID_MYC_PATHWAY	25	0.464497	1.46799	0.067086	0.195823	0.141561	10973	tags=56%, list=30%, signal=39%	CDKN2A/RUVBL1/KAT2A/ACTL6A/AXIN1/SUPT3H/ZBTB17/RUVBL2/PPP2R5A/TRRAP/PAK2/TAF9/TAF12/PML
KEGG_DORSO_VENTRAL_AXIS_FORMATION	KEGG_DORSO_VENTRAL_AXIS_FORMATION	24	0.47137	1.46798	0.0696203	0.199752	0.144401	962	tags=12%, list=3%, signal=12%	PIWIL3/FMN2/PIWIL4
KEGG_PYRIMIDINE_METABOLISM	KEGG_PYRIMIDINE_METABOLISM	97	0.354916	1.45518	0.021786	0.0822521	0.0594602	8784	tags=45%, list=24%, signal=35%	ENTPD3/TXNRD1/UCK2/POLR3C/NME2/CAD/POLD1/PRIM1/NME7/TYMS/DTYMK/POLA2/RRM2/TK1/NME1/POLD3/RRM1/NT5C/POLA1/NT5C3A/PRIM2/POLR3K/POLE2/ENTPD6/CANT1/TYMP/CTPS2/UCKL1/POLD2/POLR1C/NME3/NUDT2/POLR3G/POLR1H/UPP1/POLR1B/POLR2H/UMPS/POLR2F/PNPT1/POLR3A/POLR1A/ITPA/NME6
REACTOME_C_TYPE_LECTIN_RECEPTORS_CLRS	REACTOME_C_TYPE_LECTIN_RECEPTORS_CLRS	140	0.332592	1.45204	0.0170346	0.0677623	0.0489855	7032	tags=24%, list=19%, signal=19%	MUC1/MUC17/MUC6/MUC13/MUC5AC/MUC21/PSMD4/IKBKG/ITPR3/PSMB4/RELB/MAP3K14/MUC20/SRC/PYCARD/NFKB2/PSME3/PSMD14/FCER1G/PSMB9/CARD11/MUC5B/PSMD2/UBE2M/PSMA6/PSMD3/PSMD11/PSMB3/SYK/PSMA8/PSMC4/HRAS/CARD9
SIG_CD40PATHWAYMAP	SIG_CD40PATHWAYMAP	34	0.42802	1.44945	0.0686071	0.197971	0.143114	7781	tags=41%, list=21%, signal=32%	MAPK8IP2/MAPK13/TRAF5/TONSL/IKBKG/MAPK12/TRAF2/NFKB2/NFKBIE/NFKBIL1/SYT1/MAPK3/MAPK9/MAPKAPK5
REACTOME_EPH_EPHRIN_SIGNALING	REACTOME_EPH_EPHRIN_SIGNALING	92	0.352592	1.44282	0.0322388	0.112147	0.081071	5043	tags=24%, list=14%, signal=21%	EPHA10/EPHA6/EPHB3/EFNA5/EFNA4/EPHB6/EFNA3/DNM1/GRIN1/ARPC1B/EPHA8/LIMK1/SRC/NCSTN/ARPC5/LIMK2/GIT1/MYH14/EFNA1/APH1A/PSEN2/CLTA
KEGG_LYSOSOME	KEGG_LYSOSOME	121	0.338432	1.43688	0.0220458	0.0831085	0.0600793	9153	tags=36%, list=25%, signal=27%	CTSV/CTSE/AP1M2/PSAPL1/AP3B2/GBA/LAPTM4B/ATP6V0A4/LAMP3/NEU1/AP4M1/GLA/ATP6V0D2/SORT1/CLTA/NPC1/PPT1/CTSS/ATP6AP1/ABCA2/CTSA/CTSC/IDUA/SLC17A5/AP1S3/AP3M2/CLTB/AP3D1/GGA3/TCIRG1/ATP6V0A1/CLN3/CTSH/ACP5/AP1S1/GM2A/AP3B1/ABCB9/NAGPA/MCOLN1/CTNS/CLTC/ATP6V0B/SGSH
REACTOME_TNFR2_NON_CANONICAL_NF_KB_PATHWAY	REACTOME_TNFR2_NON_CANONICAL_NF_KB_PATHWAY	100	0.349586	1.43208	0.0143444	0.059306	0.0428724	10128	tags=42%, list=28%, signal=30%	TNFRSF18/BIRC3/EDARADD/TNFSF4/PSMD4/TNFSF9/TNFRSF11A/TNFRSF11B/PSMB4/RELB/TRAF2/LTB/MAP3K14/NFKB2/PSME3/TNFSF14/PSMD14/EDA/PSMB9/PSMD2/UBE2M/PSMA6/PSMD3/PSMD11/PSMB3/PSMA8/PSMC4/UBA52/TNFRSF25/TNFRSF4/PSMB2/PSMD1/PSMB8/PSMD10/PSMA5/PSMD8/TNFRSF12A/PSMC3/LTA/PSMD13/PSME4/PSMA7
KEGG_OOCYTE_MEIOSIS	KEGG_OOCYTE_MEIOSIS	113	0.341634	1.43071	0.0230518	0.0858738	0.0620783	2897	tags=19%, list=8%, signal=17%	CHP2/ADCY8/CAMK2A/SMC1B/CDC20/PLK1/PKMYT1/CCNE1/PTTG1/BUB1/CDK1/ITPR3/PPP3R2/CCNB1/CCNE2/ESPL1/CDC25C/CCNB2/MAPK12/SGO1/AURKA
REACTOME_CELL_CELL_COMMUNICATION	REACTOME_CELL_CELL_COMMUNICATION	128	0.331415	1.42842	0.0185877	0.0722313	0.0522161	1596	tags=11%, list=4%, signal=10%	CDH10/CDH17/CLDN18/ACTN2/NPHS1/FLNC/NPHS2/CDH18/KIRREL2/CLDN4/CLDN8/NECTIN4/KIRREL3/CLDN6
REACTOME_RAB_GERANYLGERANYLATION	REACTOME_RAB_GERANYLGERANYLATION	65	0.368948	1.42322	0.0494166	0.158158	0.114333	7686	tags=34%, list=21%, signal=27%	RAB25/RAB3B/CHML/RAB34/RAB27B/RAB29/RAB40A/RAB41/RAB6B/RAB42/RAB3C/RAB3D/RAB19/RAB7B/RAB24/RAB35/RAB15/RAB3A/RAB13/RAB5C/RAB4A/RAB39A
REACTOME_TELOMERE_MAINTENANCE	REACTOME_TELOMERE_MAINTENANCE	112	0.339962	1.41909	0.0275192	0.0991232	0.0716563	6979	tags=32%, list=19%, signal=26%	H2AC18/BLM/H4C15/DSCC1/RFC4/POLD1/PRIM1/H2AC19/DNA2/CHTF18/POLA2/FEN1/PIF1/H2BU1/H4C14/RUVBL1/PCNA/LIG1/POLD3/NHP2/RFC2/POLA1/PRIM2/DKC1/H2AX/ACD/DAXX/WRAP53/H4C5/H3-3A/H2BC17/RPA1/POLD2/RFC5/CDK2/H3-4
REACTOME_DEPOSITION_OF_NEW_CENPA_CONTAINING_NUCLEOSOMES_AT_THE_CENTROMERE	REACTOME_DEPOSITION_OF_NEW_CENPA_CONTAINING_NUCLEOSOMES_AT_THE_CENTROMERE	72	0.361108	1.41868	0.0498008	0.158984	0.11493	8582	tags=42%, list=24%, signal=32%	CENPM/H2AC18/CENPI/CENPL/HJURP/H4C15/CENPA/CENPW/H2AC19/CENPO/CENPK/CENPH/H2BU1/H4C14/RUVBL1/OIP5/ITGB3BP/H2AX/H4C5/H2BC17/NPM1/RBBP4/CENPN/H2AC20/CENPX/CENPP/H2AZ1/MIS18A/RBBP7/CENPU
WP_DEVELOPMENT_OF_URETERIC_COLLECTION_SYSTEM	WP_DEVELOPMENT_OF_URETERIC_COLLECTION_SYSTEM	60	0.370439	1.41521	0.056338	0.172201	0.124484	3455	tags=23%, list=9%, signal=21%	HOXA11/SIX2/BMP7/MYCN/EYA1/ETV4/VANGL2/FREM1/GPC3/WT1/FRAS1/HNF1B/ROBO1/TGFB2
REACTOME_DOWNSTREAM_SIGNALING_EVENTS_OF_B_CELL_RECEPTOR_BCR	REACTOME_DOWNSTREAM_SIGNALING_EVENTS_OF_B_CELL_RECEPTOR_BCR	81	0.350624	1.41021	0.0524194	0.165459	0.11961	11100	tags=43%, list=30%, signal=30%	PSMD4/IKBKG/PSMB4/PSME3/NFKBIE/PSMD14/PSMB9/CARD11/PSMD2/PSMA6/PSMD3/PSMD11/PSMB3/PSMA8/PSMC4/HRAS/UBA52/PPIA/PSMB2/PSMD1/PSMB8/PSMD10/PSMA5/PSMD8/PSMC3/PSMD13/PSME4/PSMA7/PSMC5/KRAS/PSMB6/PSMC2/PSMD7/RPS27A/IKBKB
REACTOME_CLEC7A_DECTIN_1_SIGNALING	REACTOME_CLEC7A_DECTIN_1_SIGNALING	100	0.344017	1.40927	0.0179218	0.0707337	0.0511335	11100	tags=46%, list=30%, signal=32%	PSMD4/IKBKG/ITPR3/PSMB4/RELB/MAP3K14/SRC/PYCARD/NFKB2/PSME3/PSMD14/PSMB9/CARD11/PSMD2/UBE2M/PSMA6/PSMD3/PSMD11/PSMB3/SYK/PSMA8/PSMC4/CARD9/UBA52/PSMB2/PSMD1/PSMB8/TAB1/PSMD10/PSMA5/PSMD8/PSMC3/PRKCD/UBE2D1/PSMD13/PSME4/UBE2N/PSMA7/CASP8/PSMC5/UBE2D2/PSMB6/PSMC2/PSMD7/RPS27A/IKBKB
REACTOME_REGULATION_OF_INSULIN_SECRETION	REACTOME_REGULATION_OF_INSULIN_SECRETION	78	0.35166	1.40757	0.0420612	0.13921	0.100635	4503	tags=23%, list=12%, signal=20%	GCG/CACNA1E/ADCY8/KCNJ11/KCNC2/ITPR3/GNGT1/ADRA2C/CHRM3/GNG4/SNAP25/FFAR1/KCNG2/ACSL4/SLC2A1/STX1A/ABCC8/GNG13
WP_JOUBERT_SYNDROME	WP_JOUBERT_SYNDROME	76	0.353697	1.40516	0.0527383	0.165843	0.119888	11631	tags=55%, list=32%, signal=38%	CETN1/PARP1/UNC119/ANKS6/TMEM67/NIN/CEP41/TCTN2/CEP164/PDE6D/CEP97/CPLANE1/ATF4/B9D1/OFD1/BBS1/CSPP1/DVL3/TMEM237/INPP5E/CEP290/RPGRIP1L/CETN2/MYO6/ARL3/ARMC9/RHEB/MRE11/NPHP1/ARL2/B9D2/RAB8A/AHI1/TMEM216/CC2D2A/RAD50/MKS1/NEK8/BBS5/TMEM138/DVL1/RAB3IP
KEGG_EPITHELIAL_CELL_SIGNALING_IN_HELICOBACTER_PYLORI_INFECTION	KEGG_EPITHELIAL_CELL_SIGNALING_IN_HELICOBACTER_PYLORI_INFECTION	68	0.36024	1.40192	0.0682925	0.197604	0.142848	8191	tags=35%, list=22%, signal=27%	CXCL1/ATP6V1G3/MAPK13/CXCL8/IGSF5/IKBKG/ATP6V0A4/MAPK12/MAP3K14/SRC/GIT1/ATP6V0D2/ATP6V1C1/ATP6AP1/ATP6V1E2/CXCR1/F11R/MAPK9/TCIRG1/ATP6V0A1/PAK1/ATP6V1E1/ATP6V1C2/ATP6V1B1
REACTOME_REPRODUCTION	REACTOME_REPRODUCTION	144	0.318588	1.39892	0.0276448	0.0991752	0.0716939	7403	tags=30%, list=20%, signal=24%	TEX15/PRDM9/MSH4/H2AC18/SMC1B/BLM/ZP3/ZP1/IZUMO2/H3C14/SYCP2/LMNA/H4C15/RAD51/DMC1/CATSPERD/PSMC3IP/BRCA1/H2AC19/SPAM1/IZUMO1/SYCP1/H2BU1/H4C14/CDK4/RBBP8/ADAM2/ADAM21/LMNB1/BRCA2/ADAM30/H2AX/ACD/H4C5/H3-3A/H2BC17/RPA1/SMC3/CDK2/H3-4/RAD51C/CATSPER4/MSH5
REACTOME_AUTOPHAGY	REACTOME_AUTOPHAGY	150	0.318898	1.39735	0.0225907	0.084446	0.0610461	10245	tags=37%, list=28%, signal=27%	TUBAL3/TUBA3C/TUBA3E/TUBB8/CETN1/SQSTM1/TUBB8B/TUBA4A/TUBA1C/TUBA3D/SRC/TUBA1B/LAMTOR2/TUBA4B/TOMM40/TOMM20/HSP90AB1/CHMP4C/TUBB4B/ATG9B/HSF1/TOMM5/ULK1/RRAGD/VPS37C/PRKAB2/MVB12A/VPS28/TSC1/DYNC1LI1/DYNC1H1/ATG101/MLST8/UBA52/MTERF3/PRKAA2/RPTOR/TUBB4A/RRAGC/PGAM5/DYNLL1/RHEB/TSC2/HSPA8/BECN1/VCP/PLIN3/PRKAG1/MVB12B/TOMM22/FUNDC1/VDAC1/UBE2N/ATG9A/CHMP6/WIPI1
REACTOME_MITOTIC_PROPHASE	REACTOME_MITOTIC_PROPHASE	142	0.318519	1.39482	0.0188121	0.072767	0.0526034	7783	tags=35%, list=21%, signal=27%	H2AC18/PLK1/H3C14/LMNA/H4C15/CDK1/CCNB1/BLZF1/CCNB2/NCAPH2/H2AC19/ENSA/H2BU1/SMC4/H4C14/NUP155/TPR/NCAPG2/NUP188/NUP210/NUP133/NUP62/NUP205/SMC2/LMNB1/NUP37/NUP107/RAE1/H2AX/KMT5A/NUP85/H4C5/VRK2/H3-3A/NCAPD3/H2BC17/NUP93/EMD/MASTL/MAPK3/LEMD2/H3-4/POM121/NUP214/NUP43/POM121C/H2AC20/NUP42/TMPO
REACTOME_L1CAM_INTERACTIONS	REACTOME_L1CAM_INTERACTIONS	121	0.327134	1.38891	0.0363644	0.122773	0.0887524	3942	tags=17%, list=11%, signal=16%	TUBAL3/TUBA3C/TUBA3E/TUBB8/SPTA1/KIF4A/TUBB8B/KIF4B/TUBA4A/DCX/LAMC1/DNM1/LAMA1/CD24/TUBA1C/TUBA3D/SPTB/SRC/TUBA1B/RPS6KA6/TUBA4B
REACTOME_POTASSIUM_CHANNELS	REACTOME_POTASSIUM_CHANNELS	103	0.338673	1.38577	0.046725	0.152249	0.110061	3435	tags=21%, list=9%, signal=19%	HCN4/KCNH2/KCNK10/KCNH3/KCNK2/KCNV1/KCNG3/KCNQ4/KCNJ11/KCNH4/KCNF1/KCNN1/KCNG1/KCNC2/HCN1/GNGT1/KCNV2/KCNH7/GNG4/KCNA4/KCNG2/KCNS1
REACTOME_CELL_DEATH_SIGNALLING_VIA_NRAGE_NRIF_AND_NADE	REACTOME_CELL_DEATH_SIGNALLING_VIA_NRAGE_NRIF_AND_NADE	76	0.34262	1.36115	0.0649087	0.191015	0.138085	5193	tags=26%, list=14%, signal=23%	OBSCN/SQSTM1/ARHGEF16/ARHGEF11/ARHGEF39/ECT2/BEX3/FGD1/ARHGEF3/ARHGEF2/NCSTN/FGD3/AATF/ARHGEF5/CASP2/APH1A/PSEN2/ARHGEF19/TIAM2/ITGB3BP
REACTOME_GENE_SILENCING_BY_RNA	REACTOME_GENE_SILENCING_BY_RNA	139	0.308954	1.35126	0.0555556	0.170659	0.12337	7985	tags=32%, list=22%, signal=25%	DDX4/ASZ1/PIWIL4/H2AC18/TDRKH/TDRD1/H3C14/MAEL/H4C15/H2AC19/H2BU1/H4C14/NUP155/TDRD9/TPR/TDRD12/NUP188/NUP210/NUP133/NUP62/NUP205/XPO5/NUP37/NUP107/HENMT1/RAE1/DROSHA/H2AX/RAN/NUP85/TSNAX/H4C5/H3-3A/H2BC17/AGO2/NUP93/POM121/PIWIL2/NUP214/NUP43/POM121C/H2AC20/NUP42/POLR2H/NDC1
REACTOME_G_ALPHA_Q_SIGNALLING_EVENTS	REACTOME_G_ALPHA_Q_SIGNALLING_EVENTS	214	0.289169	1.33205	0.0216386	0.0818181	0.0591464	3721	tags=18%, list=10%, signal=16%	NTS/GCG/GRM5/MMP3/TACR3/TRH/HCRT/AVPR1B/NPSR1/GAST/PROK1/CHRM1/DGKB/GRM1/RGSL1/GHSR/LPAR2/NMB/P2RY6/MCHR2/NPFFR2/TAC3/KISS1R/TAC1/ITPR3/TACR2/FFAR4/GNGT1/HCRTR2/NMU/CHRM3/UTS2B/GNG4/FFAR1/TRPC7/AVP/QRFP/DGKG/MLNR
REACTOME_MEIOSIS	REACTOME_MEIOSIS	118	0.311717	1.31682	0.068323	0.197604	0.142848	7087	tags=27%, list=19%, signal=22%	TEX15/PRDM9/MSH4/H2AC18/SMC1B/BLM/H3C14/SYCP2/LMNA/H4C15/RAD51/DMC1/PSMC3IP/BRCA1/H2AC19/SYCP1/H2BU1/H4C14/CDK4/RBBP8/LMNB1/BRCA2/H2AX/ACD/H4C5/H3-3A/H2BC17/RPA1/SMC3/CDK2/H3-4/RAD51C
REACTOME_ION_CHANNEL_TRANSPORT	REACTOME_ION_CHANNEL_TRANSPORT	183	0.290667	1.31056	0.0327869	0.113272	0.0818846	6379	tags=28%, list=18%, signal=24%	ATP4A/ATP12A/ATP2C2/FXYD3/TRPV5/WNK2/TTYH1/TRPV6/MCOLN3/ANO9/CAMK2A/ATP6V1G3/BEST1/SLC9C1/ATP8A2/BSND/NALCN/ASIC4/CLCA4/TRPA1/TRPM5/ATP6V0A4/ATP1B1/ASIC1/FXYD4/ASPH/TRPC7/CASQ1/BEST2/ANO2/CLCN2/TRPM2/ANO10/ATP1A4/ATP6V0D2/ATP13A2/RYR2/TRPV4/SCNN1B/FXYD2/TRPM8/PDZD11/TRPM1/CLCN7/ATP9B/ATP6V1C1/TRPV2/ATP6AP1/ANO8/ATP6V1E2/ATP13A1/ATP1B3
REACTOME_DEUBIQUITINATION	REACTOME_DEUBIQUITINATION	277	0.27264	1.30427	0.025031	0.0917561	0.0663306	10570	tags=40%, list=29%, signal=28%	UCHL1/USP44/H2AC18/CDC20/BIRC3/CLSPN/USP26/PSMD4/CDK1/IKBKG/USP21/PSMB4/CDC25A/BRCA1/TRAF2/BARD1/TNIP3/H2AC19/HGS/FOXK1/H2BU1/OTUD7B/JOSD2/ACTR5/RUVBL1/H2AW/KAT2A/PSME3/OTUB2/ACTL6A/UCHL5/TOMM20/PSMD14/FOXK2/H2BC18/YOD1/MCRS1/MDM4/HCFC1/PSMB9/AXIN1/INO80C/OTUD3/USP37/PSMD2/H2BC17/PSMA6/PSMD3/ADRM1/PSMD11/PSMB3/PSMA8/PTRH2/PSMC4/USP14/UFD1/TP53/H2AC20/UBA52/NOD2/JOSD1/INO80E/USP49/TNIP2/SMAD2/PSMB…
REACTOME_CELLULAR_RESPONSE_TO_CHEMICAL_STRESS	REACTOME_CELLULAR_RESPONSE_TO_CHEMICAL_STRESS	191	0.285458	1.29525	0.0494071	0.158158	0.114333	10128	tags=37%, list=28%, signal=27%	G6PD/NQO1/SRXN1/SQSTM1/TXNRD1/NCF2/TKT/PSMD4/CDKN2A/ME1/BLVRA/GPX5/SMARCD3/PSMB4/ABCC1/GSTA3/MAFG/GCLM/PGD/GPX2/GSR/PSME3/PSMD14/TALDO1/GSTP1/GPX7/PSMB9/NPLOC4/GPX6/PSMD2/HM13/PSMA6/PSMD3/PSMD11/PSMB3/PRDX1/NOTCH1/PSMA8/COX20/PSMC4/ATF4/ATP7A/UFD1/NUDT2/TXN/SCO2/PTK6/UBA52/CYBA/SLC7A11/NCOR2/COX19/PSMB2/TGS1/PRDX6/PSMD1/NCOA6/PSMB8/PSMD10/VCP/PSMA5/PSMD8/CARM1/COX6B1/PSMC3/LRPPRC/MED1/PRKCD/PSMD1…
REACTOME_KERATINIZATION	REACTOME_KERATINIZATION	210	0.275561	1.26453	0.0678295	0.197536	0.142799	1724	tags=14%, list=5%, signal=13%	KRT12/KRTAP4-1/KRT25/KRTAP19-5/KRTAP19-1/KRTAP1-1/KRTAP20-2/KRT4/KRT9/KRTAP5-5/EVPL/LCE1C/KRT19/LCE1F/PKP3/KRT80/KRT81/KRT34/KRT20/CASP14/KRT39/KRTAP3-1/KRT78/CELA2A/KRTAP6-3/KRTAP10-4/KRT40/KRT2/KRT23
WP_ALZHEIMERS_DISEASE	WP_ALZHEIMERS_DISEASE	262	0.261998	1.2442	0.0682261	0.197604	0.142848	7765	tags=26%, list=21%, signal=21%	TUBAL3/TUBA3C/WNT3A/TUBA3E/TUBB8/KLC3/BECN2/FZD9/CACNA1S/WNT7B/GPR83/TUBA4A/PSMD4/WNT4/ITPR3/PPP3R2/GRIN1/TUBA1C/PSMB4/TUBA3D/TRAF2/NOX1/KLC2/NCSTN/TUBA1B/TUBB/DDIT3/MAPT/CHRNA7/DVL2/FZD6/CDK5R1/FZD7/PSMD14/APH1A/PSEN2/ATF6/TUBB4B/FZD2/AXIN1/CALML4/FRAT2/PSMD2/WNT6/PSMA6/CSNK2A3/PSMD3/ULK1/ADRM1/PSMB3/PSMA8/MAPK3/CACNA1F/GAPDH/KIF5A/FZD3/PSMC4/ATF4/HRAS/PLCB1/MAPK9/BID/SLC25A6/FZD1/CACNA1D/ATG101…
REACTOME_SIGNALING_BY_INTERLEUKINS	REACTOME_SIGNALING_BY_INTERLEUKINS	472	-0.246266	-1.26265	0.016075	0.0649698	0.0469668	6064	tags=19%, list=17%, signal=16%	IL21/OSM/SOD1/CTF1/MAOA/RORA/BRWD1/IL18RAP/JUN/UBE2V1/CCL3/IL11/IRS2/CD80/H3C10/STAT4/DUSP6/PIK3R1/VIM/IL20RB/CISH/H3C2/FASLG/NOS2/IL7R/ALPK1/MEF2C/IL18R1/H3C1/PIK3R3/F13A1/IL1RN/CCR2/FGF2/PELI2/CCL4/RPS6KA2/CCL22/HAVCR2/IL27/PPP2R1B/CEBPD/CD4/CCR1/IL36A/CD36/FOXO1/IL13RA2/ANXA1/H3C8/S1PR1/GSTA2/GATA3/IFNG/IL36B/IL5RA/COL1A2/LIFR/PTPRZ1/S100A12/CCL2/SOCS2/IL36RN/IL1R1/CA1/VCAM1/FYN/IRAK3/CXCL2/IL…
KEGG_CYTOKINE_CYTOKINE_RECEPTOR_INTERACTION	KEGG_CYTOKINE_CYTOKINE_RECEPTOR_INTERACTION	260	-0.268256	-1.30396	0.0295277	0.104591	0.0756091	6673	tags=28%, list=18%, signal=23%	TGFB3/TNFRSF1B/CD40LG/INHBC/CCR7/IL6ST/IL21/OSM/MPL/CTF1/IL18RAP/IFNAR1/CCL24/CCL3/TNFSF15/IL11/CX3CR1/TNFSF10/IL20RB/TGFBR2/EDA2R/FASLG/IL7R/PDGFRB/FLT3/PDGFRA/VEGFC/IL18R1/CCR2/INHBA/FLT1/AMHR2/CCL4/FLT4/CCL22/TNFRSF17/CCR1/TNFRSF10D/FAS/CX3CL1/CCR9/KDR/IFNG/IL5RA/LIFR/KIT/CCL16/CCL2/IL1R1/CXCL13/TNFRSF10C/CXCL2/IL20/CCL18/EDAR/TNFSF11/IL10/CCL14/BMPR1B/CCL23/IL17A/LEPR/CXCL14/CXCL12/IL6/GHR/LE…
REACTOME_SARS_COV_INFECTIONS	REACTOME_SARS_COV_INFECTIONS	429	-0.256489	-1.30706	0.0113995	0.0492285	0.0355873	4439	tags=13%, list=12%, signal=12%	IGLV3-19/ZDHHC8/GPC4/IGLC3/IGKV1D-16/IGKV2-28/IGLC2/STING1/IGKV3-15/FXYD7/IGKV1D-39/TLR2/IGHV3-30/CYSLTR1/IGKV5-2/MBL2/ARID4A/FXYD6/IGHM/MGAT4C/IGKV1-39/S1PR1/TLR8/IGKV3-20/IGHV3-11/MASP1/IGKV2D-28/ST3GAL1/IGKV1-17/IL1R1/ATP1A2/IGLV3-21/IGHV3-33/IGHV1-2/IGKV3-11/IGHV3-48/IGKV2-30/GJA1/IL17A/IGHV3-7/ST6GALNAC3/IGLV2-8/IGKV3D-20/IGKV1-33/IGLV3-1/IGLV2-14/ATP1B2/IGHV3-23/IGHV4-39/IGKV1D-33/IGLV3-27/…
KEGG_PATHWAYS_IN_CANCER	KEGG_PATHWAYS_IN_CANCER	325	-0.264137	-1.30952	0.0140142	0.0583147	0.0421558	4677	tags=18%, list=13%, signal=16%	TGFBR2/FGF14/COL4A2/WNT5A/FASLG/GLI2/FGF12/CDH1/NOS2/PDGFRB/FLT3/PDGFRA/FGF18/VEGFC/COL4A1/PIK3R3/FGF2/FGF10/EPAS1/COL4A4/FZD4/GLI3/ZBTB16/ETS1/FZD8/PRKCG/BMP4/FAS/FOXO1/IGF1/COL4A6/AR/WNT8A/FGF20/WNT8B/LAMA2/KIT/FGF3/ERBB2/PTCH2/FZD10/FGF7/WNT5B/WNT11/RUNX1T1/WNT9B/FGF8/MAPK10/PTGS2/MMP2/IL6/CTNNA3/FOS/RET/WNT2/HHIP/VEGFD/FGF23
REACTOME_METABOLISM_OF_STEROIDS	REACTOME_METABOLISM_OF_STEROIDS	154	-0.297132	-1.33373	0.0411442	0.136714	0.0988306	6071	tags=27%, list=17%, signal=23%	OSBPL6/INSIG1/SAR1B/CHD9/HSD3B2/INSIG2/SEC23A/TM7SF2/SLC51A/MSMO1/HSD17B11/PPARA/FDX1/CUBN/AKR1C4/HSD17B2/CYP7B1/ACACB/ACOX2/GC/CYP11A1/CYP7A1/SC5D/STARD5/SLCO1A2/SLC27A2/SRD5A1/AMACR/SLCO1B3/SCP2/CYP46A1/BAAT/ALB/CYP39A1/POMC/SLCO1B1/SLC10A1/SLC27A5/PTGIS/SRD5A2/CYP8B1/AKR1D1
WP_22Q112_COPY_NUMBER_VARIATION_SYNDROME	WP_22Q112_COPY_NUMBER_VARIATION_SYNDROME	125	-0.304597	-1.33521	0.0403872	0.134375	0.0971402	5119	tags=22%, list=14%, signal=19%	RTN4/PRKN/ALDH4A1/TUBA3FP/ZDHHC8/FOXC1/CHRD/SERPIND1/FGF10/DRD2/MAG/CCDC188/GLUD1/ACTC1/CLDN5/OAT/SLC2A4/GP5/VWF/FGF8/DGCR5/HAND2/GP9/CYP26A1/PRODH/CDH15/NKX2-5
WP_MALIGNANT_PLEURAL_MESOTHELIOMA	WP_MALIGNANT_PLEURAL_MESOTHELIOMA	438	-0.262353	-1.33714	0.00367377	0.0202809	0.0146611	5138	tags=20%, list=14%, signal=17%	MMP14/MAP3K5/CDH12/FGF5/SPARC/NLRP3/LRP6/BUB1B-PAK6/SOX17/FGF14/COL4A2/WNT5A/FGF12/CDH1/PDGFRB/FLT3/PDGFRA/FGF18/STK38L/VEGFC/COL4A1/CDH19/AREG/FLT1/ROR2/FGF2/FGF10/CCL4/FLT4/CDH13/ITGA1/COL4A4/CCND2/FZD8/CDH11/FOXO1/SFRP2/IGF1/CDH5/COL4A6/ATF3/KDR/DKK2/FGF20/ACTC1/MST1/PLCB4/LAMA2/KIT/PDGFD/FGF3/CCL2/PRKAG2/FZD10/FGF7/WNT5B/TERT/CDH9/RASSF2/WNT11/IL10/ADAMTS1/SFRP4/ANGPT4/FGF8/TEK/CDH3/FOSL1/MAP…
WP_VITAMIN_D_RECEPTOR_PATHWAY	WP_VITAMIN_D_RECEPTOR_PATHWAY	183	-0.294261	-1.35147	0.0183596	0.0717875	0.0518953	4231	tags=24%, list=12%, signal=21%	SEMA3B/PRKCQ/STS/PRDM1/CYP3A5/DUSP10/SULT2A1/DEFB4A/HSD17B2/COL13A1/SATB1/ADRB2/FOXO1/BTLA/CYP7A1/COLEC11/TIMP3/ADRA1B/ORM1/CAMP/KNG1/SLC2A4/KRT13/CYP3A4/THBD/IGFBP5/IGFBP1/GADD45A/CYP2C9/TNFSF11/ORM2/IGSF9B/G0S2/GXYLT2/KL/IRF4/KRT16/STEAP4/IL25/SPRR1B/CYP2B6/SFRP1/IL1RL1/FGF23
WP_OSTEOBLAST_DIFFERENTIATION_AND_RELATED_DISEASES	WP_OSTEOBLAST_DIFFERENTIATION_AND_RELATED_DISEASES	118	-0.312466	-1.35611	0.0535915	0.167012	0.120733	6124	tags=32%, list=17%, signal=27%	HEY2/WNT16/SMAD1/LRP5/PIK3C2G/FGF5/PIK3R1/LRP6/PRKD1/WNT5A/GLI2/PRKCQ/FGF18/PIK3R3/FGF2/FGF10/NOTCH4/FZD4/PRKCH/GLI3/FZD8/PRKCG/BMP4/SMAD9/PRKCE/WNT8A/WNT8B/FGF3/FZD10/FGF7/WNT5B/RUNX2/WNT11/BMPR1B/WNT9B/FGF8/MAPK10/WNT2
REACTOME_G_ALPHA_I_SIGNALLING_EVENTS	REACTOME_G_ALPHA_I_SIGNALLING_EVENTS	310	-0.276829	-1.35764	0.007998	0.0367413	0.0265603	4637	tags=26%, list=13%, signal=23%	NMS/TAS2R50/GPR55/CX3CR1/SUCNR1/C3/APLNR/RGS5/RGS22/RGS4/HCAR1/RGS18/ADRA2B/RGS11/P2RY13/PDE4D/CCR2/CAMK4/ADCY4/GNAT1/TAS1R1/TAS2R42/GPR183/CCL4/CHRM4/PDE1A/INSL5/PPP2R1B/TAS2R13/OXER1/C5AR1/CCR1/GNAT2/PRKCG/PLA2G4A/GPR18/TAS2R60/ANXA1/CX3CL1/GRM8/NPW/FPR2/NPY2R/PDE1B/S1PR3/CAMKK1/CCR9/GPR37/P2RY12/ADRA2A/PLCB4/P2RY14/KNG1/CCL16/GALR1/GNG11/CXCL13/GNAT3/NMUR1/CXCL2/ADCY1/POMC/GNA14/CCL23/GPR17/NP…
WP_TCELL_RECEPTOR_SIGNALING_PATHWAY	WP_TCELL_RECEPTOR_SIGNALING_PATHWAY	90	-0.326018	-1.3594	0.0570866	0.173252	0.125244	5546	tags=17%, list=15%, signal=14%	JUN/PIK3R1/VIM/PRKCQ/ITK/CD8A/CD4/FAS/GATA3/FYN/IL17A/SKAP1/IL6/IRF4/FOS
PID_ENDOTHELIN_PATHWAY	PID_ENDOTHELIN_PATHWAY	63	-0.350046	-1.35966	0.0610236	0.181702	0.131353	4209	tags=22%, list=12%, signal=20%	PRKCQ/ADCY4/CYSLTR1/PRKCH/PRKCG/COL3A1/PLA2G4A/PRKCE/COL1A2/ADCY1/GNA14/EDN2/FOS/GNAO1
REACTOME_TRANSPORT_OF_BILE_SALTS_AND_ORGANIC_ACIDS_METAL_IONS_AND_AMINE_COMPOUNDS	REACTOME_TRANSPORT_OF_BILE_SALTS_AND_ORGANIC_ACIDS_METAL_IONS_AND_AMINE_COMPOUNDS	85	-0.330898	-1.36202	0.0667976	0.195207	0.141115	3294	tags=27%, list=9%, signal=25%	SLC16A1/SLC39A8/SLC14A2/SLC6A19/SLC16A8/SLC39A14/SLC13A5/EMB/SLC41A2/HEPH/CP/SLC39A5/SLC6A13/SLC14A1/SLC22A2/SLC6A12/SLC10A6/SLC22A7/SLC6A7/RHCG/RHAG/SLC6A20/SLC22A1
WP_PRADERWILLI_AND_ANGELMAN_SYNDROME	WP_PRADERWILLI_AND_ANGELMAN_SYNDROME	65	-0.350114	-1.36649	0.06	0.179715	0.129916	1575	tags=14%, list=4%, signal=13%	TYR/POMC/SLC45A2/GHRH/INS/BDNF/NPAP1/PWRN1/PCSK1
WP_BURN_WOUND_HEALING	WP_BURN_WOUND_HEALING	110	-0.317113	-1.3669	0.0545809	0.169267	0.122364	5606	tags=31%, list=15%, signal=26%	TLR3/TAGLN/NOX4/XIST/PECAM1/SPARC/AMBP/VIM/TPT1/PDGFRB/MIAT/F13A1/INHBA/MIR126/TLR2/ADAM12/SFRP2/TLR8/KDR/COL1A1/FBN1/COL1A2/TLR4/CCL2/ELN/SLURP1/KRT6A/TNC/MIR145/DCN/CXCL14/MMP2/CXCL12/IL6
REACTOME_VISUAL_PHOTOTRANSDUCTION	REACTOME_VISUAL_PHOTOTRANSDUCTION	99	-0.321924	-1.36995	0.0515267	0.163665	0.118314	5617	tags=30%, list=15%, signal=26%	RDH11/MYO7A/DHRS3/APOM/LDLR/HSPG2/PDE6G/GPC4/AKR1C4/PRKCQ/RDH12/GNAT1/APOB/GUCA1B/RCVRN/RBP4/APOC3/LPL/GPIHBP1/TTR/APOA4/HSD17B6/RDH5/CNGA1/CYP4V2/APOA1/BCO2/RDH16/AWAT2/RBP2
BIOCARTA_NFAT_PATHWAY	BIOCARTA_NFAT_PATHWAY	51	-0.366461	-1.3739	0.0630975	0.187214	0.135337	6387	tags=22%, list=18%, signal=18%	CALM1/PPP3CA/CTF1/PIK3R1/MEF2C/F2/CAMK4/FGF2/IGF1/HAND2/NKX2-5
REACTOME_SIGNALING_BY_INSULIN_RECEPTOR	REACTOME_SIGNALING_BY_INSULIN_RECEPTOR	78	-0.344149	-1.3812	0.0522088	0.165208	0.119429	5408	tags=22%, list=15%, signal=19%	IRS2/FGF5/PIK3R1/FLT3/FGF18/FGF2/FGF10/GAB1/PDE3B/ATP6V1G2/FGF20/FGF3/FGF7/FGF8/KL/INS/FGF23
WP_GPCRS_OTHER	WP_GPCRS_OTHER	93	-0.329626	-1.38159	0.0439382	0.144475	0.104441	5531	tags=28%, list=15%, signal=24%	RXFP1/OR2M4/ADGRL3/OR2F1/GPR55/GPR143/P2RY13/F2R/GPR183/LTB4R2/GPR61/GPR162/ADRB2/GPR18/GRM8/ADGRF5/S1PR1/PROKR2/NTSR1/ACKR1/UTS2R/GPR17/HTR2A/HTR7/FSHR/CHRM2
WP_CIRCADIAN_RHYTHM_GENES	WP_CIRCADIAN_RHYTHM_GENES	201	-0.295809	-1.3818	0.0111804	0.048532	0.0350838	4328	tags=21%, list=12%, signal=19%	NAMPT/NOS2/BHLHE40/KCNMA1/UTS2/F7/SERPINE1/SFTPC/CRX/KLF9/ID2/DRD2/MAGEL2/OPN4/PRKCG/FAS/PROKR1/BHLHE41/NFIL3/NPY2R/USP2/PROKR2/NKX2-1/PASD1/UTS2R/ADCY1/RORB/ATOH7/MTTP/NTRK3/HTR7/EGR1/DRD1/MAPK10/SLC6A4/KCND2/EGR3/HS3ST2/IL6/GHRH/LEP/TH/ADIPOQ
REACTOME_DISORDERS_OF_TRANSMEMBRANE_TRANSPORTERS	REACTOME_DISORDERS_OF_TRANSMEMBRANE_TRANSPORTERS	177	-0.302877	-1.38218	0.0165054	0.066074	0.047765	3533	tags=16%, list=10%, signal=14%	SLC24A4/SLC12A1/SLC16A1/SLC4A4/SLC6A19/ABCB4/SLC34A1/HEPH/ABCG8/CP/ABCC9/ABCC6/SLC1A1/SLCO1B3/ABCG5/SLC2A2/SLC2A9/SLCO1B1/SLC17A8/SLCO2A1/AVPR2/RHAG/SLC6A20/APOA1/CFTR/AVPR1A/SLC4A1/GCK
REACTOME_METABOLISM_OF_VITAMINS_AND_COFACTORS	REACTOME_METABOLISM_OF_VITAMINS_AND_COFACTORS	189	-0.29932	-1.38423	0.0169454	0.0675322	0.0488191	4873	tags=26%, list=13%, signal=23%	APOM/LDLR/CUBN/HSPG2/MTHFD2L/ALDH1L2/MCCC2/CYB5A/GPC4/NT5E/AKR1C4/NAMPT/NAXD/MTHFS/ABCD4/COQ6/SHMT1/SLC22A13/PCCA/TTPA/NADK2/ACACB/VKORC1/APOB/SLC23A2/NMNAT2/ENPP1/MMUT/SLC2A3/BTD/VNN1/PANK1/SLC19A3/PC/RBP4/APOC3/LPL/GCH1/GPIHBP1/MTHFD1/TTR/APOA4/NNMT/PTGS2/AMN/APOA1/PTGIS/BCO2/CYP8B1/RBP2
KEGG_MELANOGENESIS	KEGG_MELANOGENESIS	101	-0.324322	-1.38783	0.0473485	0.153883	0.111242	3699	tags=20%, list=10%, signal=18%	ADCY4/CREB3L3/FZD4/FZD8/PRKCG/WNT8A/PLCB4/WNT8B/KIT/FZD10/TYR/WNT5B/ADCY1/WNT11/POMC/WNT9B/ASIP/CAMK2B/WNT2/GNAO1
REACTOME_DISEASES_OF_GLYCOSYLATION	REACTOME_DISEASES_OF_GLYCOSYLATION	143	-0.310951	-1.39268	0.0231892	0.0862582	0.0623562	4675	tags=23%, list=13%, signal=20%	HSPG2/ADAMTSL2/GPC4/MUC16/ADAMTSL1/MUC12/ADAMTS12/CHSY1/ADAMTS16/GNE/SPON1/NOTCH4/ADAMTS17/PGM1/KERA/SSPOP/PRELP/ADAMTS4/ADAMTS18/ADAMTS2/LUM/VCAN/ADAMTSL3/NCAN/CFP/ADAMTS1/ADAMTS15/THSD7B/THBS2/DCN/MUCL1/OMD/OGN
WP_SUDDEN_INFANT_DEATH_SYNDROME_SIDS_SUSCEPTIBILITY_PATHWAYS	WP_SUDDEN_INFANT_DEATH_SYNDROME_SIDS_SUSCEPTIBILITY_PATHWAYS	157	-0.31008	-1.39708	0.0254875	0.0928896	0.06715	2254	tags=15%, list=6%, signal=14%	GATA3/ACADM/TF/AR/ADCYAP1R1/GJA1/IL10/SCN4B/AQP4/HTR2A/EGR1/SLC6A4/PLP1/NTRK2/IL6/BDNF/TH/VIPR1/CHRNA4/RET/GCK/CHRM2/ASCL1
KEGG_BASAL_CELL_CARCINOMA	KEGG_BASAL_CELL_CARCINOMA	55	-0.365061	-1.40029	0.0487329	0.156766	0.113326	4483	tags=27%, list=12%, signal=24%	WNT5A/GLI2/FZD4/GLI3/FZD8/BMP4/WNT8A/WNT8B/PTCH2/FZD10/WNT5B/WNT11/WNT9B/WNT2/HHIP
WP_BRAINDERIVED_NEUROTROPHIC_FACTOR_BDNF_SIGNALING_PATHWAY	WP_BRAINDERIVED_NEUROTROPHIC_FACTOR_BDNF_SIGNALING_PATHWAY	144	-0.313041	-1.40166	0.0275989	0.0991516	0.0716769	4054	tags=15%, list=11%, signal=13%	MEF2C/CAMK4/NCAM1/GRIA3/ACACB/RASGRF1/KCNA3/DOK5/EGR2/TIAM1/FYN/ALPL/NTRK3/EGR1/MAPK10/NTRK2/SHC4/BDNF/FOS/NTF3/KCNN2
REACTOME_CLASS_B_2_SECRETIN_FAMILY_RECEPTORS	REACTOME_CLASS_B_2_SECRETIN_FAMILY_RECEPTORS	94	-0.334185	-1.40326	0.04173	0.138296	0.0999743	3233	tags=23%, list=9%, signal=21%	FZD4/CRHR1/FZD8/CALCRL/ADM/PTH2R/WNT8A/ADCYAP1R1/WNT8B/GNG11/PTCH2/FZD10/RAMP3/WNT11/PTH1R/WNT9B/IAPP/GHRH/CALCA/VIPR1/WNT2/CRHBP
REACTOME_DAG_AND_IP3_SIGNALING	REACTOME_DAG_AND_IP3_SIGNALING	41	-0.391332	-1.40461	0.0642722	0.189584	0.137051	3740	tags=24%, list=10%, signal=22%	CAMK4/ADCY4/PDE1A/PRKCG/PRKCE/PDE1B/CAMKK1/ADCY1/PDE1C/CAMK2B
KEGG_OLFACTORY_TRANSDUCTION	KEGG_OLFACTORY_TRANSDUCTION	373	-0.281101	-1.4064	0.00312868	0.0178519	0.0129052	14228	tags=59%, list=39%, signal=36%	OR6C6/OR7C2/OR4K5/OR2T4/OR6C74/OR1N1/OR56B1/OR10A6/OR2A25/OR4C6/OR4D10/OR2T8/OR6S1/OR4N2/OR1L6/OR2T12/OR10A4/OR2T33/OR13H1/OR5T2/OR4D5/OR2AK2/OR11L1/OR9Q2/OR4A5/OR1L4/OR7G1/OR8J1/OR10X1/OR2T11/OR52B4/ADCY3/OR51I2/OR13G1/CALML6/OR8H1/OR51A7/OR4F15/OR1S2/OR51S1/OR51A4/OR2D3/OR4A16/OR11H1/OR2M5/OR1L1/OR2M7/OR8H3/OR10S1/OR5M10/OR6Q1/OR2L8/OR1B1/OR4K1/OR1K1/OR1E1/OR10AD1/OR11H6/OR8H2/OR2T34/OR10H3/OR1…
REACTOME_ION_HOMEOSTASIS	REACTOME_ION_HOMEOSTASIS	54	-0.368656	-1.4067	0.0576708	0.174815	0.126374	5384	tags=31%, list=15%, signal=27%	ATP1A3/SLC8A1/ATP2A1/ATP2B3/NOS1/FXYD7/SLC8A3/FXYD6/PLN/ABCC9/ATP1A2/CASQ2/FKBP1B/ATP1B2/TRDN/CAMK2B/FXYD1
WP_OVERVIEW_OF_PROINFLAMMATORY_AND_PROFIBROTIC_MEDIATORS	WP_OVERVIEW_OF_PROINFLAMMATORY_AND_PROFIBROTIC_MEDIATORS	124	-0.322059	-1.4073	0.0190706	0.0736539	0.0532445	3952	tags=23%, list=11%, signal=21%	IL1RN/AREG/CCL4/CCL22/IL27/IL36A/CX3CL1/IFNG/IL36B/CCL16/CCL2/IL36RN/CXCL13/CXCL2/IL20/CCL18/IL10/CCL14/IL36G/CCL23/IL17A/CXCL14/CXCL12/IL6/CXCL17/IL25/PPBP/CSF3/TSLP
REACTOME_NEUROTRANSMITTER_RELEASE_CYCLE	REACTOME_NEUROTRANSMITTER_RELEASE_CYCLE	51	-0.377589	-1.41562	0.0478011	0.154755	0.111873	5978	tags=37%, list=16%, signal=31%	SLC5A7/MAOA/SLC32A1/LIN7C/SLC1A2/SLC6A1/ALDH5A1/APBA1/SLC38A2/RIMS1/SLC17A7/SLC1A1/ABAT/NAAA/SLC6A13/SLC22A2/SLC6A12/SLC22A1/GLS2
REACTOME_SIGNALING_BY_FGFR	REACTOME_SIGNALING_BY_FGFR	87	-0.341248	-1.41734	0.0387521	0.129619	0.0937019	5403	tags=20%, list=15%, signal=17%	FLRT3/FGF5/ESRP2/PIK3R1/SPRY2/FGF18/FGF2/FGF10/GAB1/FGFBP1/FGFBP2/FGF20/FGF3/FGF7/FGF8/KL/FGF23
REACTOME_SIGNALING_BY_FGFR1_IN_DISEASE	REACTOME_SIGNALING_BY_FGFR1_IN_DISEASE	38	-0.405341	-1.41816	0.0629771	0.187077	0.135238	5075	tags=24%, list=14%, signal=20%	FGFR1/FGF1/FGF5/PIK3R1/FGF2/GAB1/FGF20/FGF8/FGF23
REACTOME_SIGNALING_BY_NUCLEAR_RECEPTORS	REACTOME_SIGNALING_BY_NUCLEAR_RECEPTORS	296	-0.288759	-1.41927	0.00471568	0.0242219	0.01751	5617	tags=18%, list=15%, signal=16%	RDH11/JUN/CPT1A/DHRS3/H2BC10/H3C10/PPID/PIK3R1/KAT2B/CRABP2/H4C11/H4C6/H3C2/H2BC4/ABCA1/UGT1A3/H3C1/PIK3R3/AREG/H4C3/DHRS4/PLIN1/H2BC13/ALDH1A3/H2BC7/H3C8/S1PR3/PLTP/GATA3/PDK4/ABCG8/GNG11/APOD/H4C12/GNAT3/ANGPTL3/APOC1/ADH1C/ABCG5/RDH5/CRABP1/CETP/PGR/MMP2/CXCL12/ALDH8A1/ESR1/CYP26A1/ADH1A/PCK1/FOS/ADH4/RDH16/FOSB
WP_TGFBETA_RECEPTOR_SIGNALING_IN_SKELETAL_DYSPLASIAS	WP_TGFBETA_RECEPTOR_SIGNALING_IN_SKELETAL_DYSPLASIAS	59	-0.368808	-1.42016	0.0454604	0.148705	0.107499	6028	tags=31%, list=17%, signal=26%	SMAD1/JUN/ZNF423/TGFBR2/ADAMTSL2/SMAD6/INHBA/SERPINE1/BMP4/SMAD9/IFNG/FBN1/ENG/ZEB2/TGFBR3/NOG/RUNX2/FOS
REACTOME_INTERLEUKIN_10_SIGNALING	REACTOME_INTERLEUKIN_10_SIGNALING	45	-0.38812	-1.42331	0.0514286	0.16356	0.118238	7653	tags=40%, list=21%, signal=32%	IL10RB/IL10RA/IL1R2/TNFRSF1B/CCL3/CD80/IL1RN/CCR2/CCL4/CCL22/CCR1/CCL2/IL1R1/CXCL2/IL10/PTGS2/IL6/CSF3
WP_WNT_SIGNALING_PATHWAY	WP_WNT_SIGNALING_PATHWAY	51	-0.380407	-1.42619	0.0641337	0.189397	0.136915	3748	tags=18%, list=10%, signal=16%	LRP5/LRP6/ROR2/PRKCG/TCF4/PIP5K1B/GJA1/TEK/SOX1
REACTOME_PLASMA_LIPOPROTEIN_CLEARANCE	REACTOME_PLASMA_LIPOPROTEIN_CLEARANCE	37	-0.411856	-1.42899	0.0565302	0.172201	0.124484	4812	tags=22%, list=13%, signal=19%	LDLR/CUBN/APOB/CES3/LIPC/APOC1/AMN/APOA1
KEGG_LYSINE_DEGRADATION	KEGG_LYSINE_DEGRADATION	44	-0.394226	-1.43191	0.0536398	0.167012	0.120733	6645	tags=30%, list=18%, signal=24%	HADH/KMT5B/PIPOX/SETD7/ALDH7A1/GCDH/ACAT1/AASS/ALDH2/OGDHL/EHHADH/AADAT/BBOX1
REACTOME_FATTY_ACYL_COA_BIOSYNTHESIS	REACTOME_FATTY_ACYL_COA_BIOSYNTHESIS	38	-0.409426	-1.43245	0.0591603	0.178368	0.128942	6043	tags=26%, list=17%, signal=22%	HACD4/SCD5/ACSL6/ACSL5/ELOVL4/SLC27A2/CBR4/ACSL1/OLAH/TECRL
WP_BREAST_CANCER_PATHWAY	WP_BREAST_CANCER_PATHWAY	154	-0.319925	-1.43604	0.0134016	0.0563312	0.0407219	6124	tags=25%, list=17%, signal=21%	HEY2/WNT16/CSNK1A1L/LRP5/JUN/DDB2/FGF5/PIK3R1/LRP6/HES5/GADD45G/WNT5A/FGF18/PIK3R3/FGF2/FGF10/FLT4/NOTCH4/FZD8/IGF1/FGF20/KIT/FGF3/ERBB2/FZD10/FGF7/WNT5B/GADD45A/WNT11/GADD45B/TNFSF11/SFRP4/FGF8/PGR/SHC4/ESR1/FOS/WNT2/FGF23
REACTOME_SIALIC_ACID_METABOLISM	REACTOME_SIALIC_ACID_METABOLISM	33	-0.423725	-1.43609	0.0600775	0.179734	0.12993	4976	tags=27%, list=14%, signal=24%	ST8SIA4/NEU2/GNE/ST6GAL2/ST3GAL1/ST3GAL6/ST6GALNAC3/ST8SIA6/ST8SIA3
KEGG_HEDGEHOG_SIGNALING_PATHWAY	KEGG_HEDGEHOG_SIGNALING_PATHWAY	56	-0.374471	-1.43875	0.0381786	0.128211	0.0926839	6047	tags=30%, list=17%, signal=25%	WNT16/CSNK1A1L/DHH/WNT5A/GLI2/GLI3/BMP4/BMP5/WNT8A/WNT8B/PTCH2/WNT5B/WNT11/WNT9B/GAS1/WNT2/HHIP
WP_G_PROTEIN_SIGNALING_PATHWAYS	WP_G_PROTEIN_SIGNALING_PATHWAYS	91	-0.344188	-1.43988	0.0247371	0.0910757	0.0658388	6580	tags=24%, list=18%, signal=20%	GNG7/CALM1/PPP3CA/PDE8A/PRKD1/AKAP5/PRKCQ/PDE4D/ADCY4/AKAP9/PDE1A/PRKCH/PRKCG/PRKCE/PDE7B/PDE1B/GNG11/AKAP3/ADCY1/GNA14/PDE1C/GNAO1
WP_ANGIOTENSIN_II_RECEPTOR_TYPE_1_PATHWAY	WP_ANGIOTENSIN_II_RECEPTOR_TYPE_1_PATHWAY	28	-0.442413	-1.45172	0.0688337	0.198172	0.143259	7427	tags=36%, list=20%, signal=28%	ACTA2/IL6ST/IL11/NOX4/F12/TGFBR2/COL1A1/MAS1/COL1A2/PDGFD
REACTOME_CARDIAC_CONDUCTION	REACTOME_CARDIAC_CONDUCTION	130	-0.330132	-1.45287	0.0138365	0.0578701	0.0418344	6692	tags=35%, list=18%, signal=29%	KCNK5/KCNK13/NPR1/NPR2/KCNA5/CALM1/SCN10A/HIPK2/SCN2A/ATP1A3/SLC8A1/SCN1A/KAT2B/SCN9A/ATP2A1/FGF14/FGF12/ATP2B3/NOS1/FXYD7/AKAP9/CACNG8/SLC8A3/KCNK17/SCN11A/FXYD6/SCN4A/KCNE4/PLN/KCNK16/ABCC9/KCNE1/ATP1A2/CACNA1C/CASQ2/KCNJ12/SCN4B/FKBP1B/CORIN/KCND3/KCND2/ATP1B2/TRDN/CAMK2B/FXYD1/NKX2-5
KEGG_TGF_BETA_SIGNALING_PATHWAY	KEGG_TGF_BETA_SIGNALING_PATHWAY	86	-0.352014	-1.45607	0.0269235	0.0974836	0.070471	4011	tags=27%, list=11%, signal=24%	TGFB3/INHBC/SMAD1/THBS4/TGFBR2/CHRD/SMAD6/INHBA/RBL2/AMHR2/ID2/PPP2R1B/BMP4/SMAD9/BMP5/IFNG/GDF7/NOG/BMPR1B/ACVR1C/GDF6/THBS2/DCN
PID_IL12_2PATHWAY	PID_IL12_2PATHWAY	62	-0.376955	-1.45926	0.0252296	0.09235	0.06676	6101	tags=31%, list=17%, signal=26%	PPP3CA/GZMA/IL18RAP/CCL3/TBX21/STAT4/GADD45G/FASLG/CD8B/NOS2/IL18R1/CCL4/CD8A/CD4/IFNG/EOMES/IL1R1/GADD45B/FOS
REACTOME_INWARDLY_RECTIFYING_K_CHANNELS	REACTOME_INWARDLY_RECTIFYING_K_CHANNELS	35	-0.425823	-1.4596	0.0563107	0.172201	0.124484	6741	tags=37%, list=19%, signal=30%	GNB4/GNG2/GNG7/KCNJ6/KCNJ1/KCNJ8/KCNJ10/GNG11/ABCC9/KCNJ5/KCNJ16/KCNJ12/GABBR2
REACTOME_SIGNALING_BY_FGFR3	REACTOME_SIGNALING_BY_FGFR3	40	-0.411281	-1.45967	0.0519231	0.164717	0.119074	5075	tags=22%, list=14%, signal=19%	FGF5/PIK3R1/SPRY2/FGF18/FGF2/GAB1/FGF20/FGF8/FGF23
WP_SEROTONIN_HTR1_GROUP_AND_FOS_PATHWAY	WP_SEROTONIN_HTR1_GROUP_AND_FOS_PATHWAY	33	-0.431004	-1.46076	0.0581395	0.176024	0.127248	314	tags=18%, list=1%, signal=18%	HTR1B/HTR1E/RASGRF1/FOS/HTR1D/GNAO1
KEGG_MATURITY_ONSET_DIABETES_OF_THE_YOUNG	KEGG_MATURITY_ONSET_DIABETES_OF_THE_YOUNG	25	-0.461346	-1.46078	0.0685714	0.197971	0.143114	1106	tags=20%, list=3%, signal=19%	SLC2A2/IAPP/INS/MAFA/GCK
BIOCARTA_ALK_PATHWAY	BIOCARTA_ALK_PATHWAY	37	-0.421379	-1.46203	0.0526316	0.165714	0.119795	4677	tags=27%, list=13%, signal=24%	TGFBR2/MEF2C/CHRD/SMAD6/BMP4/BMP5/TGFBR3/NOG/NKX2-5/BMP10
BIOCARTA_RACC_PATHWAY	BIOCARTA_RACC_PATHWAY	15	-0.531335	-1.46276	0.0680529	0.197604	0.142848	3553	tags=40%, list=10%, signal=36%	KCNQ5/TRPC5/TRPC4/GUCY1A2/ADCY1/KCNQ2
REACTOME_SYNDECAN_INTERACTIONS	REACTOME_SYNDECAN_INTERACTIONS	27	-0.450926	-1.46377	0.0665399	0.194679	0.140734	10297	tags=44%, list=28%, signal=32%	VTN/THBS1/COL5A3/SDC1/SDC4/FGF2/COL5A1/COL3A1/COL5A2/COL1A1/COL1A2/TNC
REACTOME_DISEASES_ASSOCIATED_WITH_GLYCOSAMINOGLYCAN_METABOLISM	REACTOME_DISEASES_ASSOCIATED_WITH_GLYCOSAMINOGLYCAN_METABOLISM	41	-0.408287	-1.46547	0.0529301	0.166032	0.120025	4675	tags=27%, list=13%, signal=23%	HSPG2/GPC4/CHSY1/KERA/PRELP/LUM/VCAN/NCAN/DCN/OMD/OGN
WP_VITAMIN_K_METABOLISM_AND_ACTIVATION_OF_DEPENDENT_PROTEINS	WP_VITAMIN_K_METABOLISM_AND_ACTIVATION_OF_DEPENDENT_PROTEINS	12	-0.568718	-1.46774	0.0687732	0.198172	0.143259	3978	tags=58%, list=11%, signal=52%	F2/F10/F7/VKORC1/PROS1/F9/PROZ
WP_SLEEP_REGULATION	WP_SLEEP_REGULATION	38	-0.41963	-1.46815	0.0534351	0.166993	0.12072	3291	tags=29%, list=9%, signal=26%	DRD2/NPY2R/PTGDR/UTS2R/HTR2A/DRD1/IL6/GHRH/MRGPRX2/FOS/TH
REACTOME_INTERLEUKIN_4_AND_INTERLEUKIN_13_SIGNALING	REACTOME_INTERLEUKIN_4_AND_INTERLEUKIN_13_SIGNALING	111	-0.339495	-1.46831	0.0157711	0.0639465	0.0462271	4978	tags=25%, list=14%, signal=22%	PIK3R1/VIM/FASLG/NOS2/F13A1/FGF2/CCL22/CEBPD/CD36/FOXO1/IL13RA2/ANXA1/S1PR1/GATA3/COL1A2/CCL2/VCAM1/IL10/POMC/IL17A/IGHG1/PTGS2/SOCS3/MMP2/IL6/IRF4/FOS/SAA1
REACTOME_CROSSLINKING_OF_COLLAGEN_FIBRILS	REACTOME_CROSSLINKING_OF_COLLAGEN_FIBRILS	18	-0.510808	-1.46852	0.0693642	0.199244	0.144034	7456	tags=56%, list=20%, signal=44%	LOXL2/COL4A3/COL4A2/COL4A1/COL4A4/LOXL1/COL4A6/COL1A1/TLL1/COL1A2
PID_EPHRINB_REV_PATHWAY	PID_EPHRINB_REV_PATHWAY	30	-0.443707	-1.46988	0.0523256	0.16537	0.119546	6098	tags=33%, list=17%, signal=28%	FGR/EFNB2/PIK3R1/EPHB1/FGG/TIAM1/FGB/FYN/FGA/PTPN13
REACTOME_RUNX2_REGULATES_OSTEOBLAST_DIFFERENTIATION	REACTOME_RUNX2_REGULATES_OSTEOBLAST_DIFFERENTIATION	24	-0.471736	-1.47187	0.0681818	0.197604	0.142848	6124	tags=38%, list=17%, signal=31%	HEY2/HDAC6/MAF/GLI3/COL1A1/AR/RUNX2/UCMA/ZNF521
REACTOME_SIGNALING_BY_FGFR_IN_DISEASE	REACTOME_SIGNALING_BY_FGFR_IN_DISEASE	63	-0.379024	-1.47222	0.0334434	0.115067	0.0831822	5075	tags=17%, list=14%, signal=15%	FGF5/PIK3R1/FGF18/FGF2/FGF10/GAB1/FGF20/FGF3/FGF7/FGF8/FGF23
REACTOME_NCAM_SIGNALING_FOR_NEURITE_OUT_GROWTH	REACTOME_NCAM_SIGNALING_FOR_NEURITE_OUT_GROWTH	63	-0.379243	-1.47307	0.0334434	0.115067	0.0831822	5871	tags=35%, list=16%, signal=29%	COL4A3/GFRA2/GFRA1/ST8SIA4/COL4A2/COL4A1/NCAM1/CACNB4/COL4A4/COL5A1/COL3A1/COL5A2/SPTBN2/COL6A2/COL6A1/CACNA1C/COL6A3/NCAN/FYN/COL2A1/COL6A5/COL6A6
PID_INSULIN_GLUCOSE_PATHWAY	PID_INSULIN_GLUCOSE_PATHWAY	26	-0.463914	-1.47495	0.0559846	0.171572	0.12403	1841	tags=15%, list=5%, signal=15%	SLC2A4/ASIP/INS/PPP1R3A
REACTOME_SHC_MEDIATED_CASCADE_FGFR3	REACTOME_SHC_MEDIATED_CASCADE_FGFR3	18	-0.514686	-1.47967	0.0674374	0.196621	0.142138	5075	tags=39%, list=14%, signal=33%	FGF1/FGF5/FGF18/FGF2/FGF20/FGF8/FGF23
WP_SEROTONIN_AND_ANXIETYRELATED_EVENTS	WP_SEROTONIN_AND_ANXIETYRELATED_EVENTS	14	-0.55513	-1.48161	0.0661479	0.193982	0.14023	3203	tags=36%, list=9%, signal=33%	PPP3CA/CRHR1/ARC/HTR2A/FOS
BIOCARTA_VITCB_PATHWAY	BIOCARTA_VITCB_PATHWAY	11	-0.598473	-1.48216	0.0604915	0.18033	0.130361	5871	tags=64%, list=16%, signal=53%	COL4A3/COL4A2/COL4A1/COL4A4/SLC23A2/SLC2A3/COL4A6
WP_LEPTIN_SIGNALING_PATHWAY	WP_LEPTIN_SIGNALING_PATHWAY	76	-0.370252	-1.48278	0.0245427	0.0906246	0.0655127	4978	tags=18%, list=14%, signal=16%	PIK3R1/CISH/IL1RN/CFL2/ACACB/FOXO1/PDE3B/ERBB2/SOCS2/FYN/LEPR/SOCS3/LEP/ESR1
WP_DEREGULATION_OF_RAB_AND_RAB_EFFECTOR_GENES_IN_BLADDER_CANCER	WP_DEREGULATION_OF_RAB_AND_RAB_EFFECTOR_GENES_IN_BLADDER_CANCER	16	-0.534695	-1.4838	0.0692308	0.199088	0.143921	2391	tags=25%, list=7%, signal=23%	MYRIP/SYTL2/EXPH5/SYTL5
WP_HIPPOCAMPAL_SYNAPTOGENESIS_AND_NEUROGENESIS	WP_HIPPOCAMPAL_SYNAPTOGENESIS_AND_NEUROGENESIS	27	-0.457403	-1.48479	0.0570342	0.173252	0.125244	3740	tags=33%, list=10%, signal=30%	CAMK4/DIO2/NCAM1/CCND2/NRXN3/CAMKK1/DRD1/BDNF/CAMK2B
PID_SHP2_PATHWAY	PID_SHP2_PATHWAY	57	-0.387622	-1.48488	0.0384816	0.129057	0.0932953	4978	tags=19%, list=14%, signal=17%	PIK3R1/PDGFRB/GAB1/KDR/IFNG/TEK/NTRK3/NTRK2/IL6/BDNF/NTF3
REACTOME_CLASS_A_1_RHODOPSIN_LIKE_RECEPTORS	REACTOME_CLASS_A_1_RHODOPSIN_LIKE_RECEPTORS	325	-0.300261	-1.48861	0.00061477	0.00480016	0.00347004	5568	tags=33%, list=15%, signal=28%	PLPPR1/RXFP1/PNOC/CCL3/HTR1E/LTB4R/NMS/GPR55/CX3CR1/TBXA2R/LPAR6/SUCNR1/C3/GPR143/APLNR/PTGIR/CHRM5/HCAR1/UTS2/ADRA2B/P2RY13/F2/CCR2/F2R/PTGER2/PLPPR4/GPR183/LTB4R2/GPR4/CCL4/CHRM4/CYSLTR1/FFAR3/PTGER1/INSL5/CCL22/DRD2/OXER1/PLPPR3/C5AR1/CCR1/OPN4/ACKR2/MLN/PROKR1/ADRB2/GPR18/LPAR4/ANXA1/CX3CL1/NPW/HTR2B/FPR2/NPY2R/S1PR1/TSHR/S1PR3/CCR9/ADRA1B/GPR37/P2RY12/ADRA2A/P2RY14/KNG1/CCL16/GALR1/PROKR2/GR…
REACTOME_P130CAS_LINKAGE_TO_MAPK_SIGNALING_FOR_INTEGRINS	REACTOME_P130CAS_LINKAGE_TO_MAPK_SIGNALING_FOR_INTEGRINS	15	-0.540896	-1.48909	0.0623819	0.185527	0.134118	2356	tags=27%, list=6%, signal=25%	FGG/FGB/FGA/VWF
WP_TAMOXIFEN_METABOLISM	WP_TAMOXIFEN_METABOLISM	21	-0.493464	-1.49102	0.0634615	0.187852	0.135799	5057	tags=67%, list=14%, signal=57%	SULT1A1/CYP2D6/CYP3A5/SULT2A1/CYP1A2/UGT2B15/CYP3A4/CYP2C9/CYP2E1/UGT2B7/CYP2A6/CYP2C19/SULT1E1/CYP2C8
WP_ANGIOPOIETINLIKE_PROTEIN_8_REGULATORY_PATHWAY	WP_ANGIOPOIETINLIKE_PROTEIN_8_REGULATORY_PATHWAY	131	-0.338317	-1.49115	0.00991016	0.0439694	0.0317856	3976	tags=15%, list=11%, signal=14%	PIK3R3/DIO2/IRS4/RPS6KA2/FOXO1/CYP7A1/ABCG8/SLC2A4/SLCO1C1/PRKAG2/SESN3/LPL/CYP3A4/ABCG5/SLC16A2/MAPK10/INS/FBP1/PCK1/CYP2B6
KEGG_BUTANOATE_METABOLISM	KEGG_BUTANOATE_METABOLISM	34	-0.437646	-1.49173	0.0479846	0.154952	0.112015	4383	tags=41%, list=12%, signal=36%	ACADS/ALDH7A1/HMGCL/ALDH5A1/ACAT1/BDH1/HMGCS2/ABAT/ALDH2/EHHADH/BDH2/ACSM5/ACSM3/ACSM2A
REACTOME_PEPTIDE_HORMONE_METABOLISM	REACTOME_PEPTIDE_HORMONE_METABOLISM	91	-0.356627	-1.49191	0.0148135	0.0610451	0.0441296	2663	tags=20%, list=7%, signal=18%	CPE/BCHE/IGF1/MYRIP/CPB2/KIF5C/GRP/REN/GNAT3/CGB8/ENPEP/POMC/PCSK2/LEP/INS/CMA1/CLTRN/PCSK1
REACTOME_PROTEIN_LOCALIZATION	REACTOME_PROTEIN_LOCALIZATION	161	-0.329295	-1.49264	0.00513763	0.0257085	0.0185847	7664	tags=27%, list=21%, signal=21%	SLC25A13/UBE2D3/PHYH/PEX14/SLC25A4/NUDT7/ABCD3/ECI2/HMOX1/DNAJC19/PRNP/CROT/PIPOX/ABCD2/ACOT2/PEX13/DDO/LONP2/GET4/CYB5A/MLYCD/NOS2/NDUFB8/DHRS4/HMGCL/PECR/PXMP2/ACOX2/DAO/CAT/LDHD/SLC27A2/OTC/ACOX1/AGXT/AMACR/SCP2/BAAT/ACAA1/EPHX2/EHHADH/HAO1/HAO2
KEGG_NEUROACTIVE_LIGAND_RECEPTOR_INTERACTION	KEGG_NEUROACTIVE_LIGAND_RECEPTOR_INTERACTION	272	-0.307077	-1.49316	0.00088087	0.00632922	0.0045754	4349	tags=27%, list=12%, signal=24%	GABRA1/CHRM5/GABRR2/ADRA2B/CHRNA9/P2RY13/F2/F2R/PTGER2/LTB4R2/GRIA3/CHRM4/CYSLTR1/PTGER1/GRIK2/DRD2/CRHR1/C5AR1/ADRB2/CALCRL/LPAR4/P2RX3/GRM8/CHRNA3/HTR2B/FPR2/NPY2R/S1PR1/TSHR/S1PR3/PTH2R/ADRA1B/ADRA2A/ADCYAP1R1/MAS1/P2RY14/GALR1/P2RX1/NTSR1/PTGDR/PLG/NMUR1/GABRP/UTS2R/GRID1/PTH1R/F2RL3/MC4R/LEPR/HTR2A/HTR7/DRD1/ADRB1/AVPR2/NPY5R/HRH2/FSHR/LHCGR/GHR/LEP/PTGER3/NPBWR1/NPY1R/AVPR1A/ADRA1A/VIPR1/CH…
REACTOME_SIGNALING_BY_TGFB_FAMILY_MEMBERS	REACTOME_SIGNALING_BY_TGFB_FAMILY_MEMBERS	122	-0.343147	-1.49511	0.0120411	0.0517872	0.0374371	3793	tags=14%, list=10%, signal=13%	SMAD6/INHBA/SERPINE1/AMHR2/LTBP2/SMAD9/FBN1/COL1A2/ITGA8/NOG/CHRDL1/GREM2/FSTL1/BMPR1B/ACVR1C/GDF2/BMP10
WP_LUNG_FIBROSIS	WP_LUNG_FIBROSIS	63	-0.385624	-1.49786	0.028714	0.102139	0.0738365	3857	tags=29%, list=11%, signal=26%	CCR2/SFTPC/FGF2/CCL4/SERPINA1/IGF1/CCL2/ELN/FGF7/FAM13A/TERT/CXCL2/MMP2/IL6/CALCA/CMA1/CSF3/MT2A
REACTOME_HYALURONAN_UPTAKE_AND_DEGRADATION	REACTOME_HYALURONAN_UPTAKE_AND_DEGRADATION	12	-0.581405	-1.50048	0.0650558	0.191225	0.138237	5592	tags=42%, list=15%, signal=35%	CHP1/HYAL3/HYAL1/LYVE1/STAB2
REACTOME_SLC_MEDIATED_TRANSMEMBRANE_TRANSPORT	REACTOME_SLC_MEDIATED_TRANSMEMBRANE_TRANSPORT	248	-0.31311	-1.50184	0.00144707	0.00957879	0.00692452	3533	tags=23%, list=10%, signal=21%	SLC24A4/SLC12A1/SLC16A1/SLC8A3/SLC38A2/SLC39A8/SLC38A3/SLC16A10/SLC4A4/SLC14A2/SLC6A19/SLC2A3/SLC16A8/SLC7A3/SLC7A2/SLCO1A2/SLC39A14/SLC13A5/SLC5A4/SLC34A1/EMB/SLC41A2/SLC35D1/HEPH/SLC17A7/CP/APOD/SLC2A4/SLCO1C1/SLC1A1/SLCO2B1/SLCO1B3/SLC39A5/SLC6A13/SLC14A1/SLC22A2/SLC2A2/SLC2A9/SLCO1B1/SLC16A2/SLC17A8/SLCO2A1/SLC6A12/SLC10A6/SLC28A1/SLC22A7/SLC38A4/SLC6A7/SLC4A10/RHCG/RHAG/SLC6A20/SLC22A1/SLC12…
NABA_ECM_REGULATORS	NABA_ECM_REGULATORS	238	-0.315251	-1.50226	0.00272775	0.0156706	0.0113283	4351	tags=29%, list=12%, signal=25%	ADAMTSL1/CST7/SERPINA3/A2ML1/CST11/ADAMTS12/SERPINB4/HYAL1/F2/F13A1/P4HA3/F10/F7/SERPINE1/ADAMTS16/SERPIND1/SERPINF2/SERPINA1/CTSO/ADAMTS17/SERPINB3/ADAM12/SERPINA10/LOXL1/ASTL/CPN2/ITIH3/ITIH1/P4HA1/TIMP3/SERPINA4/ADAMTS4/ADAMTS18/TLL1/ADAMTS2/MASP1/SERPING1/PCSK6/SULF2/KNG1/MMP19/SERPINA7/SERPINA11/ADAM20/ADAMTSL3/ELANE/PLG/HRG/CST4/SERPINB13/ADAMTS1/PLAT/CST5/ADAMTS15/TIMP4/PAPPA/PAMR1/PRSS12/…
WP_4249_HEDGEHOG_SIGNALING_PATHWAY	WP_4249_HEDGEHOG_SIGNALING_PATHWAY	43	-0.4171	-1.50313	0.0479846	0.154952	0.112015	6031	tags=21%, list=17%, signal=17%	CSNK1A1L/DHH/GLI2/CCND2/GLI3/PTCH2/BOC/GAS1/HHIP
WP_ENDOCHONDRAL_OSSIFICATION	WP_ENDOCHONDRAL_OSSIFICATION	63	-0.387087	-1.50354	0.028125	0.100469	0.0726292	4100	tags=32%, list=11%, signal=28%	PTHLH/FGF18/MEF2C/FGF2/GLI3/SLC38A2/ENPP1/IGF1/FRZB/TIMP3/ADAMTS4/RUNX2/PTH1R/ADAMTS1/PLAT/CST5/ALPL/COL2A1/GHR/COL10A1
WP_ENDOCHONDRAL_OSSIFICATION_WITH_SKELETAL_DYSPLASIAS	WP_ENDOCHONDRAL_OSSIFICATION_WITH_SKELETAL_DYSPLASIAS	63	-0.387087	-1.50354	0.028125	0.100469	0.0726292	4100	tags=32%, list=11%, signal=28%	PTHLH/FGF18/MEF2C/FGF2/GLI3/SLC38A2/ENPP1/IGF1/FRZB/TIMP3/ADAMTS4/RUNX2/PTH1R/ADAMTS1/PLAT/CST5/ALPL/COL2A1/GHR/COL10A1
REACTOME_DISEASES_OF_METABOLISM	REACTOME_DISEASES_OF_METABOLISM	249	-0.312465	-1.50401	0.00216898	0.0131628	0.00951539	4712	tags=23%, list=13%, signal=20%	CUBN/HSPG2/ADAMTSL2/MCCC2/GPC4/CYP2U1/MUC16/ADAMTSL1/MUC12/GYG2/ABCD4/ADAMTS12/PAH/HYAL1/CHSY1/SFTPC/ADAMTS16/GNE/PCCA/CYP7B1/SPON1/MAT1A/NOTCH4/ADAMTS17/PGM1/KERA/KHK/CYP11A1/MMUT/SSPOP/BTD/PRELP/SLC37A4/ADAMTS4/ADAMTS18/SLC35D1/ADAMTS2/PC/LUM/VCAN/ADAMTSL3/NCAN/CFP/POMC/ADAMTS1/DCXR/ADAMTS15/ALDOB/THSD7B/THBS2/DCN/MUCL1/OMD/AMN/GYS2/OGN/SI
REACTOME_ACTIVATION_OF_THE_AP_1_FAMILY_OF_TRANSCRIPTION_FACTORS	REACTOME_ACTIVATION_OF_THE_AP_1_FAMILY_OF_TRANSCRIPTION_FACTORS	10	-0.625566	-1.50656	0.047619	0.154364	0.11159	832	tags=30%, list=2%, signal=29%	JUN/MAPK10/FOS
PID_LYSOPHOSPHOLIPID_PATHWAY	PID_LYSOPHOSPHOLIPID_PATHWAY	65	-0.386294	-1.5077	0.0184018	0.0718411	0.051934	6766	tags=29%, list=19%, signal=24%	PTK2B/GNG2/LPAR3/JUN/SLC9A3R2/PIK3R1/PRKD1/ADCY4/GAB1/LPAR4/PRKCE/ADRA1B/TIAM1/ADCY1/GNA14/MMP2/IL6/FOS/GNAO1
REACTOME_DEFECTS_IN_VITAMIN_AND_COFACTOR_METABOLISM	REACTOME_DEFECTS_IN_VITAMIN_AND_COFACTOR_METABOLISM	22	-0.493405	-1.50913	0.0495238	0.1583	0.114436	5557	tags=41%, list=15%, signal=35%	MMAA/CUBN/MCCC2/ABCD4/PCCA/MMUT/BTD/PC/AMN
REACTOME_GPCR_LIGAND_BINDING	REACTOME_GPCR_LIGAND_BINDING	457	-0.294499	-1.50992	0.000140559	0.00150202	0.00108581	3857	tags=25%, list=11%, signal=22%	CCR2/F2R/PTGER2/PLPPR4/TAS1R1/TAS2R42/GPR183/LTB4R2/GPR4/CCL4/CHRM4/CYSLTR1/FFAR3/PTGER1/INSL5/CCL22/DRD2/FZD4/CRHR1/TAS2R13/OXER1/PLPPR3/C5AR1/FZD8/CCR1/OPN4/ACKR2/MLN/PROKR1/ADRB2/GPR18/TAS2R60/CALCRL/LPAR4/ANXA1/CX3CL1/GRM8/NPW/HTR2B/FPR2/ADM/NPY2R/S1PR1/TSHR/S1PR3/PTH2R/CCR9/ADRA1B/GPR37/WNT8A/P2RY12/ADRA2A/ADCYAP1R1/WNT8B/P2RY14/KNG1/CCL16/GALR1/PROKR2/GNG11/GRP/CCL2/NTSR1/PTCH2/FZD10/CXCL13…
REACTOME_OLFACTORY_SIGNALING_PATHWAY	REACTOME_OLFACTORY_SIGNALING_PATHWAY	394	-0.300483	-1.51071	0.000152053	0.00159119	0.00115027	15266	tags=66%, list=42%, signal=39%	OR51J1/OR10H2/OR8D4/OR6B2/OR8S1/OR11H2/OR10W1/OR51B6/OR10P1/OR2AJ1/OR2B3/OR6C76/OR8B8/OR6C75/OR3A3/OR5A1/OR12D3/OR4D6/OR2V2/OR6C6/OR7C2/OR4K5/OR2T4/OR6C74/OR1N1/OR56B1/OR10A6/OR2A25/OR4C6/OR4D10/OR2T8/OR6S1/OR4N2/OR1L6/OR2T12/OR10A4/OR2T33/OR13H1/OR5T2/OR4D5/OR2AK2/OR11L1/OR2J1/OR9Q2/OR4A5/OR10G6/OR1L4/OR7G1/OR8J1/OR10X1/OR2T11/ADCY3/OR51I2/OR13G1/OR8H1/OR51A7/OR5H1/OR4F15/OR1S2/OR51S1/OR51A4/OR2…
WP_GPCRS_CLASS_B_SECRETINLIKE	WP_GPCRS_CLASS_B_SECRETINLIKE	24	-0.484668	-1.51222	0.0511364	0.163042	0.117863	3203	tags=33%, list=9%, signal=30%	CRHR1/CALCRL/PTH2R/ADCYAP1R1/ADGRL4/PTH1R/VIPR1/GCGR
REACTOME_SEROTONIN_RECEPTORS	REACTOME_SEROTONIN_RECEPTORS	12	-0.586067	-1.51251	0.0594796	0.179006	0.129404	6618	tags=50%, list=18%, signal=41%	HTR1B/HTR1E/HTR2B/HTR2A/HTR7/HTR1D
WP_EMBRYONIC_STEM_CELL_PLURIPOTENCY_PATHWAYS	WP_EMBRYONIC_STEM_CELL_PLURIPOTENCY_PATHWAYS	116	-0.349098	-1.51275	0.00917808	0.0410072	0.0296442	6723	tags=32%, list=18%, signal=26%	FGF1/WNT7A/IL6ST/WNT16/SMAD1/LRP5/JUN/FGF5/LRP6/FGF14/WNT5A/FGF12/PDGFRB/PDGFRA/FGF18/SMAD6/FGF2/FGF10/GAB1/FZD4/FZD8/BMP4/ERAS/SMAD9/FGF20/LIFR/FGF3/FGF7/NOG/WNT5B/WNT11/BMPR1B/WNT9B/FGF8/FOS/WNT2/FGF23
REACTOME_GRB2_SOS_PROVIDES_LINKAGE_TO_MAPK_SIGNALING_FOR_INTEGRINS	REACTOME_GRB2_SOS_PROVIDES_LINKAGE_TO_MAPK_SIGNALING_FOR_INTEGRINS	15	-0.549702	-1.51333	0.0548204	0.169267	0.122364	2356	tags=27%, list=6%, signal=25%	FGG/FGB/FGA/VWF
REACTOME_ADORA2B_MEDIATED_ANTI_INFLAMMATORY_CYTOKINES_PRODUCTION	REACTOME_ADORA2B_MEDIATED_ANTI_INFLAMMATORY_CYTOKINES_PRODUCTION	133	-0.341589	-1.51483	0.00700762	0.0330341	0.0238804	2879	tags=24%, list=8%, signal=22%	PTGER2/ADCY4/CRHR1/ADRB2/CALCRL/ADM/TSHR/GPR150/PTH2R/ADCYAP1R1/GNG11/PTGDR/GNAT3/GPBAR1/ADCY1/RAMP3/PTH1R/POMC/MC4R/HTR7/DRD1/ADRB1/AVPR2/HRH2/FSHR/IAPP/LHCGR/IL6/GHRH/CALCA/VIPR1/DRD5
WP_FOCAL_ADHESION	WP_FOCAL_ADHESION	198	-0.324464	-1.51542	0.00245074	0.0143074	0.0103428	6098	tags=25%, list=17%, signal=21%	FGR/MYLK4/TESK2/CHAD/JUN/THBS4/LAMC3/PIK3R1/BUB1B-PAK6/COL4A2/PDGFRB/PDGFRA/VEGFC/COL4A1/PIK3R3/FLT1/RASGRF1/TNN/ITGA1/COL4A4/CCND2/MYLK/MYL10/PRKCG/TNR/COL5A2/IGF1/COL4A6/KDR/COL1A1/LAMA2/COL1A2/ITGA8/PDGFD/ITGA9/MYLPF/ERBB2/COL6A2/ITGA10/FYN/TNC/VWF/MAPK10/THBS2/TNXB/COL2A1/SHC4/MYL7/VEGFD
WP_ALLOGRAFT_REJECTION	WP_ALLOGRAFT_REJECTION	89	-0.364047	-1.5158	0.0146396	0.0604271	0.0436829	5189	tags=24%, list=14%, signal=20%	CD80/BHMT2/C3/VIM/FASLG/PDGFRA/PECR/COL5A1/FAS/IFNG/FOXP3/CXCL13/C8B/IL10/IL17A/LRRK2/C8A/CXCL12/C7/C6/C9
WP_FATTY_ACID_TRANSPORTERS	WP_FATTY_ACID_TRANSPORTERS	18	-0.527461	-1.5164	0.0597303	0.17912	0.129486	4407	tags=39%, list=12%, signal=34%	ACSL6/FABP7/ACSL5/CD36/FABP1/ACSL1/FABP4
REACTOME_KERATAN_SULFATE_KERATIN_METABOLISM	REACTOME_KERATAN_SULFATE_KERATIN_METABOLISM	34	-0.446224	-1.52097	0.0326089	0.112967	0.0816637	2946	tags=24%, list=8%, signal=22%	KERA/PRELP/ST3GAL1/LUM/CHST5/ST3GAL6/OMD/OGN
WP_ESTROGEN_METABOLISM	WP_ESTROGEN_METABOLISM	18	-0.529269	-1.52159	0.0597303	0.17912	0.129486	5057	tags=50%, list=14%, signal=43%	SULT1A1/UGT1A3/STS/GSTA1/CYP1A2/GSTM1/CYP3A4/UGT2B7/SULT1E1
REACTOME_G_PROTEIN_MEDIATED_EVENTS	REACTOME_G_PROTEIN_MEDIATED_EVENTS	54	-0.398919	-1.52217	0.021556	0.0817509	0.0590979	3740	tags=24%, list=10%, signal=22%	CAMK4/ADCY4/PDE1A/PRKCG/PLA2G4A/PDE1B/CAMKK1/PLCB4/GNAT3/ADCY1/GNA14/PDE1C/CAMK2B
PID_S1P_S1P2_PATHWAY	PID_S1P_S1P2_PATHWAY	24	-0.487908	-1.52233	0.0473485	0.153883	0.111242	2624	tags=17%, list=7%, signal=15%	CDH5/GNA14/FOS/GNAO1
REACTOME_PASSIVE_TRANSPORT_BY_AQUAPORINS	REACTOME_PASSIVE_TRANSPORT_BY_AQUAPORINS	13	-0.581305	-1.52362	0.0587121	0.177332	0.128193	2862	tags=54%, list=8%, signal=50%	AQP3/AQP9/AQP1/AQP7/AQP4/MIP/AQP2
REACTOME_FGFR3_LIGAND_BINDING_AND_ACTIVATION	REACTOME_FGFR3_LIGAND_BINDING_AND_ACTIVATION	13	-0.581538	-1.52423	0.0587121	0.177332	0.128193	6723	tags=54%, list=18%, signal=44%	FGF1/FGF5/FGF18/FGF2/FGF20/FGF8/FGF23
WP_CALCIUM_REGULATION_IN_CARDIAC_CELLS	WP_CALCIUM_REGULATION_IN_CARDIAC_CELLS	152	-0.339163	-1.52539	0.00672342	0.0318132	0.0229978	4669	tags=23%, list=13%, signal=20%	PRKD1/RGS5/ATP2B3/RGS4/CHRM5/RGS18/PRKCQ/RGS11/CAMK4/ADCY4/GJB3/CHRM4/PRKCH/SLC8A3/PRKCG/ADRB2/PRKCE/ADRA1B/PLN/GNG11/KCNJ5/CACNA1C/GJB2/ADCY1/GJA1/CASQ2/ADRB1/ATP1B2/GJB4/CAMK2B/RGS6/ADRA1A/GJB5/GNAO1/CHRM2
WP_UREA_CYCLE_AND_METABOLISM_OF_AMINO_GROUPS	WP_UREA_CYCLE_AND_METABOLISM_OF_AMINO_GROUPS	21	-0.507058	-1.5321	0.0538462	0.167241	0.120899	2649	tags=43%, list=7%, signal=40%	SARDH/GATM/GLUD1/OTC/CPS1/ARG2/ARG1/OAT/ASS1
REACTOME_HEME_DEGRADATION	REACTOME_HEME_DEGRADATION	15	-0.557478	-1.53473	0.0548204	0.169267	0.122364	7628	tags=60%, list=21%, signal=47%	UGT1A1/ABCG2/HMOX1/GSTA1/SLCO2B1/SLCO1B3/ALB/SLCO1B1/FABP1
WP_CARDIAC_PROGENITOR_DIFFERENTIATION	WP_CARDIAC_PROGENITOR_DIFFERENTIATION	53	-0.403086	-1.53494	0.0275517	0.0991232	0.0716563	4709	tags=36%, list=13%, signal=31%	SOX17/PDGFRA/MEF2C/INHBA/ROR2/FGF2/NCAM1/BMP4/NRG1/IGF1/IRX4/KDR/ACTC1/KIT/NOG/INS/TBX20/NKX2-5/SOX1
REACTOME_CA_DEPENDENT_EVENTS	REACTOME_CA_DEPENDENT_EVENTS	37	-0.442541	-1.53545	0.0301867	0.106328	0.0768648	3740	tags=27%, list=10%, signal=24%	CAMK4/ADCY4/PDE1A/PRKCG/PLA2G4A/PDE1B/CAMKK1/ADCY1/PDE1C/CAMK2B
WP_OVERVIEW_OF_NANOPARTICLE_EFFECTS	WP_OVERVIEW_OF_NANOPARTICLE_EFFECTS	19	-0.517432	-1.53602	0.0604915	0.18033	0.130361	6668	tags=42%, list=18%, signal=34%	HMOX1/LAMA3/COL4A1/CRP/ITGAD/CDH3/PTGS2/IL6
REACTOME_SYNTHESIS_SECRETION_AND_DEACYLATION_OF_GHRELIN	REACTOME_SYNTHESIS_SECRETION_AND_DEACYLATION_OF_GHRELIN	19	-0.517476	-1.53615	0.0604915	0.18033	0.130361	3216	tags=32%, list=9%, signal=29%	PLA2G7/BCHE/IGF1/LEP/INS/PCSK1
REACTOME_NEGATIVE_REGULATION_OF_FGFR3_SIGNALING	REACTOME_NEGATIVE_REGULATION_OF_FGFR3_SIGNALING	29	-0.463435	-1.53726	0.053513	0.167012	0.120733	5075	tags=24%, list=14%, signal=21%	FGF5/SPRY2/FGF18/FGF2/FGF20/FGF8/FGF23
PID_INTEGRIN3_PATHWAY	PID_INTEGRIN3_PATHWAY	43	-0.426709	-1.53776	0.0236902	0.0879923	0.0636098	6790	tags=44%, list=19%, signal=36%	PLAU/SDC4/COL4A3/PECAM1/TGFBI/TGFBR2/PDGFRB/COL4A1/COL4A4/COL4A6/FGG/KDR/COL1A1/FBN1/COL1A2/CCN1/FGB/FGA/TNC
REACTOME_METABOLISM_OF_CARBOHYDRATES	REACTOME_METABOLISM_OF_CARBOHYDRATES	291	-0.314848	-1.53946	0.000304336	0.00278093	0.00201034	3230	tags=16%, list=9%, signal=15%	GLYCTK/PPP2R1B/SORD/PGM1/KERA/KHK/SHPK/PCK2/PYGL/GOT2/PRELP/SLC37A4/HS6ST3/CSGALNACT1/LYVE1/PFKFB1/HAS1/XYLT1/PC/ST3GAL1/LUM/VCAN/UGP2/CHST5/CHST7/DSEL/ST3GAL6/DSE/NCAN/B3GALT1/AGL/DCXR/CHSY3/ALDOB/HAS2/DCN/OMD/B3GAT1/HS3ST2/FBP1/PCK1/GYS2/OGN/STAB2/HS3ST4/GCK/ENO3/NDST3
WP_PLURIPOTENT_STEM_CELL_DIFFERENTIATION_PATHWAY	WP_PLURIPOTENT_STEM_CELL_DIFFERENTIATION_PATHWAY	48	-0.416234	-1.53962	0.0180164	0.0708851	0.0512429	4483	tags=33%, list=12%, signal=29%	WNT5A/NT5E/INHBA/FGF2/FGF10/BMP4/IGF1/TF/KIT/ALK/NOG/TNFSF11/FGF8/IL6/INS/WNT2
REACTOME_MUSCLE_CONTRACTION	REACTOME_MUSCLE_CONTRACTION	203	-0.329598	-1.54015	0.00192101	0.011992	0.00866907	5384	tags=34%, list=15%, signal=30%	KCNK5/KCNK13/NPR1/NPR2/KCNA5/CALM1/SCN10A/HIPK2/SCN2A/ATP1A3/SLC8A1/SCN1A/TNNC2/SORBS3/KAT2B/VIM/SCN9A/ATP2A1/CALD1/FGF14/MYH11/FGF12/ATP2B3/LMOD1/MYL4/SORBS1/PDE5A/NOS1/DMD/FXYD7/AKAP9/CACNG8/ITGA1/SLC8A3/MYLK/MYL10/KCNK17/SCN11A/FXYD6/TMOD1/ANXA1/SCN4A/KCNE4/PLN/ACTC1/MYLPF/KCNK16/ABCC9/KCNE1/GUCY1A2/ATP1A2/CACNA1C/TNNT3/ALDH2/CASQ2/KCNJ12/SCN4B/FKBP1B/CORIN/MYH3/KCND3/KCND2/ATP1B2/TRDN/CAMK2B/…
REACTOME_CREATINE_METABOLISM	REACTOME_CREATINE_METABOLISM	11	-0.622963	-1.54281	0.0559889	0.171572	0.12403	2282	tags=36%, list=6%, signal=34%	GATM/SLC6A12/SLC6A7/CKMT2
WP_BIOSYNTHESIS_AND_REGENERATION_OF_TETRAHYDROBIOPTERIN_AND_CATABOLISM_OF_PHENYLALANINE	WP_BIOSYNTHESIS_AND_REGENERATION_OF_TETRAHYDROBIOPTERIN_AND_CATABOLISM_OF_PHENYLALANINE	10	-0.641714	-1.54545	0.0483971	0.156084	0.112833	5946	tags=60%, list=16%, signal=50%	MAOA/MAOB/DNAJC12/GCH1/DBH/PNMT
REACTOME_ANCHORING_FIBRIL_FORMATION	REACTOME_ANCHORING_FIBRIL_FORMATION	15	-0.561412	-1.54557	0.0529301	0.166032	0.120025	6585	tags=60%, list=18%, signal=49%	LAMA3/COL4A3/COL4A2/COL4A1/COL4A4/COL4A6/COL1A1/TLL1/COL1A2
REACTOME_SLC_TRANSPORTER_DISORDERS	REACTOME_SLC_TRANSPORTER_DISORDERS	99	-0.363781	-1.54807	0.00930455	0.0414595	0.0299711	3533	tags=21%, list=10%, signal=19%	SLC24A4/SLC12A1/SLC16A1/SLC4A4/SLC6A19/SLC34A1/HEPH/CP/SLC1A1/SLCO1B3/SLC2A2/SLC2A9/SLCO1B1/SLC17A8/SLCO2A1/AVPR2/RHAG/SLC6A20/AVPR1A/SLC4A1/GCK
WP_BILE_ACIDS_SYNTHESIS_AND_ENTEROHEPATIC_CIRCULATION	WP_BILE_ACIDS_SYNTHESIS_AND_ENTEROHEPATIC_CIRCULATION	12	-0.599988	-1.54844	0.0366086	0.123432	0.0892289	4812	tags=42%, list=13%, signal=36%	LDLR/CYP7A1/ABCG8/ABCG5/SLC10A1
WP_TRIACYLGLYCERIDE_SYNTHESIS	WP_TRIACYLGLYCERIDE_SYNTHESIS	24	-0.496805	-1.55009	0.0475527	0.154347	0.111578	5902	tags=42%, list=16%, signal=35%	LIPE/LIPF/PLPP1/GK/MOGAT1/LIPC/LPL/PLPP3/MOGAT2/GPD1
REACTOME_DEGRADATION_OF_THE_EXTRACELLULAR_MATRIX	REACTOME_DEGRADATION_OF_THE_EXTRACELLULAR_MATRIX	140	-0.348303	-1.55113	0.00316997	0.0180466	0.0130459	4692	tags=34%, list=13%, signal=29%	HTRA1/HSPG2/COL4A2/CDH1/FBN3/COL4A1/COL18A1/ADAMTS16/COL13A1/COL4A4/COL5A1/COL3A1/CAPN11/COL5A2/COL12A1/COL4A6/ADAMTS4/COL15A1/COL1A1/ADAMTS18/TLL1/FBN1/COL1A2/COL11A2/MMP19/COL6A2/ELN/COL8A1/COL6A1/COL17A1/ELANE/COL6A3/PLG/CAPN3/ADAMTS1/COL26A1/DCN/KLKB1/MMP2/COL14A1/COL2A1/COL6A5/COL10A1/CMA1/COL6A6/COL25A1/SPOCK3
PID_INTEGRIN_A9B1_PATHWAY	PID_INTEGRIN_A9B1_PATHWAY	25	-0.491296	-1.55562	0.05527	0.169989	0.122885	4316	tags=36%, list=12%, signal=32%	NOS2/VEGFC/F13A1/ADAM12/ITGA9/VCAM1/SAT1/TNC/VEGFD
WP_HIPPO_SIGNALING_REGULATION_PATHWAYS	WP_HIPPO_SIGNALING_REGULATION_PATHWAYS	97	-0.368698	-1.55953	0.00539946	0.0267009	0.0193021	4324	tags=26%, list=12%, signal=23%	CDH1/PDGFRB/FLT3/PRKCQ/PDGFRA/CDH19/FLT1/FLT4/CDH13/PRKCH/PRKCG/CDH11/CDH5/PRKCE/KDR/MST1/PLCB4/KIT/PRKAG2/CDH9/TEK/CDH3/NTRK2/CDH15/CDH7
WP_FOCAL_ADHESION_PI3KAKTMTORSIGNALING_PATHWAY	WP_FOCAL_ADHESION_PI3KAKTMTORSIGNALING_PATHWAY	301	-0.317387	-1.56075	0.000221847	0.00216843	0.00156756	6741	tags=28%, list=19%, signal=23%	GNB4/EPHA2/FGF1/GNG2/PPARGC1A/HIF3A/LAMA3/GNG7/INSR/OSM/LPAR3/CHAD/LIPE/IFNAR1/THBS4/LAMC3/IRS2/LPAR6/PIK3R1/FGF14/COL4A2/FGF12/NOS2/IL7R/PDGFRB/PDGFRA/FGF18/VEGFC/COL4A1/NOS1/F2R/FLT1/FGF2/FGF10/EPAS1/IRS4/FLT4/TNN/CREB3L3/COL4A4/PPP2R1B/COL5A1/COL3A1/TNR/FOXO1/COL5A2/LPAR4/IGF1/SLC2A3/COL4A6/KDR/COL1A1/FGF20/PFKFB1/LAMA2/COL1A2/COL11A2/ITGA8/KIT/PDGFD/ITGA9/FGF3/GNG11/SLC2A4/COL6A2/ITGA10/FGF7/…
KEGG_VASCULAR_SMOOTH_MUSCLE_CONTRACTION	KEGG_VASCULAR_SMOOTH_MUSCLE_CONTRACTION	115	-0.360899	-1.56319	0.00623188	0.0300512	0.0217241	7625	tags=34%, list=21%, signal=27%	PLCB2/ACTG2/ACTA2/MYL9/NPR1/NPR2/RAMP1/CALM1/KCNMB2/CALML5/CALD1/PTGIR/MYH11/KCNMA1/PRKCQ/ADCY4/PLA2G5/PRKCH/MYLK/PPP1R14A/PRKCG/PLA2G4A/CALCRL/PRKCE/PLA2G12A/ADRA1B/PLCB4/PLA2G2A/GUCY1A2/CACNA1C/PRKG1/ADCY1/RAMP3/IRAG1/CYP4A11/PLA2G2E/CYP4A22/AVPR1A/ADRA1A
WP_WHITE_FAT_CELL_DIFFERENTIATION	WP_WHITE_FAT_CELL_DIFFERENTIATION	32	-0.463551	-1.5666	0.0307594	0.107893	0.0779962	6703	tags=34%, list=18%, signal=28%	CEBPB/KLF2/RORA/EBF1/ZNF423/CEBPD/FOXO1/GATA3/EGR2/INS/IRF4
REACTOME_KERATAN_SULFATE_BIOSYNTHESIS	REACTOME_KERATAN_SULFATE_BIOSYNTHESIS	28	-0.477538	-1.56698	0.0353588	0.120344	0.0869969	2946	tags=29%, list=8%, signal=26%	KERA/PRELP/ST3GAL1/LUM/CHST5/ST3GAL6/OMD/OGN
WP_MONOAMINE_TRANSPORT	WP_MONOAMINE_TRANSPORT	32	-0.463779	-1.56737	0.0301845	0.106328	0.0768648	5978	tags=38%, list=16%, signal=31%	SLC5A7/SLC6A3/TGFB1I1/SLC6A1/AMPH/NOS1/RBL2/TDO2/IL1R1/SLC6A4/DBH/TH
PID_TCR_CALCIUM_PATHWAY	PID_TCR_CALCIUM_PATHWAY	28	-0.47836	-1.56968	0.034209	0.117429	0.0848896	6639	tags=43%, list=18%, signal=35%	CD40LG/PPP3CA/CHP1/JUN/AKAP5/FASLG/IFNG/RCAN2/FOSL1/PTGS2/RCAN1/FOS
REACTOME_APOPTOTIC_CLEAVAGE_OF_CELL_ADHESION_PROTEINS	REACTOME_APOPTOTIC_CLEAVAGE_OF_CELL_ADHESION_PROTEINS	11	-0.634611	-1.57165	0.0446207	0.146337	0.105788	5623	tags=36%, list=15%, signal=31%	DSG1/CDH1/PKP1/DSG3
REACTOME_PI_3K_CASCADE_FGFR4	REACTOME_PI_3K_CASCADE_FGFR4	20	-0.522315	-1.57234	0.0358237	0.121598	0.0879035	4978	tags=35%, list=14%, signal=30%	PIK3R1/FGF18/FGF2/GAB1/FGF20/FGF8/FGF23
KEGG_ALDOSTERONE_REGULATED_SODIUM_REABSORPTION	KEGG_ALDOSTERONE_REGULATED_SODIUM_REABSORPTION	42	-0.436243	-1.57283	0.0307465	0.107893	0.0779962	6422	tags=40%, list=18%, signal=33%	INSR/ATP1B4/IRS2/ATP1A3/SLC9A3R2/PIK3R1/KCNJ1/PIK3R3/NR3C2/IRS4/PRKCG/IGF1/ATP1A2/SCNN1G/SCNN1A/ATP1B2/INS
BIOCARTA_PPARA_PATHWAY	BIOCARTA_PPARA_PATHWAY	52	-0.417547	-1.57755	0.0199006	0.0760446	0.0549728	5546	tags=21%, list=15%, signal=18%	JUN/PPARA/PIK3R1/NOS2/DUSP1/ACOX1/LPL/EHHADH/FABP1/PTGS2/APOA1
WP_GPCRS_CLASS_A_RHODOPSINLIKE	WP_GPCRS_CLASS_A_RHODOPSINLIKE	258	-0.325923	-1.5788	0.000533104	0.00428181	0.00309533	5475	tags=29%, list=15%, signal=25%	HTR1E/OR2F1/LTB4R/OR2C1/CX3CR1/OR5V1/TBXA2R/LPAR6/SUCNR1/OR1A1/APLNR/PTGIR/CHRM5/HCAR1/ADRA2B/GPR15/P2RY13/GPR171/CCR2/F2R/PTGER2/GPR4/CHRM4/CYSLTR1/FFAR3/PTGER1/DRD2/OR2J2/CCR1/OPN4/GPR173/ACKR2/GPR3/ADRB2/GPR12/GPR18/LPAR4/GPR87/HTR2B/FPR2/NPY2R/CCR9/ADRA1B/GPR37/P2RY12/ADRA2A/MAS1/P2RY14/GALR1/NTSR1/PTGDR/NMUR1/F2RL3/MC4R/GPR17/HTR2A/HTR7/DRD1/ADRB1/AVPR2/NPY5R/HRH2/FSHR/MAS1L/LHCGR/ACKR3/PTGE…
REACTOME_SIGNALING_BY_FGFR2	REACTOME_SIGNALING_BY_FGFR2	73	-0.39498	-1.57896	0.00866727	0.039359	0.0284527	5075	tags=21%, list=14%, signal=18%	FGF5/ESRP2/PIK3R1/SPRY2/FGF18/FGF2/FGF10/GAB1/FGFBP1/FGFBP2/FGF20/FGF3/FGF7/FGF8/FGF23
REACTOME_MITOCHONDRIAL_FATTY_ACID_BETA_OXIDATION	REACTOME_MITOCHONDRIAL_FATTY_ACID_BETA_OXIDATION	37	-0.455126	-1.57912	0.0226015	0.084446	0.0610461	7601	tags=43%, list=21%, signal=34%	MCEE/ECHS1/HADHB/HADH/MMAA/ACOT2/ACADS/DECR1/PCCA/MMUT/ACADL/ACAD11/ACADM/ACAA2/ACSM3/ACOT12
REACTOME_NR1H3_NR1H2_REGULATE_GENE_EXPRESSION_LINKED_TO_CHOLESTEROL_TRANSPORT_AND_EFFLUX	REACTOME_NR1H3_NR1H2_REGULATE_GENE_EXPRESSION_LINKED_TO_CHOLESTEROL_TRANSPORT_AND_EFFLUX	37	-0.455241	-1.57952	0.0226015	0.084446	0.0610461	2256	tags=19%, list=6%, signal=18%	ABCA1/PLTP/ABCG8/APOD/APOC1/ABCG5/CETP
BIOCARTA_PGC1A_PATHWAY	BIOCARTA_PGC1A_PATHWAY	15	-0.573779	-1.57961	0.0224835	0.0843802	0.0609986	6646	tags=40%, list=18%, signal=33%	PPARGC1A/CALM1/PPP3CA/PPARA/CAMK4/SLC2A4
KEGG_HISTIDINE_METABOLISM	KEGG_HISTIDINE_METABOLISM	29	-0.476349	-1.5801	0.0427539	0.141317	0.102159	4403	tags=45%, list=12%, signal=39%	MAOB/ALDH7A1/ACY3/ALDH1A3/AMDHD1/HDC/HAL/ALDH2/FTCD/UROC1/ASPA/AOC1/CNDP1
REACTOME_REVERSIBLE_HYDRATION_OF_CARBON_DIOXIDE	REACTOME_REVERSIBLE_HYDRATION_OF_CARBON_DIOXIDE	12	-0.612554	-1.58087	0.0310196	0.108567	0.0784833	4214	tags=67%, list=12%, signal=59%	CA12/CA13/CA3/CA2/CA5B/CA1/CA5A/CA4
WP_VEGFAVEGFR2_SIGNALING_PATHWAY	WP_VEGFAVEGFR2_SIGNALING_PATHWAY	431	-0.310693	-1.58272	2.23265e-05	0.000321757	0.000232599	5546	tags=19%, list=15%, signal=16%	JUN/ITCH/NOX4/TMEM170A/SLC8A1/MMP14/MAP3K5/PIK3R1/FGD5/SMARCA2/HTRA1/SLC2A14/PRKD1/MYH11/CGNL1/HERPUD1/MEF2C/ARHGEF15/F3/FHL2/DECR1/FLT1/MMRN2/NEXN/ACACB/TPCN2/SEMA6D/GAB1/PLA2G5/NOTCH4/RHOJ/NR4A1/ETS1/FAS/ADRB2/FOXO1/PLA2G4A/IGFBP7/TMOD1/CDH5/ANXA1/PRKCE/S1PR1/FGG/RAB37/KDR/ERG/GLUD1/RCAN2/ENG/PTPRZ1/CCL2/CCN1/BMX/TNFRSF10C/FGB/FYN/NRP2/ALB/PRKG1/FGA/GJA1/CACNA2D1/ADAMTS1/APOLD1/LDB2/EGR1/PTGS2/…
WP_PI3KAKT_SIGNALING_PATHWAY	WP_PI3KAKT_SIGNALING_PATHWAY	336	-0.319276	-1.58472	9.15263e-05	0.00105885	0.000765444	5075	tags=22%, list=14%, signal=19%	FGF5/LPAR6/PIK3R1/SGK2/FGF14/COL4A2/G6PC2/FASLG/FGF12/IL7R/PDGFRB/FLT3/PDGFRA/FGF18/VEGFC/COL4A1/PIK3R3/F2R/FLT1/RBL2/FGF2/FGF10/TLR2/FLT4/TNN/CREB3L3/ITGA1/COL4A4/PPP2R1B/CCND2/TNR/LPAR4/IGF1/PCK2/COL4A6/KDR/COL1A1/FGF20/LAMA2/COL1A2/ITGA8/KIT/PDGFD/ITGA9/FGF3/GNG11/TLR4/COL6A2/COL6A1/ITGA10/FGF7/COL6A3/TNC/VWF/ANGPT4/FGF8/TEK/THBS2/TNXB/COL2A1/COL6A5/NTRK2/IL6/GHR/INS/BDNF/PCK1/GYS2/COL6A6/CSF3…
WP_ECTODERM_DIFFERENTIATION	WP_ECTODERM_DIFFERENTIATION	138	-0.356748	-1.58653	0.00162274	0.0105295	0.00761182	5033	tags=27%, list=14%, signal=23%	ARHGAP15/ST8SIA4/TSC22D1/MYORG/EDA2R/ASTN1/SPRY2/CROCCP2/FHL2/DMD/ROR2/RGMA/FZD4/JAKMIP1/GLI3/ZBTB16/FZD8/BMP4/PGM1/CLVS1/ELOVL4/PTPRB/MAFB/ARHGDIG/PLCXD3/STC1/ARHGAP10/CCL2/SOCS2/PRKAG2/FYN/KRT6A/BOC/PTPN13/LDB2/SNCA/ARX
REACTOME_G_ALPHA_S_SIGNALLING_EVENTS	REACTOME_G_ALPHA_S_SIGNALLING_EVENTS	156	-0.353356	-1.58792	0.00269428	0.0155848	0.0112663	4144	tags=26%, list=11%, signal=23%	GPR15/PDE4D/PTGER2/ADCY4/PDE1A/CRHR1/PDE3A/ADRB2/CALCRL/ADM/TSHR/PDE7B/PDE3B/PDE1B/GPR150/PTH2R/ADCYAP1R1/PDE10A/GNG11/PTGDR/GNAT3/GPBAR1/ADCY1/RAMP3/PTH1R/POMC/MC4R/HTR7/PDE11A/DRD1/ADRB1/AVPR2/HRH2/FSHR/IAPP/PDE2A/LHCGR/GHRH/CALCA/VIPR1/DRD5
REACTOME_FOXO_MEDIATED_TRANSCRIPTION	REACTOME_FOXO_MEDIATED_TRANSCRIPTION	65	-0.406927	-1.58823	0.00915569	0.0410072	0.0296442	4778	tags=23%, list=13%, signal=20%	KAT2B/PINK1/FASLG/RBL2/CAT/FOXO1/ABCA6/IGFBP1/GADD45A/POMC/INS/PCK1/TRIM63/GCK/PLXNA4
REACTOME_GLYCOGEN_SYNTHESIS	REACTOME_GLYCOGEN_SYNTHESIS	14	-0.595079	-1.58823	0.034223	0.117429	0.0848896	5141	tags=36%, list=14%, signal=31%	EPM2A/GYG2/PGM1/UGP2/GYS2
KEGG_CELL_ADHESION_MOLECULES_CAMS	KEGG_CELL_ADHESION_MOLECULES_CAMS	130	-0.361229	-1.58973	0.0021797	0.0131827	0.00952982	7582	tags=34%, list=21%, signal=27%	CD34/ITGA4/SDC1/SIGLEC1/SPN/ESAM/ALCAM/CD40LG/SDC4/PTPRC/NECTIN3/NLGN2/CD80/PECAM1/CD8B/CDH1/CLDN16/CLDN14/CLDN10/CADM3/NCAM1/JAM3/CD8A/MAG/CD4/NFASC/PDCD1LG2/CDH5/NRXN3/CLDN5/CD226/ITGA8/VCAN/ITGA9/VCAM1/NCAM2/CNTN1/SELP/JAM2/CDH3/NEGR1/CLDN19/SELE/CDH15
WP_METHIONINE_DE_NOVO_AND_SALVAGE_PATHWAY	WP_METHIONINE_DE_NOVO_AND_SALVAGE_PATHWAY	22	-0.519957	-1.59034	0.0443879	0.145764	0.105373	3271	tags=23%, list=9%, signal=21%	MAT1A/ADI1/MSRA/TAT/BHMT
WP_ALANINE_AND_ASPARTATE_METABOLISM	WP_ALANINE_AND_ASPARTATE_METABOLISM	12	-0.616361	-1.59069	0.0293429	0.104083	0.0752416	2418	tags=58%, list=7%, signal=54%	GOT2/AGXT/PC/ASS1/ABAT/GPT/ASPA
REACTOME_SMOOTH_MUSCLE_CONTRACTION	REACTOME_SMOOTH_MUSCLE_CONTRACTION	43	-0.441696	-1.59177	0.0173729	0.0688907	0.0498012	7545	tags=42%, list=21%, signal=33%	ACTG2/ACTA2/MYL9/CALM1/SORBS3/CALD1/MYH11/LMOD1/SORBS1/PDE5A/ITGA1/MYLK/MYL10/ANXA1/MYLPF/GUCY1A2/ALDH2/MYL7
KEGG_CALCIUM_SIGNALING_PATHWAY	KEGG_CALCIUM_SIGNALING_PATHWAY	178	-0.348651	-1.5955	0.000431531	0.00370177	0.00267602	5592	tags=29%, list=15%, signal=25%	CHP1/CALML5/SLC8A1/TNNC2/TBXA2R/PPID/ATP2A1/ATP2B3/CHRM5/NOS2/PDGFRB/PDGFRA/NOS1/F2R/CAMK4/ADCY4/LTB4R2/CYSLTR1/PTGER1/PDE1A/SLC8A3/MYLK/PRKCG/ADRB2/P2RX3/PLCZ1/HTR2B/PDE1B/ADRA1B/PLN/ITPKB/PLCB4/ERBB2/P2RX1/NTSR1/CACNA1C/ADCY1/GNA14/HTR2A/HTR7/DRD1/ADRB1/HRH2/PDE1C/LHCGR/CAMK2B/PTGER3/AVPR1A/ADRA1A/DRD5/P2RX2/CHRM2
WP_TRYPTOPHAN_CATABOLISM_LEADING_TO_NAD_PRODUCTION	WP_TRYPTOPHAN_CATABOLISM_LEADING_TO_NAD_PRODUCTION	16	-0.57519	-1.59618	0.0240235	0.088968	0.0643151	4328	tags=50%, list=12%, signal=44%	AFMID/NMRK1/NAMPT/NMNAT2/TDO2/KMO/HAAO/AADAT
KEGG_BETA_ALANINE_METABOLISM	KEGG_BETA_ALANINE_METABOLISM	22	-0.522346	-1.59765	0.0415243	0.137795	0.0996122	5399	tags=59%, list=15%, signal=50%	ECHS1/HIBCH/DPYD/MLYCD/ALDH7A1/AOC3/UPB1/ACADM/ABAT/ALDH2/DPYS/EHHADH/CNDP1
REACTOME_GLYCOGEN_METABOLISM	REACTOME_GLYCOGEN_METABOLISM	25	-0.505788	-1.6015	0.0386606	0.129485	0.0936046	6387	tags=32%, list=18%, signal=26%	CALM1/EPM2A/GYG2/PGM1/PYGL/UGP2/AGL/GYS2
REACTOME_TRANSCRIPTIONAL_REGULATION_OF_WHITE_ADIPOCYTE_DIFFERENTIATION	REACTOME_TRANSCRIPTIONAL_REGULATION_OF_WHITE_ADIPOCYTE_DIFFERENTIATION	83	-0.391108	-1.60202	0.00594167	0.0289843	0.0209528	3440	tags=13%, list=9%, signal=12%	PLIN1/CEBPD/CD36/ANGPTL4/SLC2A4/EGR2/LPL/LEP/PCK1/FABP4/ADIPOQ
REACTOME_FGFR2C_LIGAND_BINDING_AND_ACTIVATION	REACTOME_FGFR2C_LIGAND_BINDING_AND_ACTIVATION	13	-0.611554	-1.60291	0.0267763	0.0971651	0.0702408	6723	tags=54%, list=18%, signal=44%	FGF1/FGF5/FGF18/FGF2/FGF20/FGF8/FGF23
WP_HEMATOPOIETIC_STEM_CELL_DIFFERENTIATION	WP_HEMATOPOIETIC_STEM_CELL_DIFFERENTIATION	59	-0.416271	-1.60293	0.0128718	0.0545593	0.039441	1466	tags=20%, list=4%, signal=20%	KLF1/NFE2/SEC14L2/TNXB/GP9/CBFA2T3/IL6/GATA1/FOS/CSF3/GYPA/FOSB
WP_MYOMETRIAL_RELAXATION_AND_CONTRACTION_PATHWAYS	WP_MYOMETRIAL_RELAXATION_AND_CONTRACTION_PATHWAYS	156	-0.357159	-1.605	0.00209138	0.0128325	0.00927662	6741	tags=29%, list=19%, signal=24%	GNB4/GNG2/GNG7/ETS2/RAMP1/CALM1/JUN/RXFP1/SLC8A1/PRKD1/CALD1/RGS5/RGS4/MYL4/RGS18/PRKCQ/GUCA2B/RGS11/NOS1/PDE4D/ADCY4/PRKCH/CRHR1/CNN1/PRKCG/PRKCE/ADM/ATF3/ACTC1/IGFBP2/GNG11/IGFBP4/IGFBP5/IGFBP1/ADCY1/GJA1/RAMP3/CORIN/IL6/ACKR3/CAMK2B/RGS6/CALCA/FOS/GPR182
REACTOME_FRS_MEDIATED_FGFR3_SIGNALING	REACTOME_FRS_MEDIATED_FGFR3_SIGNALING	20	-0.534811	-1.60996	0.0279285	0.100051	0.0723269	5075	tags=35%, list=14%, signal=30%	FGF1/FGF5/FGF18/FGF2/FGF20/FGF8/FGF23
WP_RAS_AND_BRADYKININ_PATHWAYS_IN_COVID19	WP_RAS_AND_BRADYKININ_PATHWAYS_IN_COVID19	29	-0.485476	-1.61037	0.0325611	0.112956	0.081656	6622	tags=41%, list=18%, signal=34%	NPR1/BDKRB2/F12/NOS1/SERPINE1/CPN1/SERPING1/KNG1/REN/CYP3A4/PRKG1/KLKB1
WP_DEVELOPMENT_OF_PULMONARY_DENDRITIC_CELLS_AND_MACROPHAGE_SUBSETS	WP_DEVELOPMENT_OF_PULMONARY_DENDRITIC_CELLS_AND_MACROPHAGE_SUBSETS	13	-0.614941	-1.61179	0.0247929	0.0911481	0.0658911	3307	tags=31%, list=9%, signal=28%	ID2/TCF4/RUNX2/IRF4
REACTOME_DOWNSTREAM_SIGNALING_OF_ACTIVATED_FGFR3	REACTOME_DOWNSTREAM_SIGNALING_OF_ACTIVATED_FGFR3	25	-0.509771	-1.61411	0.0352241	0.120048	0.0867826	5075	tags=32%, list=14%, signal=28%	FGF5/PIK3R1/FGF18/FGF2/GAB1/FGF20/FGF8/FGF23
WP_ANGIOGENESIS	WP_ANGIOGENESIS	24	-0.518439	-1.61759	0.0310376	0.108567	0.0784833	6028	tags=33%, list=17%, signal=28%	SMAD1/TIMP2/PDGFRA/FLT1/FGF2/TIMP3/KDR/TEK
WP_PHOSPHODIESTERASES_IN_NEURONAL_FUNCTION	WP_PHOSPHODIESTERASES_IN_NEURONAL_FUNCTION	52	-0.429166	-1.62145	0.0138339	0.0578701	0.0418344	4645	tags=35%, list=13%, signal=30%	PDE6G/PDE5A/NOS1/PDE4D/ADCY4/PDE1A/DRD2/PDE3A/PDE7B/PDE3B/PDE1B/PDE10A/GUCY1A2/ADCY1/PDE11A/DRD1/PDE2A/PDE1C
PID_ARF6_TRAFFICKING_PATHWAY	PID_ARF6_TRAFFICKING_PATHWAY	49	-0.434406	-1.62189	0.0163857	0.0658036	0.0475695	4324	tags=22%, list=12%, signal=20%	CDH1/ITGA1/ADRB2/CPE/TSHR/ITGA8/ITGA9/SLC2A4/ITGA10/AVPR2/INS
REACTOME_REGULATION_OF_GENE_EXPRESSION_IN_BETA_CELLS	REACTOME_REGULATION_OF_GENE_EXPRESSION_IN_BETA_CELLS	21	-0.536925	-1.62234	0.0286267	0.102117	0.0738205	2843	tags=29%, list=8%, signal=26%	FOXO1/SLC2A2/IAPP/INS/MAFA/GCK
WP_NEUROINFLAMMATION	WP_NEUROINFLAMMATION	11	-0.655589	-1.62361	0.0287053	0.102139	0.0738365	5546	tags=36%, list=15%, signal=31%	JUN/NOS2/TLR4/FOS
PID_ALK1_PATHWAY	PID_ALK1_PATHWAY	26	-0.511522	-1.62631	0.0186288	0.0722797	0.0522511	7196	tags=35%, list=20%, signal=28%	ID1/TGFB3/SMAD1/TGFBR2/INHBA/SMAD9/TLX2/ENG/GDF2
KEGG_PYRUVATE_METABOLISM	KEGG_PYRUVATE_METABOLISM	40	-0.458292	-1.62652	0.0126684	0.0538783	0.0389487	5125	tags=30%, list=14%, signal=26%	HAGH/GRHPR/ALDH7A1/ACYP2/ACACB/LDHD/ACAT1/PCK2/PC/ALDH2/PCK1/ACOT12
WP_PLATELETMEDIATED_INTERACTIONS_WITH_VASCULAR_AND_CIRCULATING_CELLS	WP_PLATELETMEDIATED_INTERACTIONS_WITH_VASCULAR_AND_CIRCULATING_CELLS	17	-0.578041	-1.63009	0.0157407	0.0639259	0.0462121	6673	tags=47%, list=18%, signal=38%	TGFB3/CD40LG/TLR2/TLR4/CCL2/VCAM1/SELP/SELE
REACTOME_NEGATIVE_REGULATION_OF_THE_PI3K_AKT_NETWORK	REACTOME_NEGATIVE_REGULATION_OF_THE_PI3K_AKT_NETWORK	113	-0.377832	-1.63092	0.00228534	0.0136903	0.00989675	5408	tags=26%, list=15%, signal=22%	IRS2/TRAT1/CD80/FGF5/PIK3R1/PDGFRB/FLT3/PDGFRA/FGF18/PIK3R3/AREG/FGF2/FGF10/GAB1/PPP2R1B/NRG1/FGF20/KIT/FGF3/ERBB2/FGF7/PIP5K1B/FYN/FGF8/KL/INS/ESR1/IL1RL1/FGF23
REACTOME_INTERLEUKIN_6_SIGNALING	REACTOME_INTERLEUKIN_6_SIGNALING	11	-0.659322	-1.63286	0.0253116	0.0925158	0.0668798	677	tags=27%, list=2%, signal=27%	IL6ST/SOCS3/IL6
KEGG_METABOLISM_OF_XENOBIOTICS_BY_CYTOCHROME_P450	KEGG_METABOLISM_OF_XENOBIOTICS_BY_CYTOCHROME_P450	69	-0.416197	-1.63452	0.00491586	0.0248952	0.0179968	4350	tags=45%, list=12%, signal=40%	AKR1C4/UGT1A3/CYP3A5/MGST2/GSTA1/ALDH1A3/UGT2A3/CYP1A2/GSTA2/UGT2B15/CYP2C18/GSTA5/GSTM1/CYP3A4/ADH1C/ADH6/CYP2C9/CYP2E1/UGT2B17/CYP3A43/UGT2B7/GSTZ1/GSTM5/CYP2C19/UGT2B10/ADH1A/CYP2C8/ADH1B/ADH4/UGT2A1/CYP2B6
PID_LYMPH_ANGIOGENESIS_PATHWAY	PID_LYMPH_ANGIOGENESIS_PATHWAY	25	-0.51664	-1.63586	0.0317877	0.110883	0.0801577	4978	tags=28%, list=14%, signal=24%	PIK3R1/VEGFC/FLT4/ITGA1/COL1A1/COL1A2/VEGFD
REACTOME_PHASE_II_CONJUGATION_OF_COMPOUNDS	REACTOME_PHASE_II_CONJUGATION_OF_COMPOUNDS	108	-0.380192	-1.6391	0.00367501	0.0202809	0.0146611	4085	tags=30%, list=11%, signal=26%	UGT1A3/MGST2/SULT2A1/NAT1/MAT1A/GSTA1/UGT2A3/CYP1A2/GSTA2/UGT2B15/SULT4A1/SLC35D1/UGP2/ACSM2B/SULT1B1/GSTA5/GSTM1/GGT5/ACSM5/NNMT/UGT2B17/UGT2B7/GSTZ1/GLYATL1/GSTM5/UGT2B10/SULT1E1/ACSM2A/GLYAT/UGT2A1/NAT2/GLYATL3
WP_TH17_CELL_DIFFERENTIATION_PATHWAY	WP_TH17_CELL_DIFFERENTIATION_PATHWAY	69	-0.418074	-1.64189	0.00454626	0.0235148	0.0169989	6101	tags=26%, list=17%, signal=22%	PPP3CA/IL21/RORA/JUN/PER1/TBX21/PRKCQ/IL27/CD4/NFIL3/GATA3/IFNG/FOXP3/IL17A/SOCS3/IL6/IRF4/FOS
REACTOME_TRIGLYCERIDE_METABOLISM	REACTOME_TRIGLYCERIDE_METABOLISM	38	-0.469301	-1.64194	0.0161314	0.0649896	0.0469811	6630	tags=37%, list=18%, signal=30%	AGMO/LPIN1/LIPE/PNPLA4/GPAT2/LPIN2/FABP7/PLIN1/GK/MOGAT1/FABP1/MOGAT2/PNPLA5/FABP4
REACTOME_PYRIMIDINE_CATABOLISM	REACTOME_PYRIMIDINE_CATABOLISM	12	-0.63649	-1.64264	0.0182143	0.0713301	0.0515646	5399	tags=50%, list=15%, signal=43%	DPYD/NT5E/UPB1/DPYS/AGXT2/UPP2
WP_CLOCKCONTROLLED_AUTOPHAGY_IN_BONE_METABOLISM	WP_CLOCKCONTROLLED_AUTOPHAGY_IN_BONE_METABOLISM	80	-0.405608	-1.64382	0.00356466	0.0198853	0.0143751	6047	tags=29%, list=17%, signal=24%	WNT16/SMAD1/CTF1/LRP5/EFNB2/PER1/MAP1LC3A/WNT5A/BHLHE40/CHRD/BMP4/BHLHE41/SMAD9/IGF1/BMP5/RUNX2/TNFSF11/RORB/SOST/IL6/LEP/CALCA/BMP3
REACTOME_LYSINE_CATABOLISM	REACTOME_LYSINE_CATABOLISM	12	-0.636976	-1.64389	0.0182143	0.0713301	0.0515646	5869	tags=58%, list=16%, signal=49%	CRYM/PIPOX/PHYKPL/ALDH7A1/GCDH/AASS/AADAT
WP_MIRNA_TARGETS_IN_ECM_AND_MEMBRANE_RECEPTORS	WP_MIRNA_TARGETS_IN_ECM_AND_MEMBRANE_RECEPTORS	35	-0.480222	-1.64607	0.0126469	0.0538775	0.0389481	10194	tags=63%, list=28%, signal=45%	THBS1/MIR30C1/MIR107/MIR200C/COL5A3/LAMB2/ITGA11/MIR30E/MIR30B/COL4A2/COL4A1/ITGA1/COL5A1/COL3A1/COL5A2/MIR219A1/COL1A2/COL6A2/COL6A1/COL6A3/THBS2/TNXB
WP_NONALCOHOLIC_FATTY_LIVER_DISEASE	WP_NONALCOHOLIC_FATTY_LIVER_DISEASE	150	-0.365802	-1.64756	0.000895031	0.00641269	0.00463575	5546	tags=20%, list=15%, signal=17%	JUN/ITCH/IRS2/COX8C/SDHB/PPARA/MAP3K5/PIK3R1/COX4I2/FASLG/NDUFB1/NDUFB8/PIK3R3/COX6B2/COX6A2/NDUFA5/SDHD/FAS/NDUFC2/COX7A1/CCL2/PRKAG2/VCAM1/CYP2E1/LEPR/SOCS3/IL6/LEP/INS/ADIPOQ
WP_ETHANOL_EFFECTS_ON_HISTONE_MODIFICATIONS	WP_ETHANOL_EFFECTS_ON_HISTONE_MODIFICATIONS	31	-0.492805	-1.65118	0.0130979	0.0553314	0.0399992	5394	tags=29%, list=15%, signal=25%	HDAC6/KAT2B/MAT1A/ALDH1A3/ALDH2/ADH1C/CYP2E1/ADH1A/ADH1B
KEGG_DRUG_METABOLISM_OTHER_ENZYMES	KEGG_DRUG_METABOLISM_OTHER_ENZYMES	51	-0.440526	-1.65158	0.00974931	0.0433646	0.0313484	4085	tags=39%, list=11%, signal=35%	UGT1A3/CYP3A5/CES5A/NAT1/UGT2A3/UPB1/UGT2B15/CYP3A4/DPYS/XDH/UGT2B17/CYP3A43/UGT2B7/CYP2A6/UGT2B10/UGT2A1/NAT2/CYP2A7/UPP2/CYP2A13
REACTOME_GP1B_IX_V_ACTIVATION_SIGNALLING	REACTOME_GP1B_IX_V_ACTIVATION_SIGNALLING	11	-0.667944	-1.65421	0.0205039	0.0779952	0.0563828	2212	tags=55%, list=6%, signal=51%	PIK3R1/COL1A1/COL1A2/GP5/VWF/GP9
BIOCARTA_LAIR_PATHWAY	BIOCARTA_LAIR_PATHWAY	17	-0.586841	-1.6549	0.01243	0.0530429	0.0383448	1952	tags=35%, list=5%, signal=33%	KNG1/VCAM1/SELP/C7/IL6/C6
WP_CELLS_AND_MOLECULES_INVOLVED_IN_LOCAL_ACUTE_INFLAMMATORY_RESPONSE	WP_CELLS_AND_MOLECULES_INVOLVED_IN_LOCAL_ACUTE_INFLAMMATORY_RESPONSE	17	-0.586841	-1.6549	0.01243	0.0530429	0.0383448	1952	tags=35%, list=5%, signal=33%	KNG1/VCAM1/SELP/C7/IL6/C6
REACTOME_PLATELET_HOMEOSTASIS	REACTOME_PLATELET_HOMEOSTASIS	86	-0.400116	-1.65503	0.00407101	0.0218915	0.0158254	6741	tags=36%, list=19%, signal=29%	GNB4/GNG2/GNG7/CALM1/FGR/KCNMB2/SLC8A1/PECAM1/ATP2A1/PTGIR/ATP2B3/NOS2/KCNMA1/PDE5A/NOS1/PDE1A/APOB/SLC8A3/PPP2R1B/PLA2G4A/P2RX3/PDE1B/PDE10A/GNG11/P2RX1/GUCY1A2/PRKG1/IRAG1/PDE11A/PDE2A/P2RX2
REACTOME_COMMON_PATHWAY_OF_FIBRIN_CLOT_FORMATION	REACTOME_COMMON_PATHWAY_OF_FIBRIN_CLOT_FORMATION	22	-0.541289	-1.65559	0.0263594	0.0959283	0.0693467	3978	tags=45%, list=11%, signal=41%	F2/F13A1/F2R/F10/SERPIND1/PROS1/FGG/FGB/THBD/FGA
REACTOME_DERMATAN_SULFATE_BIOSYNTHESIS	REACTOME_DERMATAN_SULFATE_BIOSYNTHESIS	11	-0.669678	-1.6585	0.0193727	0.0747062	0.0540052	1965	tags=55%, list=5%, signal=52%	BGN/VCAN/DSEL/DSE/NCAN/DCN
REACTOME_PI3K_AKT_SIGNALING_IN_CANCER	REACTOME_PI3K_AKT_SIGNALING_IN_CANCER	105	-0.38643	-1.66015	0.00209634	0.0128325	0.00927662	5408	tags=26%, list=15%, signal=22%	IRS2/TRAT1/CD80/FGF5/PIK3R1/PDGFRB/FLT3/PDGFRA/FGF18/PIK3R3/AREG/FGF2/FGF10/GAB1/NR4A1/NRG1/FOXO1/FGF20/KIT/FGF3/ERBB2/FGF7/FYN/FGF8/KL/ESR1/FGF23
PID_HEDGEHOG_2PATHWAY	PID_HEDGEHOG_2PATHWAY	22	-0.543107	-1.66115	0.0246496	0.0908863	0.0657019	5146	tags=36%, list=14%, signal=31%	DHH/PIK3R1/PTHLH/GLI2/PTCH2/BOC/GAS1/HHIP
REACTOME_RUNX2_REGULATES_BONE_DEVELOPMENT	REACTOME_RUNX2_REGULATES_BONE_DEVELOPMENT	31	-0.496321	-1.66296	0.0120959	0.0518806	0.0375045	6124	tags=39%, list=17%, signal=32%	HEY2/SMAD1/HDAC6/GLI2/SMAD6/MAF/GLI3/COL1A1/AR/RUNX2/UCMA/ZNF521
WP_DEVELOPMENT_AND_HETEROGENEITY_OF_THE_ILC_FAMILY	WP_DEVELOPMENT_AND_HETEROGENEITY_OF_THE_ILC_FAMILY	32	-0.492978	-1.66605	0.0158762	0.0642694	0.0464605	3795	tags=38%, list=10%, signal=34%	AREG/ID2/ZBTB16/NFIL3/GATA3/IFNG/EOMES/GFI1/IL17A/IL6/IL25/TSLP
REACTOME_FGFR1C_LIGAND_BINDING_AND_ACTIVATION	REACTOME_FGFR1C_LIGAND_BINDING_AND_ACTIVATION	12	-0.647569	-1.67123	0.0148774	0.061109	0.0441758	7491	tags=67%, list=21%, signal=53%	FGFR1/FGF1/ANOS1/FGF5/FGF2/FGF20/FGF8/FGF23
KEGG_GLYCOLYSIS_GLUCONEOGENESIS	KEGG_GLYCOLYSIS_GLUCONEOGENESIS	60	-0.433526	-1.67171	0.00480359	0.0244938	0.0177066	2968	tags=23%, list=8%, signal=21%	PGM1/ALDH1A3/PCK2/ALDH2/ADH1C/ADH6/ALDOB/FBP1/ADH1A/PCK1/ADH1B/ADH4/GCK/ENO3
REACTOME_NCAM1_INTERACTIONS	REACTOME_NCAM1_INTERACTIONS	42	-0.463717	-1.67188	0.0140353	0.0583147	0.0421558	5871	tags=48%, list=16%, signal=40%	COL4A3/GFRA2/GFRA1/ST8SIA4/COL4A2/COL4A1/NCAM1/CACNB4/COL4A4/COL5A1/COL3A1/COL5A2/COL6A2/COL6A1/CACNA1C/COL6A3/NCAN/COL2A1/COL6A5/COL6A6
WP_ROLES_OF_CERAMIDES_IN_THE_DEVELOPMENT_OF_INSULIN_RESISTANCE	WP_ROLES_OF_CERAMIDES_IN_THE_DEVELOPMENT_OF_INSULIN_RESISTANCE	23	-0.539478	-1.67228	0.01695	0.0675322	0.0488191	6422	tags=39%, list=18%, signal=32%	INSR/IRS2/PIK3R1/CD36/SLC2A4/SMPD3/ACSL1/INS/MAFA
REACTOME_SIGNALING_BY_NTRK2_TRKB	REACTOME_SIGNALING_BY_NTRK2_TRKB	25	-0.530365	-1.67932	0.0223699	0.0840787	0.0607807	3366	tags=28%, list=9%, signal=25%	PIK3R1/GAB1/TIAM1/FYN/NTRK2/BDNF/NTF3
KEGG_FOCAL_ADHESION	KEGG_FOCAL_ADHESION	199	-0.359873	-1.67951	0.000155634	0.0016184	0.00116994	4294	tags=23%, list=12%, signal=21%	PDGFRB/PDGFRA/VEGFC/COL4A1/PIK3R3/FLT1/RASGRF1/FLT4/TNN/ITGA1/COL4A4/CCND2/COL5A1/MYLK/MYL10/PRKCG/COL3A1/TNR/COL5A2/IGF1/COL4A6/KDR/COL1A1/LAMA2/COL1A2/COL11A2/ITGA8/PDGFD/ITGA9/MYLPF/ERBB2/COL6A2/COL6A1/ITGA10/COL6A3/FYN/TNC/VWF/MAPK10/THBS2/TNXB/COL2A1/SHC4/COL6A6/MYL7/VEGFD
REACTOME_GLUCONEOGENESIS	REACTOME_GLUCONEOGENESIS	32	-0.497788	-1.6823	0.014019	0.0583147	0.0421558	2567	tags=25%, list=7%, signal=23%	PCK2/GOT2/SLC37A4/PC/ALDOB/FBP1/PCK1/ENO3
WP_BONE_MORPHOGENIC_PROTEIN_SIGNALING_AND_REGULATION	WP_BONE_MORPHOGENIC_PROTEIN_SIGNALING_AND_REGULATION	12	-0.652096	-1.68291	0.0132131	0.0557247	0.0402835	6028	tags=42%, list=17%, signal=35%	SMAD1/SMAD6/NOG/RUNX2/BMPR1B
REACTOME_TRANSPORT_OF_VITAMINS_NUCLEOSIDES_AND_RELATED_MOLECULES	REACTOME_TRANSPORT_OF_VITAMINS_NUCLEOSIDES_AND_RELATED_MOLECULES	43	-0.46767	-1.68538	0.00685967	0.0323972	0.02342	2371	tags=23%, list=7%, signal=22%	SLCO1A2/SLC35D1/APOD/SLCO1C1/SLCO2B1/SLCO1B3/SLCO1B1/SLC16A2/SLCO2A1/SLC28A1
REACTOME_MITOCHONDRIAL_FATTY_ACID_BETA_OXIDATION_OF_SATURATED_FATTY_ACIDS	REACTOME_MITOCHONDRIAL_FATTY_ACID_BETA_OXIDATION_OF_SATURATED_FATTY_ACIDS	11	-0.683177	-1.69193	0.0151306	0.0618464	0.0447089	7532	tags=64%, list=21%, signal=50%	ECHS1/HADHB/HADH/ACADS/ACADL/ACADM/ACSM3
WP_FATTY_ACID_BIOSYNTHESIS	WP_FATTY_ACID_BIOSYNTHESIS	22	-0.554071	-1.69468	0.0195203	0.0747066	0.0540055	7587	tags=59%, list=21%, signal=47%	ECHDC1/ECHS1/HADH/ECHDC3/ACSL6/DECR1/PECR/ACACB/ACSL5/ECHDC2/PC/ACAA2/ACSL1
REACTOME_SIGNALING_BY_TYPE_1_INSULIN_LIKE_GROWTH_FACTOR_1_RECEPTOR_IGF1R	REACTOME_SIGNALING_BY_TYPE_1_INSULIN_LIKE_GROWTH_FACTOR_1_RECEPTOR_IGF1R	54	-0.444284	-1.69527	0.00448806	0.0233861	0.0169059	5408	tags=31%, list=15%, signal=27%	IRS2/FGF5/PIK3R1/FLT3/FGF18/FGF2/FGF10/IRS4/GAB1/IGF1/PDE3B/FGF20/FGF3/FGF7/FGF8/KL/FGF23
REACTOME_SIGNALING_BY_LEPTIN	REACTOME_SIGNALING_BY_LEPTIN	11	-0.685516	-1.69772	0.0151306	0.0618464	0.0447089	1020	tags=36%, list=3%, signal=35%	IRS2/LEPR/SOCS3/LEP
REACTOME_SIGNALING_BY_FGFR1	REACTOME_SIGNALING_BY_FGFR1	50	-0.455861	-1.69811	0.00614855	0.0297633	0.0215159	6723	tags=32%, list=18%, signal=26%	FGFR1/FGF1/ANOS1/FLRT3/FGF5/PIK3R1/SPRY2/FGF18/FGF2/FGF10/GAB1/FGF20/FGF3/FGF8/KL/FGF23
REACTOME_HEME_SIGNALING	REACTOME_HEME_SIGNALING	48	-0.459735	-1.70052	0.00346164	0.0194006	0.0140247	6668	tags=27%, list=18%, signal=22%	HMOX1/PPARGC1A/CHD9/RORA/PPARA/MEF2C/APOB/TLR4/APOA1/HBA1/HBB/HBA2/CLEC1B
REACTOME_KERATAN_SULFATE_DEGRADATION	REACTOME_KERATAN_SULFATE_DEGRADATION	13	-0.65155	-1.70774	0.0120536	0.0517872	0.0374371	2946	tags=38%, list=8%, signal=35%	KERA/PRELP/LUM/OMD/OGN
REACTOME_HYALURONAN_METABOLISM	REACTOME_HYALURONAN_METABOLISM	17	-0.605796	-1.70836	0.00725688	0.0341452	0.0246836	5592	tags=41%, list=15%, signal=35%	CHP1/HYAL3/HYAL1/LYVE1/HAS1/HAS2/STAB2
REACTOME_CHONDROITIN_SULFATE_DERMATAN_SULFATE_METABOLISM	REACTOME_CHONDROITIN_SULFATE_DERMATAN_SULFATE_METABOLISM	50	-0.458662	-1.70854	0.00550135	0.0270369	0.019545	5756	tags=32%, list=16%, signal=27%	BGN/HYAL3/HSPG2/GPC4/HYAL1/CHSY1/CSGALNACT1/XYLT1/VCAN/CHST7/DSEL/DSE/NCAN/CHSY3/DCN/B3GAT1
REACTOME_NR1H2_AND_NR1H3_MEDIATED_SIGNALING	REACTOME_NR1H2_AND_NR1H3_MEDIATED_SIGNALING	47	-0.462956	-1.7093	0.00737211	0.0344381	0.0248953	4381	tags=23%, list=12%, signal=21%	ABCA1/UGT1A3/PLIN1/PLTP/ABCG8/APOD/ANGPTL3/APOC1/ABCG5/CETP/PCK1
WP_TYPE_II_DIABETES_MELLITUS	WP_TYPE_II_DIABETES_MELLITUS	21	-0.567402	-1.71443	0.012239	0.0524054	0.0378839	2466	tags=24%, list=7%, signal=22%	GK/SLC2A4/SLC2A2/MAFA/ADIPOQ
KEGG_STARCH_AND_SUCROSE_METABOLISM	KEGG_STARCH_AND_SUCROSE_METABOLISM	51	-0.457702	-1.71597	0.00506314	0.0253861	0.0183517	2968	tags=33%, list=8%, signal=31%	PGM1/ENPP1/UGT2A3/AMY2B/PYGL/UGT2B15/UGP2/AGL/UGT2B17/UGT2B7/UGT2B10/GYS2/UGT2A1/TREH/GBA3/GCK/SI
REACTOME_CONSTITUTIVE_SIGNALING_BY_ABERRANT_PI3K_IN_CANCER	REACTOME_CONSTITUTIVE_SIGNALING_BY_ABERRANT_PI3K_IN_CANCER	78	-0.427744	-1.7167	0.00238659	0.0141328	0.0102166	5408	tags=32%, list=15%, signal=27%	IRS2/TRAT1/CD80/FGF5/PIK3R1/PDGFRB/FLT3/PDGFRA/FGF18/PIK3R3/AREG/FGF2/FGF10/GAB1/NRG1/FGF20/KIT/FGF3/ERBB2/FGF7/FYN/FGF8/KL/ESR1/FGF23
REACTOME_INSULIN_RECEPTOR_SIGNALLING_CASCADE	REACTOME_INSULIN_RECEPTOR_SIGNALLING_CASCADE	54	-0.450206	-1.71787	0.0035341	0.0197628	0.0142865	5408	tags=33%, list=15%, signal=28%	FGF1/INSR/IRS2/FGF5/PIK3R1/FLT3/FGF18/FGF2/FGF10/GAB1/PDE3B/FGF20/FGF3/FGF7/FGF8/KL/INS/FGF23
BIOCARTA_CCR5_PATHWAY	BIOCARTA_CCR5_PATHWAY	17	-0.610449	-1.72148	0.00654192	0.031071	0.0224613	6766	tags=41%, list=19%, signal=34%	PTK2B/CALM1/JUN/CCL4/CCL2/CXCL12/FOS
REACTOME_ABACAVIR_ADME	REACTOME_ABACAVIR_ADME	10	-0.715155	-1.72232	0.0108464	0.0473264	0.0342123	1183	tags=70%, list=3%, signal=68%	ABCB1/ADAL/ABCG2/SLC22A2/SLC22A1/ADH1A/PCK1
REACTOME_UREA_CYCLE	REACTOME_UREA_CYCLE	10	-0.715367	-1.72282	0.0107046	0.0469515	0.0339413	5019	tags=70%, list=14%, signal=60%	SLC25A15/SLC25A2/OTC/CPS1/ARG2/ARG1/ASS1
WP_INTERACTIONS_OF_NATURAL_KILLER_CELLS_IN_PANCREATIC_CANCER	WP_INTERACTIONS_OF_NATURAL_KILLER_CELLS_IN_PANCREATIC_CANCER	28	-0.526135	-1.72645	0.0107456	0.0469881	0.0339678	6654	tags=39%, list=18%, signal=32%	PRF1/CD96/CCL3/CCL4/FOXO1/KLRC4-KLRK1/IFNG/CD226/NCR1/CCL2/KLRK1
WP_HYPOTHESIZED_PATHWAYS_IN_PATHOGENESIS_OF_CARDIOVASCULAR_DISEASE	WP_HYPOTHESIZED_PATHWAYS_IN_PATHOGENESIS_OF_CARDIOVASCULAR_DISEASE	25	-0.545596	-1.72755	0.0163857	0.0658036	0.0475695	5015	tags=36%, list=14%, signal=31%	POSTN/TGFBR2/FBN3/SERPINE1/LTBP2/FBN1/ENG/TGFBR3/RUNX2
PID_ANGIOPOIETIN_RECEPTOR_PATHWAY	PID_ANGIOPOIETIN_RECEPTOR_PATHWAY	49	-0.464808	-1.7354	0.00603144	0.0292525	0.0211467	4978	tags=22%, list=14%, signal=19%	PIK3R1/F2/FGF2/ETS1/FOXO1/BMX/PLG/FYN/ANGPT4/TEK/MMP2
REACTOME_PI_3K_CASCADE_FGFR3	REACTOME_PI_3K_CASCADE_FGFR3	18	-0.604811	-1.73877	0.00867709	0.039359	0.0284527	5075	tags=50%, list=14%, signal=43%	FGF1/FGF5/PIK3R1/FGF18/FGF2/GAB1/FGF20/FGF8/FGF23
REACTOME_CHONDROITIN_SULFATE_BIOSYNTHESIS	REACTOME_CHONDROITIN_SULFATE_BIOSYNTHESIS	20	-0.577793	-1.73935	0.00858882	0.0390993	0.0282649	3730	tags=40%, list=10%, signal=36%	BGN/CHSY1/CSGALNACT1/VCAN/CHST7/NCAN/CHSY3/DCN
WP_NETRINUNC5B_SIGNALING_PATHWAY	WP_NETRINUNC5B_SIGNALING_PATHWAY	52	-0.460398	-1.73945	0.00450713	0.0233888	0.0169078	3654	tags=25%, list=10%, signal=23%	DCSTAMP/RGMA/PPP2R1B/CDH5/KDR/COL1A1/CCL2/VCAM1/ROBO4/FYN/IL10/ALPL/SELE
WP_FAMILIAL_PARTIAL_LIPODYSTROPHY	WP_FAMILIAL_PARTIAL_LIPODYSTROPHY	30	-0.52511	-1.73955	0.00843903	0.0385566	0.0278726	3470	tags=40%, list=10%, signal=36%	CIDEC/KLF2/LIPE/PPARA/KLF9/PRRX1/PLIN1/GATA3/LPL/INS/FABP4/CIDEA
WP_GLUCOCORTICOID_RECEPTOR_PATHWAY	WP_GLUCOCORTICOID_RECEPTOR_PATHWAY	70	-0.441652	-1.74064	0.00149775	0.00981121	0.00709254	5595	tags=39%, list=15%, signal=33%	PRRG4/JUN/IL11/SEC14L1/ETNK2/BHLHE40/CAVIN2/FGD4/SRGN/EPB41L4B/STOM/FGFBP1/ANGPTL4/ABHD2/CCL2/SPRY1/TGFBR3/THBD/CDC42EP3/GADD45B/SCNN1A/NR1I2/EDN2/PTGS2/PPP1R14C/ACKR3/PMP2
REACTOME_IRS_MEDIATED_SIGNALLING	REACTOME_IRS_MEDIATED_SIGNALLING	48	-0.470848	-1.74163	0.00200599	0.0124098	0.00897109	5408	tags=31%, list=15%, signal=27%	IRS2/FGF5/PIK3R1/FLT3/FGF18/FGF2/FGF10/GAB1/PDE3B/FGF20/FGF3/FGF7/FGF8/KL/FGF23
REACTOME_CHYLOMICRON_ASSEMBLY	REACTOME_CHYLOMICRON_ASSEMBLY	10	-0.723439	-1.74227	0.00786902	0.0362147	0.0261797	3288	tags=60%, list=9%, signal=55%	SAR1B/APOB/APOC3/APOA4/MTTP/APOA1
PID_NFAT_TFPATHWAY	PID_NFAT_TFPATHWAY	45	-0.47526	-1.74287	0.0041268	0.0219993	0.0159033	5546	tags=38%, list=15%, signal=32%	JUN/ITCH/RNF128/TBX21/FASLG/PRKCQ/MAF/GATA3/IFNG/FOXP3/EGR2/EGR1/FOSL1/PTGS2/EGR3/IRF4/FOS
WP_AMPACTIVATED_PROTEIN_KINASE_SIGNALING	WP_AMPACTIVATED_PROTEIN_KINASE_SIGNALING	66	-0.447394	-1.74359	0.00244321	0.0143074	0.0103428	6574	tags=24%, list=18%, signal=20%	STRADB/INSR/LIPE/CPT1A/PIK3R1/PIK3R3/ACACB/CAMKK1/ADRA1B/SLC2A4/PRKAG2/LEPR/LEP/GYS2/ADRA1A/ADIPOQ
REACTOME_ELASTIC_FIBRE_FORMATION	REACTOME_ELASTIC_FIBRE_FORMATION	44	-0.480405	-1.74493	0.00549852	0.0270369	0.019545	4304	tags=34%, list=12%, signal=30%	FBN3/EFEMP2/BMP4/LOXL1/LTBP2/EMILIN1/FBN1/EFEMP1/ITGA8/ELN/FBLN5/MFAP4/FBLN2/MFAP5/BMP10
REACTOME_ACTIVATED_NTRK2_SIGNALS_THROUGH_FRS2_AND_FRS3	REACTOME_ACTIVATED_NTRK2_SIGNALS_THROUGH_FRS2_AND_FRS3	11	-0.70514	-1.74632	0.00992015	0.0439694	0.0317856	536	tags=18%, list=1%, signal=18%	NTRK2/BDNF
REACTOME_TRYPTOPHAN_CATABOLISM	REACTOME_TRYPTOPHAN_CATABOLISM	14	-0.654462	-1.74672	0.0110785	0.0481725	0.034824	3537	tags=43%, list=10%, signal=39%	ACMSD/TDO2/KMO/HAAO/IDO2/AADAT
KEGG_CYSTEINE_AND_METHIONINE_METABOLISM	KEGG_CYSTEINE_AND_METHIONINE_METABOLISM	34	-0.514081	-1.75226	0.00430065	0.0228126	0.0164912	3275	tags=29%, list=9%, signal=27%	CBS/SDS/MAT1A/ADI1/GOT2/CTH/CDO1/DNMT3L/TAT/BHMT
REACTOME_NON_INTEGRIN_MEMBRANE_ECM_INTERACTIONS	REACTOME_NON_INTEGRIN_MEMBRANE_ECM_INTERACTIONS	59	-0.455172	-1.75272	0.00344132	0.0193297	0.0139734	7508	tags=42%, list=21%, signal=34%	SDC1/LAMB2/SDC4/LAMA3/DDR2/COL4A3/LAMC3/HSPG2/COL4A2/COL4A1/DMD/FGF2/COL4A4/COL5A1/COL3A1/COL5A2/COL4A6/COL1A1/LAMA2/COL1A2/COL11A2/TNC/TTR/COL2A1/COL10A1
REACTOME_FGFR2B_LIGAND_BINDING_AND_ACTIVATION	REACTOME_FGFR2B_LIGAND_BINDING_AND_ACTIVATION	10	-0.729512	-1.75689	0.00638415	0.0305519	0.022086	3585	tags=70%, list=10%, signal=63%	FGF1/FGF2/FGF10/FGFBP1/FGFBP2/FGF3/FGF7
WP_RETINOL_METABOLISM	WP_RETINOL_METABOLISM	17	-0.623291	-1.75769	0.00411107	0.0219993	0.0159033	6552	tags=41%, list=18%, signal=34%	AOX1/PNPLA4/RDH12/DHRS4/CYP2A6/ADH1A/AWAT2
KEGG_TYPE_II_DIABETES_MELLITUS	KEGG_TYPE_II_DIABETES_MELLITUS	47	-0.47693	-1.76089	0.00487868	0.0248065	0.0179327	3976	tags=28%, list=11%, signal=25%	PIK3R3/IRS4/PRKCE/SLC2A4/SOCS2/CACNA1C/SLC2A2/MAPK10/SOCS3/INS/MAFA/GCK/ADIPOQ
REACTOME_ASSEMBLY_OF_COLLAGEN_FIBRILS_AND_OTHER_MULTIMERIC_STRUCTURES	REACTOME_ASSEMBLY_OF_COLLAGEN_FIBRILS_AND_OTHER_MULTIMERIC_STRUCTURES	61	-0.45393	-1.7634	0.00176786	0.011259	0.00813912	4034	tags=39%, list=11%, signal=35%	COL4A1/COL18A1/COL4A4/COL5A1/LOXL1/COL3A1/COL5A2/COL12A1/COL4A6/COL15A1/COL1A1/TLL1/COL1A2/COL11A2/COL6A2/COL8A1/COL6A1/COL17A1/COL6A3/COL14A1/COL2A1/COL6A5/COL10A1/COL6A6
WP_CHOLESTASIS	WP_CHOLESTASIS	19	-0.594307	-1.76422	0.00738739	0.0344381	0.0248953	2371	tags=37%, list=7%, signal=34%	LDLR/SLCO1A2/ABCB4/ABCG8/ABCG5/SLC10A1/SLC22A1
REACTOME_KETONE_BODY_METABOLISM	REACTOME_KETONE_BODY_METABOLISM	10	-0.732828	-1.76488	0.00532602	0.0263894	0.019077	7607	tags=90%, list=21%, signal=71%	OXCT2/OXCT1/ACSS3/HMGCL/ACAT1/BDH1/HMGCS2/HMGCLL1/BDH2
REACTOME_SHC_MEDIATED_CASCADE_FGFR1	REACTOME_SHC_MEDIATED_CASCADE_FGFR1	21	-0.58447	-1.766	0.00808783	0.0370864	0.0268098	7491	tags=48%, list=21%, signal=38%	FGFR1/FGF1/FGF5/FGF2/FGF10/FGF20/FGF3/FGF8/KL/FGF23
WP_LEPTIN_AND_ADIPONECTIN	WP_LEPTIN_AND_ADIPONECTIN	10	-0.733388	-1.76623	0.00525547	0.0260912	0.0188613	1020	tags=40%, list=3%, signal=39%	CPT1A/LEPR/LEP/ADIPOQ
WP_CORTICOTROPINRELEASING_HORMONE_SIGNALING_PATHWAY	WP_CORTICOTROPINRELEASING_HORMONE_SIGNALING_PATHWAY	92	-0.421998	-1.76672	0.000621198	0.00483538	0.0034955	3659	tags=18%, list=10%, signal=17%	SULT2A1/CRHR1/NR4A1/RAPGEF3/CYP11A1/TCF4/KRT14/TLR4/GJA1/POMC/KRT1/FOSL1/FOS/GNAO1/IVL/FOSB/CRHBP
WP_SEROTONIN_AND_ANXIETY	WP_SEROTONIN_AND_ANXIETY	17	-0.626521	-1.7668	0.00396808	0.0215679	0.0155915	1349	tags=41%, list=4%, signal=40%	GABRA1/ARC/POMC/HTR2A/CAMK2B/FOS/ADRA1A
PID_IL6_7_PATHWAY	PID_IL6_7_PATHWAY	47	-0.478617	-1.76712	0.00480746	0.0244938	0.0177066	6703	tags=28%, list=18%, signal=23%	CEBPB/IL6ST/JUN/PIK3R1/GAB1/CEBPD/FOXO1/CRP/FGG/TNFSF11/SOCS3/IL6/FOS
REACTOME_MOLECULES_ASSOCIATED_WITH_ELASTIC_FIBRES	REACTOME_MOLECULES_ASSOCIATED_WITH_ELASTIC_FIBRES	37	-0.509541	-1.76792	0.00436772	0.0230753	0.0166812	4304	tags=38%, list=12%, signal=33%	FBN3/EFEMP2/BMP4/LTBP2/EMILIN1/FBN1/EFEMP1/ITGA8/ELN/FBLN5/MFAP4/FBLN2/MFAP5/BMP10
REACTOME_ASPARTATE_AND_ASPARAGINE_METABOLISM	REACTOME_ASPARTATE_AND_ASPARAGINE_METABOLISM	11	-0.714123	-1.76857	0.00780952	0.0360066	0.0260292	3577	tags=55%, list=10%, signal=49%	NAALAD2/GOT2/GADL1/ASPG/FOLH1/ASPA
REACTOME_AMYLOID_FIBER_FORMATION	REACTOME_AMYLOID_FIBER_FORMATION	109	-0.410441	-1.77181	0.000626002	0.00485777	0.00351169	5131	tags=28%, list=14%, signal=24%	H2BC10/H3C10/PRKN/TGFBI/HSPG2/H4C11/H4C6/H3C2/H2BC4/H3C1/SORL1/H4C3/H2BC13/GSN/H2BC7/H3C8/LTF/H4C12/SEMG1/FGA/TTR/APOA4/IAPP/SNCA/APOA1/INS/CALCA/TSPAN5/CALB1/SAA1
BIOCARTA_EICOSANOID_PATHWAY	BIOCARTA_EICOSANOID_PATHWAY	22	-0.579384	-1.77211	0.00999573	0.0442267	0.0319716	5035	tags=50%, list=14%, signal=43%	TBXA2R/PTGIR/PTGER2/CYSLTR1/PTGER1/PLA2G4A/CYP2J2/EPHX2/PTGS2/PTGIS/PTGER3
REACTOME_SYNTHESIS_OF_BILE_ACIDS_AND_BILE_SALTS_VIA_27_HYDROXYCHOLESTEROL	REACTOME_SYNTHESIS_OF_BILE_ACIDS_AND_BILE_SALTS_VIA_27_HYDROXYCHOLESTEROL	15	-0.644017	-1.77298	0.00430562	0.0228126	0.0164912	4350	tags=40%, list=12%, signal=35%	AKR1C4/CYP7B1/CYP7A1/PTGIS/CYP8B1/AKR1D1
KEGG_ALANINE_ASPARTATE_AND_GLUTAMATE_METABOLISM	KEGG_ALANINE_ASPARTATE_AND_GLUTAMATE_METABOLISM	32	-0.526789	-1.78031	0.00598369	0.0290768	0.0210197	5074	tags=50%, list=14%, signal=43%	DDO/ALDH4A1/ACY3/ALDH5A1/ADSS1/GOT2/GLUD1/CPS1/AGXT/ASS1/GFPT2/ABAT/GPT/AGXT2/ASPA/GLS2
KEGG_TYROSINE_METABOLISM	KEGG_TYROSINE_METABOLISM	42	-0.494678	-1.78351	0.00517659	0.0258522	0.0186886	2936	tags=36%, list=8%, signal=33%	AOC3/ALDH1A3/GOT2/TYR/HPD/ADH1C/ADH6/DBH/GSTZ1/TAT/ADH1A/PNMT/ADH1B/TH/ADH4
WP_DRUG_INDUCTION_OF_BILE_ACID_PATHWAY	WP_DRUG_INDUCTION_OF_BILE_ACID_PATHWAY	17	-0.632761	-1.7844	0.00339718	0.0192316	0.0139026	5483	tags=47%, list=15%, signal=40%	SLC51A/SULT2A1/CYP7A1/CYP3A4/BAAT/SLCO1B1/NR1I2/SLC10A1
REACTOME_FORMATION_OF_THE_CORNIFIED_ENVELOPE	REACTOME_FORMATION_OF_THE_CORNIFIED_ENVELOPE	128	-0.407146	-1.78698	0.000306634	0.00279181	0.00201821	2355	tags=23%, list=6%, signal=22%	KRT6C/KRT14/KRT79/PCSK6/KRT7/KRT13/KRT6A/LCE3A/LIPJ/PKP1/KRT27/KLK13/KRT1/KRT6B/KRT83/LCE3E/SPRR3/TGM5/KRT16/SPRR2B/SPRR1B/LCE3D/SPRR2E/KRT5/DSG3/SPRR2D/SPRR2G/IVL/SPRR1A/SPRR2A
REACTOME_NICOTINAMIDE_SALVAGING	REACTOME_NICOTINAMIDE_SALVAGING	19	-0.602061	-1.78724	0.00626587	0.0301	0.0217594	6760	tags=47%, list=19%, signal=39%	NUDT12/SLC5A8/NAMPT/NAXD/SLC22A13/NNMT/PTGS2/PTGIS/CYP8B1
REACTOME_GLYCOSAMINOGLYCAN_METABOLISM	REACTOME_GLYCOSAMINOGLYCAN_METABOLISM	124	-0.410317	-1.79297	0.000112697	0.0012436	0.000899002	2413	tags=28%, list=7%, signal=26%	BGN/CHP1/HS3ST1/HYAL3/HSPG2/GPC4/HS3ST3B1/HYAL1/CHSY1/KERA/PRELP/HS6ST3/CSGALNACT1/LYVE1/HAS1/XYLT1/ST3GAL1/LUM/VCAN/CHST5/CHST7/DSEL/ST3GAL6/DSE/NCAN/CHSY3/HAS2/DCN/OMD/B3GAT1/HS3ST2/OGN/STAB2/HS3ST4/NDST3
REACTOME_PLATELET_AGGREGATION_PLUG_FORMATION	REACTOME_PLATELET_AGGREGATION_PLUG_FORMATION	38	-0.51259	-1.79339	0.00413468	0.0219993	0.0159033	6013	tags=39%, list=17%, signal=33%	MPL/RASGRP2/ADRA2B/F2/RAPGEF4/RAPGEF3/FGG/COL1A1/ADRA2A/COL1A2/FGB/GP5/FGA/VWF/GP9
REACTOME_SYNTHESIS_OF_LEUKOTRIENES_LT_AND_EOXINS_EX	REACTOME_SYNTHESIS_OF_LEUKOTRIENES_LT_AND_EOXINS_EX	21	-0.593726	-1.79397	0.0063031	0.0302213	0.021847	3281	tags=38%, list=9%, signal=35%	DPEP1/CYP4F3/DPEP3/GGT5/CYP4F2/CYP4B1/CYP4A11/CYP4A22
REACTOME_AFLATOXIN_ACTIVATION_AND_DETOXIFICATION	REACTOME_AFLATOXIN_ACTIVATION_AND_DETOXIFICATION	19	-0.605102	-1.79627	0.00556578	0.0272561	0.0197035	4031	tags=68%, list=11%, signal=61%	ACY1/DPEP2/CYP3A5/MGST2/ACY3/AKR7A3/DPEP1/AKR7L/CYP1A2/DPEP3/CYP3A4/GGT5/CYP2A13
REACTOME_NEGATIVE_REGULATION_OF_FGFR2_SIGNALING	REACTOME_NEGATIVE_REGULATION_OF_FGFR2_SIGNALING	34	-0.527051	-1.79647	0.00270563	0.0156147	0.0112879	5075	tags=29%, list=14%, signal=25%	FGF5/SPRY2/FGF18/FGF2/FGF10/FGF20/FGF3/FGF7/FGF8/FGF23
WP_GDNFRET_SIGNALING_AXIS	WP_GDNFRET_SIGNALING_AXIS	23	-0.58007	-1.79811	0.0062072	0.0299896	0.0216795	5092	tags=52%, list=14%, signal=45%	GFRA1/SOX17/FOXC1/GLI3/BMP4/GATA3/SPRY1/ROBO2/SLIT2/PAX2/FAT4/RET
REACTOME_NEGATIVE_REGULATION_OF_FGFR1_SIGNALING	REACTOME_NEGATIVE_REGULATION_OF_FGFR1_SIGNALING	33	-0.532599	-1.80509	0.0036246	0.0200907	0.0145236	7491	tags=36%, list=21%, signal=29%	FGFR1/FGF1/ANOS1/FGF5/SPRY2/FGF2/FGF10/FGF20/FGF3/FGF8/KL/FGF23
BIOCARTA_PLCE_PATHWAY	BIOCARTA_PLCE_PATHWAY	11	-0.730459	-1.80903	0.00444564	0.023213	0.0167808	3391	tags=27%, list=9%, signal=25%	PTGER1/ADRB2/ADCY1
PID_FRA_PATHWAY	PID_FRA_PATHWAY	37	-0.52198	-1.81108	0.00285558	0.0163677	0.0118322	2031	tags=24%, list=6%, signal=23%	COL1A2/CCL2/THBD/GJA1/FOSL1/DCN/MMP2/IL6/IVL
REACTOME_NUCLEAR_EVENTS_KINASE_AND_TRANSCRIPTION_FACTOR_ACTIVATION	REACTOME_NUCLEAR_EVENTS_KINASE_AND_TRANSCRIPTION_FACTOR_ACTIVATION	61	-0.467334	-1.81547	0.000968336	0.00682163	0.00493137	4054	tags=23%, list=11%, signal=20%	MEF2C/F3/TRIB1/RPS6KA2/ID2/PPP2R1B/EGR2/ARC/EGR1/FOSL1/EGR3/FOS/FOSB/ASCL1
REACTOME_DOWNSTREAM_SIGNALING_OF_ACTIVATED_FGFR1	REACTOME_DOWNSTREAM_SIGNALING_OF_ACTIVATED_FGFR1	31	-0.541968	-1.81591	0.00341954	0.0192731	0.0139326	5403	tags=42%, list=15%, signal=36%	FGFR1/FGF1/FLRT3/FGF5/PIK3R1/FGF2/FGF10/GAB1/FGF20/FGF3/FGF8/KL/FGF23
REACTOME_GAMMA_CARBOXYLATION_TRANSPORT_AND_AMINO_TERMINAL_CLEAVAGE_OF_PROTEINS	REACTOME_GAMMA_CARBOXYLATION_TRANSPORT_AND_AMINO_TERMINAL_CLEAVAGE_OF_PROTEINS	11	-0.734549	-1.81916	0.00388557	0.0212569	0.0153666	3978	tags=73%, list=11%, signal=65%	PROC/F2/F10/F7/GAS6/PROS1/F9/PROZ
WP_OSTEOBLAST_SIGNALING	WP_OSTEOBLAST_SIGNALING	14	-0.685758	-1.83024	0.00399896	0.0215816	0.0156013	4294	tags=50%, list=12%, signal=44%	PDGFRB/PDGFRA/COL1A1/TNFSF11/PTH1R/SLC17A2/FGF23
REACTOME_DEGRADATION_OF_CYSTEINE_AND_HOMOCYSTEINE	REACTOME_DEGRADATION_OF_CYSTEINE_AND_HOMOCYSTEINE	14	-0.686407	-1.83198	0.00399896	0.0215816	0.0156013	5510	tags=50%, list=15%, signal=42%	TST/SUOX/CSAD/GOT2/CTH/GADL1/CDO1
WP_MITOCHONDRIAL_LONG_CHAIN_FATTY_ACID_BETAOXIDATION	WP_MITOCHONDRIAL_LONG_CHAIN_FATTY_ACID_BETAOXIDATION	17	-0.651816	-1.83814	0.00200986	0.0124098	0.00897109	6645	tags=65%, list=18%, signal=53%	HADH/CPT1A/ACADS/CPT2/PECR/SLC25A20/ACADL/ACADM/SCP2/EHHADH/ACSL1
BIOCARTA_LECTIN_PATHWAY	BIOCARTA_LECTIN_PATHWAY	12	-0.712962	-1.84	0.00241464	0.0142283	0.0102857	4771	tags=58%, list=13%, signal=51%	C3/MBL2/MASP1/C8A/C7/C6/C9
REACTOME_BRANCHED_CHAIN_AMINO_ACID_CATABOLISM	REACTOME_BRANCHED_CHAIN_AMINO_ACID_CATABOLISM	21	-0.609007	-1.84014	0.00359672	0.01998	0.0144436	8824	tags=67%, list=24%, signal=51%	ACAD8/MCCC1/ECHS1/HIBCH/MCCC2/AUH/HIBADH/DBT/ACADSB/IVD/ACAT1/BCKDHB/PPM1K/ALDH6A1
BIOCARTA_CLASSIC_PATHWAY	BIOCARTA_CLASSIC_PATHWAY	14	-0.691443	-1.84542	0.00342361	0.0192731	0.0139326	4771	tags=50%, list=13%, signal=43%	C3/C1S/C1R/C8A/C7/C6/C9
REACTOME_CGMP_EFFECTS	REACTOME_CGMP_EFFECTS	16	-0.665505	-1.8468	0.00173663	0.0111162	0.00803592	5570	tags=62%, list=15%, signal=53%	KCNMB2/KCNMA1/PDE5A/PDE1A/PDE1B/PDE10A/PRKG1/IRAG1/PDE11A/PDE2A
REACTOME_FGFR2_MUTANT_RECEPTOR_ACTIVATION	REACTOME_FGFR2_MUTANT_RECEPTOR_ACTIVATION	33	-0.545127	-1.84755	0.00251759	0.0146637	0.0106004	5075	tags=27%, list=14%, signal=23%	FGF5/FGF18/FGF2/FGF10/FGF20/FGF3/FGF7/FGF8/FGF23
REACTOME_SIGNALING_BY_NTRKS	REACTOME_SIGNALING_BY_NTRKS	134	-0.417966	-1.85084	2.82329e-05	0.000396434	0.000286583	4054	tags=19%, list=11%, signal=17%	MEF2C/F3/TRIB1/RPS6KA2/GAB1/ID2/PPP2R1B/ADCYAP1R1/PCSK6/PTPRS/EGR2/TIAM1/FYN/ARC/NTRK3/EGR1/FOSL1/EGR3/NTRK2/BDNF/FOS/SH3GL2/NTF3/FOSB/ASCL1
PID_HIF1_TFPATHWAY	PID_HIF1_TFPATHWAY	66	-0.475291	-1.85231	0.000687917	0.00520999	0.00376631	6775	tags=35%, list=19%, signal=28%	ABCG2/PLIN2/HMOX1/RORA/JUN/NT5E/NOS2/BHLHE40/SERPINE1/ID2/ETS1/PGM1/BHLHE41/ADM/TF/ENG/CP/TERT/IGFBP1/CXCL12/LEP/FOS/GCK
WP_LEPTININSULIN_SIGNALING_OVERLAP	WP_LEPTININSULIN_SIGNALING_OVERLAP	17	-0.657397	-1.85387	0.00163714	0.0105643	0.00763693	6422	tags=53%, list=18%, signal=44%	INSR/IRS2/PIK3R3/IRS4/SOCS2/LEPR/SOCS3/LEP/INS
KEGG_PROXIMAL_TUBULE_BICARBONATE_RECLAMATION	KEGG_PROXIMAL_TUBULE_BICARBONATE_RECLAMATION	23	-0.599485	-1.85829	0.00391854	0.0213446	0.0154301	3098	tags=48%, list=9%, signal=44%	SLC38A3/SLC4A4/CA2/PCK2/GLUD1/ATP1A2/AQP1/ATP1B2/PCK1/CA4/GLS2
REACTOME_REMOVAL_OF_AMINOTERMINAL_PROPEPTIDES_FROM_GAMMA_CARBOXYLATED_PROTEINS	REACTOME_REMOVAL_OF_AMINOTERMINAL_PROPEPTIDES_FROM_GAMMA_CARBOXYLATED_PROTEINS	10	-0.772905	-1.8614	0.00165024	0.0106171	0.00767513	3978	tags=80%, list=11%, signal=71%	PROC/F2/F10/F7/GAS6/PROS1/F9/PROZ
WP_TRYPTOPHAN_METABOLISM	WP_TRYPTOPHAN_METABOLISM	33	-0.549379	-1.86196	0.0021962	0.0132192	0.00955615	3537	tags=42%, list=10%, signal=38%	ACMSD/CAT/GCDH/TDO2/ACAT1/GOT2/KMO/HAAO/ALDH2/INMT/IDO2/ALDH8A1/AADAT/AOC1
NABA_BASEMENT_MEMBRANES	NABA_BASEMENT_MEMBRANES	40	-0.525299	-1.86433	0.00134876	0.00902273	0.00652255	6585	tags=48%, list=18%, signal=39%	LAMA3/COL4A3/LAMC3/HSPG2/COL4A2/COLQ/COL4A1/COL18A1/COL4A4/NID2/COL4A6/COL15A1/LAMA2/COL6A2/COL6A1/COL6A3/USH2A/COL6A5/COL6A6
KEGG_INSULIN_SIGNALING_PATHWAY	KEGG_INSULIN_SIGNALING_PATHWAY	136	-0.420447	-1.86649	2.82942e-05	0.000396434	0.000286583	6646	tags=23%, list=18%, signal=19%	PPARGC1A/INPP5D/INSR/CALM1/LIPE/CALML5/IRS2/PIK3R1/G6PC2/SORBS1/PIK3R3/ACACB/IRS4/PDE3A/PPP1R3B/FOXO1/PCK2/PDE3B/PYGL/SLC2A4/SOCS2/PRKAG2/MAPK10/SOCS3/INS/SHC4/FBP1/PCK1/GYS2/PPP1R3A/GCK
REACTOME_SIGNALING_BY_RETINOIC_ACID	REACTOME_SIGNALING_BY_RETINOIC_ACID	43	-0.518134	-1.86724	0.000959043	0.00679412	0.00491148	5617	tags=35%, list=15%, signal=30%	RDH11/CPT1A/DHRS3/CRABP2/DHRS4/ALDH1A3/PDK4/ADH1C/RDH5/CRABP1/ALDH8A1/CYP26A1/ADH1A/ADH4/RDH16
PID_AMB2_NEUTROPHILS_PATHWAY	PID_AMB2_NEUTROPHILS_PATHWAY	41	-0.520304	-1.86753	0.00146446	0.00964324	0.00697111	3386	tags=27%, list=9%, signal=24%	JAM3/APOB/MST1/PLG/FYN/SELP/JAM2/PLAT/MMP2/IL6/LPA
REACTOME_PHOSPHOLIPASE_C_MEDIATED_CASCADE_FGFR2	REACTOME_PHOSPHOLIPASE_C_MEDIATED_CASCADE_FGFR2	18	-0.649797	-1.8681	0.00271606	0.0156391	0.0113055	5075	tags=50%, list=14%, signal=43%	FGF5/FGF18/FGF2/FGF10/FGF20/FGF3/FGF7/FGF8/FGF23
REACTOME_NICOTINATE_METABOLISM	REACTOME_NICOTINATE_METABOLISM	31	-0.558018	-1.86968	0.00239192	0.0141328	0.0102166	6760	tags=42%, list=19%, signal=34%	NUDT12/NMRK1/SLC5A8/NT5E/NAMPT/NAXD/SLC22A13/NADK2/NMNAT2/NNMT/PTGS2/PTGIS/CYP8B1
REACTOME_DOWNSTREAM_SIGNALING_OF_ACTIVATED_FGFR2	REACTOME_DOWNSTREAM_SIGNALING_OF_ACTIVATED_FGFR2	30	-0.565018	-1.87175	0.0021962	0.0132192	0.00955615	5075	tags=37%, list=14%, signal=32%	FGF5/PIK3R1/FGF18/FGF2/FGF10/GAB1/FGF20/FGF3/FGF7/FGF8/FGF23
REACTOME_FRS_MEDIATED_FGFR1_SIGNALING	REACTOME_FRS_MEDIATED_FGFR1_SIGNALING	23	-0.604194	-1.87289	0.00357178	0.0198853	0.0143751	7491	tags=43%, list=21%, signal=35%	FGFR1/FGF1/FGF5/FGF2/FGF10/FGF20/FGF3/FGF8/KL/FGF23
KEGG_ARACHIDONIC_ACID_METABOLISM	KEGG_ARACHIDONIC_ACID_METABOLISM	58	-0.488249	-1.8747	0.000457058	0.00386812	0.00279627	3301	tags=34%, list=9%, signal=31%	PLA2G5/PLA2G4A/PLA2G12A/CYP4F3/CYP2C18/PLA2G2A/GGT5/CYP2C9/CYP4F2/CYP2J2/CYP2E1/EPHX2/PTGS2/CYP4A11/PLA2G2E/PTGIS/CYP2C19/CYP2C8/CYP4A22/CYP2B6
WP_CYSTEINE_AND_METHIONINE_CATABOLISM	WP_CYSTEINE_AND_METHIONINE_CATABOLISM	15	-0.681375	-1.87582	0.00182874	0.0115591	0.00835611	4694	tags=47%, list=13%, signal=41%	CBS/SUOX/MAT1A/CSAD/CTH/CDO1/BHMT
REACTOME_COLLAGEN_FORMATION	REACTOME_COLLAGEN_FORMATION	90	-0.450918	-1.88019	0.000163377	0.00168179	0.00121577	4034	tags=33%, list=11%, signal=30%	COL4A1/COL18A1/P4HA3/COL13A1/COL4A4/COL5A1/LOXL1/COL3A1/COL5A2/COL12A1/COL4A6/P4HA1/COL15A1/COL1A1/TLL1/ADAMTS2/COL1A2/COL11A2/COL6A2/COL8A1/COL6A1/COL17A1/COL6A3/COL26A1/COL14A1/COL2A1/COL6A5/COL10A1/COL6A6/COL25A1
REACTOME_MISCELLANEOUS_SUBSTRATES	REACTOME_MISCELLANEOUS_SUBSTRATES	12	-0.728815	-1.88091	0.00123547	0.008419	0.00608611	4872	tags=67%, list=13%, signal=58%	CYP2D6/CYP2U1/CYP4F3/CYP4F2/CYP4B1/CYP3A43/CYP4A11/CYP4A22
PID_AVB3_INTEGRIN_PATHWAY	PID_AVB3_INTEGRIN_PATHWAY	74	-0.46918	-1.88306	0.00042472	0.00366538	0.00264971	4978	tags=34%, list=14%, signal=29%	PIK3R1/TGFBR2/COL4A1/FGF2/COL13A1/COL4A4/COL5A1/COL3A1/COL5A2/COL12A1/COL4A6/KDR/COL15A1/COL1A1/COL1A2/COL11A2/COL6A2/COL8A1/COL6A1/COL17A1/COL6A3/ANGPTL3/COL14A1/COL2A1/COL10A1
REACTOME_FRS_MEDIATED_FGFR2_SIGNALING	REACTOME_FRS_MEDIATED_FGFR2_SIGNALING	25	-0.594746	-1.88317	0.00455005	0.0235148	0.0169989	5075	tags=36%, list=14%, signal=31%	FGF5/FGF18/FGF2/FGF10/FGF20/FGF3/FGF7/FGF8/FGF23
WP_NETWORK_MAP_OF_SARSCOV2_SIGNALING_PATHWAY	WP_NETWORK_MAP_OF_SARSCOV2_SIGNALING_PATHWAY	217	-0.400271	-1.88342	1.0259e-06	2.21138e-05	1.59861e-05	5627	tags=31%, list=15%, signal=26%	IL18RAP/JUN/CD14/ITCH/CCL3/CFB/FAM83A/NLRP3/TNFSF10/APOM/LRG1/TGFBR2/PRG3/TRO/CD8B/PRKCQ/TP53I3/CAMK4/SERPINE1/FGF2/C1S/APOH/CCL4/CD8A/CCL22/CD163/CD4/SERPINA10/GSN/CPN1/ITIH3/DUSP1/CRP/FGG/IFNG/TF/CD226/APOD/CCL2/CXCL13/C1R/FGB/FYN/APOC1/CFP/ALB/CXCL2/FGA/HRG/SELP/IL10/IL17A/CFI/STEAP3/SKAP1/EGR1/C8A/PTGS2/HP/CXCL12/APOA1/IL6/FOS/HBB/HBD/SAA1/SAA2
REACTOME_FGFR1_LIGAND_BINDING_AND_ACTIVATION	REACTOME_FGFR1_LIGAND_BINDING_AND_ACTIVATION	16	-0.680309	-1.88789	0.00110193	0.0076185	0.00550743	7491	tags=69%, list=21%, signal=55%	FGFR1/FGF1/ANOS1/FGF5/FGF2/FGF10/FGF20/FGF3/FGF8/KL/FGF23
KEGG_DRUG_METABOLISM_CYTOCHROME_P450	KEGG_DRUG_METABOLISM_CYTOCHROME_P450	71	-0.478838	-1.88815	0.00016825	0.00171792	0.00124189	3078	tags=44%, list=8%, signal=40%	GSTA1/ALDH1A3/UGT2A3/CYP1A2/GSTA2/UGT2B15/CYP2C18/GSTA5/GSTM1/CYP3A4/ADH1C/ADH6/CYP2C9/CYP2E1/UGT2B17/FMO2/CYP3A43/UGT2B7/GSTZ1/CYP2A6/GSTM5/CYP2C19/UGT2B10/ADH1A/CYP2C8/ADH1B/ADH4/UGT2A1/CYP2B6/CYP2A7/CYP2A13
REACTOME_REGULATION_OF_INSULIN_LIKE_GROWTH_FACTOR_IGF_TRANSPORT_AND_UPTAKE_BY_INSULIN_LIKE_GROWTH_FACTOR_BINDING_PROTEINS_IGFBPS	REACTOME_REGULATION_OF_INSULIN_LIKE_GROWTH_FACTOR_IGF_TRANSPORT_AND_UPTAKE_BY_INSULIN_LIKE_GROWTH_FACTOR_BINDING_PROTEINS_IGFBPS	124	-0.432793	-1.89118	1.88279e-05	0.000276069	0.000199571	3669	tags=35%, list=10%, signal=31%	SPARCL1/F2/SERPIND1/GAS6/SERPINA1/APOB/SERPINA10/BMP4/APOA5/AMELX/IGFBP7/IGF1/FGG/TF/FBN1/IGFBP2/EVA1A/VCAN/KNG1/CP/CCN1/IGFBP4/AHSG/SCG2/PLG/IGFBP5/IGFBP1/CHRDL1/ALB/FGA/TNC/FSTL1/MXRA8/PAPPA/KLK13/SPP2/IGFALS/MMP2/APOA1/IL6/PENK/MSLN/FGF23
REACTOME_NEUROTRANSMITTER_CLEARANCE	REACTOME_NEUROTRANSMITTER_CLEARANCE	10	-0.786463	-1.89405	0.000986661	0.00689296	0.00498293	5946	tags=70%, list=16%, signal=59%	MAOA/SLC6A3/BCHE/ALDH2/SLC22A2/SLC6A4/SLC22A1
WP_FAMILIAL_HYPERLIPIDEMIA_TYPE_3	WP_FAMILIAL_HYPERLIPIDEMIA_TYPE_3	13	-0.723576	-1.89652	0.00148459	0.00975038	0.00704857	2256	tags=62%, list=6%, signal=58%	LDLR/PLTP/LIPC/LPL/APOA4/CETP/APOA1/LCAT
WP_LIPID_PARTICLES_COMPOSITION	WP_LIPID_PARTICLES_COMPOSITION	10	-0.787836	-1.89735	0.000934273	0.00663729	0.00479811	4812	tags=70%, list=13%, signal=61%	LDLR/APOB/APOC3/LPL/CETP/APOA1/LCAT
WP_DISORDERS_OF_FRUCTOSE_METABOLISM	WP_DISORDERS_OF_FRUCTOSE_METABOLISM	13	-0.72486	-1.89989	0.00138041	0.0092005	0.00665106	3230	tags=54%, list=9%, signal=49%	GLYCTK/SORD/PGM1/KHK/SLC2A2/ALDOB/FBP1
REACTOME_EXTRACELLULAR_MATRIX_ORGANIZATION	REACTOME_EXTRACELLULAR_MATRIX_ORGANIZATION	299	-0.386351	-1.90036	1.36969e-07	3.86418e-06	2.79342e-06	4710	tags=32%, list=13%, signal=28%	MATN3/HTRA1/HSPG2/COL4A2/CDH1/FBN3/ASPN/COL4A1/COL18A1/EFEMP2/DMD/P4HA3/SERPINE1/ADAMTS16/FGF2/COL13A1/NCAM1/JAM3/TNN/ICAM5/ITGA1/COL4A4/COL5A1/ADAM12/BMP4/LOXL1/COL3A1/TNR/CAPN11/LTBP2/COL5A2/COL12A1/NID2/COL4A6/P4HA1/FGG/EMILIN1/ADAMTS4/KDR/COL15A1/COL1A1/ADAMTS18/TLL1/FBN1/EFEMP1/ADAMTS2/LAMA2/COL1A2/COL11A2/ITGA8/LUM/VCAN/ITGA9/MMP19/PTPRS/COL6A2/ELN/COL8A1/COL6A1/ITGA10/COL17A1/VCAM1/ELANE/F…
WP_LIVER_X_RECEPTOR_PATHWAY	WP_LIVER_X_RECEPTOR_PATHWAY	10	-0.789313	-1.90091	0.000916811	0.00653163	0.00472172	2666	tags=50%, list=7%, signal=46%	CYP7A1/ABCG8/CYP3A4/ABCG5/CYP2B6
REACTOME_RECYCLING_OF_BILE_ACIDS_AND_SALTS	REACTOME_RECYCLING_OF_BILE_ACIDS_AND_SALTS	18	-0.661843	-1.90273	0.00179297	0.0113615	0.00821324	2407	tags=44%, list=7%, signal=42%	STARD5/SLCO1A2/SLCO1B3/BAAT/ALB/SLCO1B1/SLC10A1/SLC27A5
REACTOME_SIGNALING_BY_FGFR2_IN_DISEASE	REACTOME_SIGNALING_BY_FGFR2_IN_DISEASE	43	-0.528138	-1.90329	0.000669777	0.00510326	0.00368915	5075	tags=26%, list=14%, signal=22%	FGF5/PIK3R1/FGF18/FGF2/FGF10/GAB1/FGF20/FGF3/FGF7/FGF8/FGF23
REACTOME_TRANSPORT_OF_ORGANIC_ANIONS	REACTOME_TRANSPORT_OF_ORGANIC_ANIONS	11	-0.768604	-1.9035	0.00123916	0.008419	0.00608611	2371	tags=64%, list=7%, signal=60%	SLCO1A2/SLCO1C1/SLCO2B1/SLCO1B3/SLCO1B1/SLC16A2/SLCO2A1
WP_GALANIN_RECEPTOR_PATHWAY	WP_GALANIN_RECEPTOR_PATHWAY	21	-0.63048	-1.90502	0.00189583	0.0118937	0.008598	2547	tags=33%, list=7%, signal=31%	CRP/SLC2A4/POMC/IL6/INS/FOS/ADIPOQ
KEGG_ADIPOCYTOKINE_SIGNALING_PATHWAY	KEGG_ADIPOCYTOKINE_SIGNALING_PATHWAY	66	-0.489723	-1.90856	0.000319298	0.00287596	0.00207904	5459	tags=33%, list=15%, signal=28%	CPT1A/IRS2/PPARA/G6PC2/ACSL6/PRKCQ/ACACB/IRS4/ACSL5/CD36/PCK2/CAMKK1/SLC2A4/PRKAG2/POMC/LEPR/ACSL1/MAPK10/SOCS3/LEP/PCK1/ADIPOQ
PID_VEGF_VEGFR_PATHWAY	PID_VEGF_VEGFR_PATHWAY	10	-0.794978	-1.91455	0.000734182	0.00546197	0.00394846	4076	tags=60%, list=11%, signal=53%	VEGFC/FLT1/FLT4/KDR/NRP2/VEGFD
WP_METHIONINE_METABOLISM_LEADING_TO_SULFUR_AMINO_ACIDS_AND_RELATED_DISORDERS	WP_METHIONINE_METABOLISM_LEADING_TO_SULFUR_AMINO_ACIDS_AND_RELATED_DISORDERS	11	-0.77448	-1.91805	0.0009792	0.00685984	0.00495899	5108	tags=73%, list=14%, signal=63%	ADK/CBS/GNMT/MAT1A/CSAD/CTH/CDO1/BHMT
KEGG_PRION_DISEASES	KEGG_PRION_DISEASES	35	-0.559598	-1.91814	0.000686438	0.00520999	0.00376631	1641	tags=26%, list=5%, signal=25%	C8B/FYN/NCAM2/EGR1/C8A/C7/IL6/C6/C9
KEGG_NITROGEN_METABOLISM	KEGG_NITROGEN_METABOLISM	23	-0.619263	-1.9196	0.00198415	0.0123556	0.0089319	4214	tags=57%, list=12%, signal=50%	CA12/CA13/CA3/CA2/CA5B/GLUD1/CPS1/CTH/CA1/HAL/CA5A/CA4/GLS2
WP_UREA_CYCLE_AND_ASSOCIATED_PATHWAYS	WP_UREA_CYCLE_AND_ASSOCIATED_PATHWAYS	24	-0.615643	-1.92087	0.0011026	0.0076185	0.00550743	5019	tags=54%, list=14%, signal=47%	SLC25A15/ALDH4A1/NOS2/NOS1/GOT2/GLUD1/OTC/CPS1/ARG1/OAT/ASS1/GPT/GLS2
WP_ADIPOGENESIS	WP_ADIPOGENESIS	131	-0.436101	-1.92213	1.68705e-05	0.000253259	0.000183081	6703	tags=36%, list=18%, signal=29%	CEBPB/PLIN2/PPARGC1A/LPIN1/IL6ST/OSM/RORA/LIPE/EBF1/IRS2/PPARA/KLF6/LPIN2/NAMPT/MEF2C/SERPINE1/RBL2/EPAS1/PLIN1/IRS4/CEBPD/BMP4/FAS/FOXO1/IGF1/PCK2/FRZB/GATA3/LIFR/SLC2A4/EGR2/LPL/WNT5B/GADD45A/GADD45B/SFRP4/ASIP/SOCS3/SPOCK1/PTGIS/IL6/LEP/INS/CYP26A1/PCK1/BMP3/ADIPOQ
WP_ESTROGEN_RECEPTOR_PATHWAY	WP_ESTROGEN_RECEPTOR_PATHWAY	13	-0.73337	-1.92219	0.00101578	0.0070768	0.00511583	5546	tags=54%, list=15%, signal=46%	JUN/PPARA/CYP1A2/ACOX1/PDK4/ESR1/PCK1
KEGG_LINOLEIC_ACID_METABOLISM	KEGG_LINOLEIC_ACID_METABOLISM	29	-0.579802	-1.92326	0.0015798	0.0102991	0.00744522	4031	tags=52%, list=11%, signal=46%	CYP3A5/PLA2G5/PLA2G4A/CYP1A2/PLA2G12A/CYP2C18/PLA2G2A/CYP3A4/CYP2C9/CYP2J2/CYP2E1/CYP3A43/PLA2G2E/CYP2C19/CYP2C8
REACTOME_COLLAGEN_DEGRADATION	REACTOME_COLLAGEN_DEGRADATION	64	-0.493792	-1.92453	0.000369303	0.00324524	0.00234599	5138	tags=48%, list=14%, signal=42%	MMP14/PHYKPL/COL4A2/COL4A1/COL18A1/COL13A1/COL4A4/COL5A1/COL3A1/COL5A2/COL12A1/COL4A6/COL15A1/COL1A1/COL1A2/COL11A2/MMP19/COL6A2/COL8A1/COL6A1/COL17A1/ELANE/COL6A3/COL26A1/MMP2/COL14A1/COL2A1/COL6A5/COL10A1/COL6A6/COL25A1
REACTOME_LEISHMANIA_INFECTION	REACTOME_LEISHMANIA_INFECTION	308	-0.392672	-1.92682	1.33395e-08	4.73833e-07	3.42535e-07	5208	tags=28%, list=14%, signal=24%	ENTPD5/CYFIP2/IGKV1-5/NLRP3/C3/PTHLH/PTGIR/WNT5A/IGLV3-19/NT5E/IGLC3/GPR15/IGKV1D-16/IGKV2-28/IGLC2/PTGER2/IGKV3-15/ADCY4/IGKV1D-39/IGHV3-30/CYSLTR1/IGKV5-2/DPEP1/CD163/CRHR1/ADRB2/CALCRL/ADM/IGKV1-39/TSHR/GPR150/PTH2R/IGKV3-20/ADCYAP1R1/IGHV3-11/IGKV2D-28/WASF3/IGKV1-17/GNG11/DPEP3/IGLV3-21/IGHV3-33/PTGDR/GNAT3/IGHV1-2/IGKV3-11/GGT5/FYN/IGHV3-48/GPBAR1/IGKV2-30/ADCY1/RAMP3/IL10/PTH1R/POMC/MC4R/I…
REACTOME_SIGNALING_BY_PDGF	REACTOME_SIGNALING_BY_PDGF	58	-0.502579	-1.92972	0.000211723	0.0020858	0.00150783	5871	tags=36%, list=16%, signal=30%	COL4A3/THBS4/PIK3R1/COL4A2/PDGFRB/PDGFRA/COL4A1/COL4A4/COL5A1/COL3A1/COL5A2/PDGFD/COL6A2/COL6A1/COL6A3/PLG/PLAT/THBS2/COL2A1/COL6A5/COL6A6
BIOCARTA_CFTR_PATHWAY	BIOCARTA_CFTR_PATHWAY	11	-0.779501	-1.93049	0.000814858	0.00593951	0.00429368	2879	tags=27%, list=8%, signal=25%	ADRB2/ADCY1/CFTR
WP_EXTRAFOLLICULAR_B_CELL_ACTIVATION_BY_SARSCOV2	WP_EXTRAFOLLICULAR_B_CELL_ACTIVATION_BY_SARSCOV2	71	-0.490331	-1.93347	8.59588e-05	0.00101303	0.00073232	6639	tags=41%, list=18%, signal=33%	CD40LG/CD1D/CCR7/PTPRC/IL21/CD79A/CD80/TBX21/C3/SLAMF7/PRDM1/CR1/MAF/GPR183/CD82/ETS1/AICDA/FCRL5/CD69/FOXO1/CRP/IFNG/TLR4/ZEB2/IL10/CXCL12/IFNG-AS1/IL6/IRF4
PID_INTEGRIN2_PATHWAY	PID_INTEGRIN2_PATHWAY	28	-0.589664	-1.93491	0.00128843	0.00868831	0.0062808	6790	tags=54%, list=19%, signal=44%	PLAU/PROC/CD40LG/TGFBI/C3/F10/JAM3/FGG/KNG1/CCN1/VCAM1/FGB/FGA/PLAT/ITGAD
REACTOME_RA_BIOSYNTHESIS_PATHWAY	REACTOME_RA_BIOSYNTHESIS_PATHWAY	22	-0.633539	-1.93775	0.00243934	0.0143074	0.0103428	5617	tags=55%, list=15%, signal=46%	RDH11/DHRS3/DHRS4/ALDH1A3/ADH1C/RDH5/CRABP1/ALDH8A1/CYP26A1/ADH1A/ADH4/RDH16
PID_AP1_PATHWAY	PID_AP1_PATHWAY	70	-0.491745	-1.93806	0.00013528	0.00145802	0.001054	3118	tags=27%, list=9%, signal=25%	ETS1/DUSP1/ATF3/IFNG/COL1A2/CCL2/CCN1/GJA1/IL10/EGR1/FOSL1/IL6/ESR1/FOS/TH/PENK/FABP4/MT2A/FOSB
WP_VALPROIC_ACID_PATHWAY	WP_VALPROIC_ACID_PATHWAY	12	-0.751816	-1.94027	0.000521436	0.00421494	0.00304699	3245	tags=58%, list=9%, signal=53%	ACADSB/IVD/ABAT/CYP2C9/EHHADH/CYP2A6/CYP2B6
WP_TRANSCRIPTION_FACTOR_REGULATION_IN_ADIPOGENESIS	WP_TRANSCRIPTION_FACTOR_REGULATION_IN_ADIPOGENESIS	22	-0.634721	-1.94136	0.00233404	0.0138831	0.0100362	6703	tags=55%, list=18%, signal=45%	CEBPB/PPARGC1A/LPIN1/INSR/IRS2/CEBPD/FOXO1/PCK2/SLC2A4/IL6/LEP/ADIPOQ
NABA_SECRETED_FACTORS	NABA_SECRETED_FACTORS	338	-0.390835	-1.94219	6.19782e-09	2.36832e-07	1.71206e-07	4100	tags=28%, list=11%, signal=25%	FGF18/VEGFC/MST1L/CHRD/IL1RN/VWC2/AREG/INHBA/FGF2/FGF10/CCL4/INSL5/FGFBP1/CCL22/IL36A/BMP4/NRG1/FGFBP2/ISM1/SFRP2/IGF1/CX3CL1/ANGPTL5/ANGPTL2/ANGPTL4/FRZB/BMP5/IFNG/IL36B/WNT8A/FGF20/GDF7/MST1/WNT8B/HGFAC/PDGFD/CCL16/FGF3/S100A12/CCL2/IL36RN/CXCL13/FGF7/PTN/WNT5B/ANGPTL3/CHRDL1/CXCL2/CBLN1/FSTL1/IL20/CCL18/WNT11/TNFSF11/IL10/CCL14/WNT9B/IL36G/CCL23/IL17A/SFRP4/ANGPT4/FGF8/ANGPTL6/CRNN/CBLN2/C1QTN…
REACTOME_GLYOXYLATE_METABOLISM_AND_GLYCINE_DEGRADATION	REACTOME_GLYOXYLATE_METABOLISM_AND_GLYCINE_DEGRADATION	31	-0.58012	-1.94374	0.000846505	0.00611591	0.0044212	5074	tags=52%, list=14%, signal=44%	GCSH/DDO/GLDC/ALDH4A1/GRHPR/GNMT/PXMP2/DBT/DAO/GOT2/HOGA1/BCKDHB/AGXT/PRODH2/HAO1/AGXT2
WP_GLYOXYLATE_METABOLISM	WP_GLYOXYLATE_METABOLISM	11	-0.78551	-1.94537	0.000668271	0.00510326	0.00368915	6609	tags=91%, list=18%, signal=74%	SLC26A1/ALDH4A1/GRHPR/PXMP2/DAO/GOT2/HOGA1/AGXT/PRODH2/HAO1
REACTOME_RESPONSE_TO_ELEVATED_PLATELET_CYTOSOLIC_CA2	REACTOME_RESPONSE_TO_ELEVATED_PLATELET_CYTOSOLIC_CA2	132	-0.440701	-1.94799	6.73016e-06	0.000113916	8.235e-05	4291	tags=31%, list=12%, signal=28%	SERPINA3/VEGFC/F13A1/SRGN/SERPINE1/GAS6/APOH/SERPINF2/CDC37L1/SERPINA1/PROS1/PRKCG/CD36/ITIH3/ECM1/IGF1/FGG/TIMP3/SERPINA4/TF/ORM1/SERPING1/KNG1/MMRN1/FGB/AHSG/PLG/ALB/FGA/HRG/SELP/VWF/ORM2/SPP2/ISLR/A1BG/CLEC3B/APOA1/PCDH7/PPBP/VEGFD
REACTOME_NGF_STIMULATED_TRANSCRIPTION	REACTOME_NGF_STIMULATED_TRANSCRIPTION	39	-0.551105	-1.94936	0.000288575	0.00266588	0.00192717	4033	tags=28%, list=11%, signal=25%	F3/TRIB1/ID2/EGR2/ARC/EGR1/FOSL1/EGR3/FOS/FOSB/ASCL1
REACTOME_O_GLYCOSYLATION_OF_TSR_DOMAIN_CONTAINING_PROTEINS	REACTOME_O_GLYCOSYLATION_OF_TSR_DOMAIN_CONTAINING_PROTEINS	39	-0.551842	-1.95197	0.000271217	0.00254279	0.00183819	4567	tags=41%, list=13%, signal=36%	ADAMTSL2/ADAMTSL1/ADAMTS12/ADAMTS16/SPON1/ADAMTS17/SSPOP/ADAMTS4/ADAMTS18/ADAMTS2/ADAMTSL3/CFP/ADAMTS1/ADAMTS15/THSD7B/THBS2
WP_BIOMARKERS_FOR_UREA_CYCLE_DISORDERS	WP_BIOMARKERS_FOR_UREA_CYCLE_DISORDERS	12	-0.756407	-1.95212	0.000462087	0.00389761	0.00281759	3785	tags=67%, list=10%, signal=60%	F10/F7/GATM/OTC/ARG1/ASS1/GPT/GLS2
REACTOME_FGFRL1_MODULATION_OF_FGFR1_SIGNALING	REACTOME_FGFRL1_MODULATION_OF_FGFR1_SIGNALING	13	-0.744844	-1.95227	0.000704093	0.00528489	0.00382046	5075	tags=54%, list=14%, signal=46%	FGF5/FGF18/FGF2/FGF10/FGF3/FGF8/FGF23
PID_ATF2_PATHWAY	PID_ATF2_PATHWAY	59	-0.507065	-1.95255	0.000262389	0.00247844	0.00179167	4316	tags=32%, list=12%, signal=28%	NOS2/PDGFRA/JDP2/DUSP10/HBG2/DUSP1/ATF3/IFNG/ARG1/GADD45A/SOCS3/MMP2/IL6/INS/ESR1/SELE/FOS/TH/SERPINB5
BIOCARTA_EXTRINSIC_PATHWAY	BIOCARTA_EXTRINSIC_PATHWAY	13	-0.745008	-1.95269	0.000695454	0.00523658	0.00378553	4033	tags=77%, list=11%, signal=68%	PROC/F3/F2/F2R/F10/F7/PROS1/FGG/FGB/FGA
WP_FOXA2_PATHWAY	WP_FOXA2_PATHWAY	21	-0.646349	-1.95297	0.000978517	0.00685984	0.00495899	5408	tags=48%, list=15%, signal=41%	IRS2/GSTM2/APOB/GSTA1/FOXO1/GSTA2/SLCO1B1/MTTP/SLC27A5/INS
KEGG_TRYPTOPHAN_METABOLISM	KEGG_TRYPTOPHAN_METABOLISM	40	-0.551197	-1.95625	0.000583346	0.0046116	0.00333374	4403	tags=50%, list=12%, signal=44%	HADH/AOX1/MAOA/MAOB/ALDH7A1/ACMSD/CAT/GCDH/TDO2/ACAT1/CYP1A2/KMO/HAAO/ALDH2/OGDHL/EHHADH/INMT/IDO2/AADAT/AOC1
WP_FATTY_ACID_BETAOXIDATION	WP_FATTY_ACID_BETAOXIDATION	34	-0.574224	-1.95727	0.00046841	0.00393777	0.00284662	7532	tags=59%, list=21%, signal=47%	ECHS1/HADHB/HADH/LIPE/CPT1A/LIPF/ACSL6/ACADS/DECR1/CPT2/SLC25A20/ACSL5/GCDH/ACAT1/GK/ACADL/ACADM/LIPC/LPL/ACSL1
REACTOME_ECM_PROTEOGLYCANS	REACTOME_ECM_PROTEOGLYCANS	76	-0.489014	-1.95839	6.01562e-05	0.000732918	0.000529827	5008	tags=45%, list=14%, signal=39%	SPARC/MATN3/HSPG2/COL4A2/ASPN/COL4A1/SERPINE1/NCAM1/TNN/COL4A4/COL5A1/COL3A1/TNR/COL5A2/COL4A6/COL1A1/LAMA2/COL1A2/ITGA8/LUM/VCAN/ITGA9/PTPRS/COL6A2/COL6A1/COL6A3/LRP4/NCAN/TNC/DCN/TNXB/COL2A1/COL6A5/COL6A6
REACTOME_PLASMA_LIPOPROTEIN_ASSEMBLY	REACTOME_PLASMA_LIPOPROTEIN_ASSEMBLY	19	-0.659823	-1.95871	0.00096187	0.00679506	0.00491216	4428	tags=47%, list=12%, signal=42%	SAR1B/ZDHHC8/ABCA1/APOB/APOC3/APOC1/APOA4/MTTP/APOA1
BIOCARTA_PLATELETAPP_PATHWAY	BIOCARTA_PLATELETAPP_PATHWAY	14	-0.733918	-1.95878	0.000758768	0.00559536	0.0040449	6790	tags=86%, list=19%, signal=70%	PLAU/COL4A3/COL4A2/COL4A1/F2/SERPINE1/COL4A4/COL4A6/PLG/PLAT/F11/F9
REACTOME_DISEASES_OF_CARBOHYDRATE_METABOLISM	REACTOME_DISEASES_OF_CARBOHYDRATE_METABOLISM	33	-0.578215	-1.95969	0.000614388	0.00480016	0.00347004	5141	tags=27%, list=14%, signal=23%	EPM2A/GYG2/HYAL1/KHK/SLC37A4/DCXR/ALDOB/GYS2/SI
WP_7OXOC_AND_7BETAHC_PATHWAYS	WP_7OXOC_AND_7BETAHC_PATHWAYS	27	-0.603844	-1.96016	0.000481301	0.00395195	0.00285687	5137	tags=41%, list=14%, signal=35%	ACOT2/ACOT6/ACOX2/CYP7A1/SLC27A2/AMACR/SCP2/BAAT/EPHX2/SLC27A5/ACOT12
WP_LEUCINE_ISOLEUCINE_AND_VALINE_METABOLISM	WP_LEUCINE_ISOLEUCINE_AND_VALINE_METABOLISM	24	-0.628342	-1.9605	0.000634981	0.00491233	0.00355113	7614	tags=67%, list=21%, signal=53%	MCCC1/ECHS1/HIBCH/MCCC2/MLYCD/AUH/HIBADH/PCCA/DBT/ACADSB/IVD/ACAT1/MMUT/BCKDHB/HMGCLL1/ALDH6A1
KEGG_ECM_RECEPTOR_INTERACTION	KEGG_ECM_RECEPTOR_INTERACTION	83	-0.479475	-1.96398	5.25494e-05	0.000662648	0.00047903	7547	tags=48%, list=21%, signal=38%	ITGA4/SDC1/LAMB2/ITGA11/SDC4/LAMA3/CHAD/THBS4/LAMC3/HSPG2/COL4A2/COL4A1/TNN/ITGA1/COL4A4/COL5A1/CD36/COL3A1/TNR/COL5A2/COL4A6/COL1A1/LAMA2/COL1A2/COL11A2/ITGA8/ITGA9/COL6A2/COL6A1/ITGA10/COL6A3/GP5/TNC/VWF/THBS2/TNXB/COL2A1/GP9/GP6/COL6A6
BIOCARTA_COMP_PATHWAY	BIOCARTA_COMP_PATHWAY	19	-0.664582	-1.97284	0.000763121	0.00561106	0.00405624	5154	tags=53%, list=14%, signal=45%	CFB/C3/C1S/MBL2/MASP1/C1R/C8A/C7/C6/C9
WP_COMPLEMENT_SYSTEM_IN_NEURONAL_DEVELOPMENT_AND_PLASTICITY	WP_COMPLEMENT_SYSTEM_IN_NEURONAL_DEVELOPMENT_AND_PLASTICITY	105	-0.459477	-1.97397	1.39612e-05	0.000217346	0.00015712	5154	tags=30%, list=14%, signal=25%	CFB/CX3CR1/C3/FASLG/AXL/ATP11C/CR1/C1S/GAS6/PROS1/MBL2/C5AR1/FAS/CX3CL1/COLEC11/IFNG/MASP1/SERPING1/C1R/C8B/CFP/PLSCR4/MBL1P/CFI/C8A/C7/C6/C9/COLEC10/FCN2/FCN3
KEGG_GLYCOSAMINOGLYCAN_BIOSYNTHESIS_CHONDROITIN_SULFATE	KEGG_GLYCOSAMINOGLYCAN_BIOSYNTHESIS_CHONDROITIN_SULFATE	22	-0.646219	-1.97653	0.00158039	0.0102991	0.00744522	3730	tags=32%, list=10%, signal=29%	CHSY1/CSGALNACT1/XYLT1/CHST7/DSE/CHSY3/B3GAT1
REACTOME_CHYLOMICRON_REMODELING	REACTOME_CHYLOMICRON_REMODELING	10	-0.821592	-1.97865	0.000257216	0.00244224	0.0017655	3288	tags=70%, list=9%, signal=64%	APOB/APOA5/APOC3/LPL/GPIHBP1/APOA4/APOA1
REACTOME_PI_3K_CASCADE_FGFR1	REACTOME_PI_3K_CASCADE_FGFR1	21	-0.654995	-1.9791	0.000802645	0.00586745	0.00424159	5075	tags=57%, list=14%, signal=49%	FGFR1/FGF1/FGF5/PIK3R1/FGF2/FGF10/GAB1/FGF20/FGF3/FGF8/KL/FGF23
REACTOME_PEROXISOMAL_LIPID_METABOLISM	REACTOME_PEROXISOMAL_LIPID_METABOLISM	29	-0.597583	-1.98224	0.000743067	0.00549751	0.00397416	7593	tags=59%, list=21%, signal=46%	PHYH/NUDT7/ECI2/CROT/ACOT6/MLYCD/PECR/ACBD4/ACOX2/SLC27A2/ACOX1/ACOXL/AMACR/SCP2/ACAA1/EHHADH/HAO2
WP_NUCLEAR_RECEPTORS_METAPATHWAY	WP_NUCLEAR_RECEPTORS_METAPATHWAY	314	-0.403449	-1.98363	2.46927e-09	1.00443e-07	7.26107e-08	5595	tags=34%, list=15%, signal=29%	PRRG4/JUN/IL11/CPT1A/IRS2/SLC6A3/PPARA/SULT1A1/GSTM2/SEC14L1/ETNK2/KAT2B/SLC2A14/TGFBR2/SLC5A3/SLC6A1/BHLHE40/CAVIN2/CYP3A5/FGD4/MGST2/SRGN/CPT2/SULT2A1/EPB41L4B/CES5A/STOM/IP6K3/SERPINA1/FGFBP1/SLC39A8/GSTA1/NRG1/APOA5/CES4A/FOXO1/SLC6A19/CYP7A1/SLC2A3/CYP1A2/ANGPTL4/ABCB4/SLC39A14/GSTA2/PLTP/ACADM/SLC5A4/IFNG/EPHA3/ACOX1/ABHD2/PDK4/ABCG8/CES3/CCL2/SLC2A4/SLC6A17/APOC3/SPRY1/GSTA5/GSTM1/TGFBR3/S…
REACTOME_FOXO_MEDIATED_TRANSCRIPTION_OF_OXIDATIVE_STRESS_METABOLIC_AND_NEURONAL_GENES	REACTOME_FOXO_MEDIATED_TRANSCRIPTION_OF_OXIDATIVE_STRESS_METABOLIC_AND_NEURONAL_GENES	29	-0.598903	-1.98662	0.000717296	0.00536801	0.00388054	3033	tags=34%, list=8%, signal=32%	CAT/FOXO1/ABCA6/IGFBP1/POMC/INS/PCK1/TRIM63/GCK/PLXNA4
REACTOME_HDL_REMODELING	REACTOME_HDL_REMODELING	10	-0.828863	-1.99616	0.000175294	0.00178262	0.00128866	3439	tags=70%, list=9%, signal=63%	LIPG/PLTP/APOC3/ALB/CETP/APOA1/LCAT
WP_SPINAL_CORD_INJURY	WP_SPINAL_CORD_INJURY	117	-0.460424	-2.00232	2.63661e-06	4.94561e-05	3.57519e-05	6101	tags=40%, list=17%, signal=34%	PPP3CA/GFAP/EFNB2/NOX4/RTN4/LTB4R/VIM/NOS2/COL4A1/NOS1/CCR2/RGMA/PLA2G5/MAG/NR4A1/SLIT3/ANXA1/EPHA4/MIR23B/ZFP36/IFNG/RHOB/ARG1/XYLT1/VCAN/PTPRZ1/PLA2G2A/TLR4/CCL2/OMG/IL1R1/NCAN/AQP1/ROS1/CXCL2/GADD45A/GJA1/SELP/SLIT2/AQP4/EGR1/PTGS2/COL2A1/IL6/LEP/BDNF/FOS
REACTOME_PI_3K_CASCADE_FGFR2	REACTOME_PI_3K_CASCADE_FGFR2	23	-0.648332	-2.00971	0.000585136	0.0046116	0.00333374	5075	tags=48%, list=14%, signal=41%	FGF5/PIK3R1/FGF18/FGF2/FGF10/GAB1/FGF20/FGF3/FGF7/FGF8/FGF23
REACTOME_FGFR2_LIGAND_BINDING_AND_ACTIVATION	REACTOME_FGFR2_LIGAND_BINDING_AND_ACTIVATION	20	-0.668005	-2.01092	0.000393868	0.00343715	0.00248472	5075	tags=55%, list=14%, signal=47%	FGF5/FGF18/FGF2/FGF10/FGFBP1/FGFBP2/FGF20/FGF3/FGF7/FGF8/FGF23
WP_KYNURENINE_PATHWAY_AND_LINKS_TO_CELL_SENESCENCE	WP_KYNURENINE_PATHWAY_AND_LINKS_TO_CELL_SENESCENCE	23	-0.651519	-2.01959	0.000482632	0.00395195	0.00285687	4000	tags=43%, list=11%, signal=39%	NOS1/ACMSD/FOXO1/TDO2/IFNG/KMO/TLR4/HAAO/IDO2/AADAT
REACTOME_METABOLISM_OF_AMINO_ACIDS_AND_DERIVATIVES	REACTOME_METABOLISM_OF_AMINO_ACIDS_AND_DERIVATIVES	372	-0.404581	-2.02138	1e-10	5.73182e-09	4.14354e-09	5079	tags=26%, list=14%, signal=22%	PHYKPL/DDO/GLDC/SLC25A15/OAZ2/ALDH4A1/SLC25A2/BHMT2/GRHPR/SERINC1/CBS/SUOX/MCCC2/ALDH7A1/AUH/PAH/HIBADH/GNMT/SHMT1/NAALAD2/PXMP2/ACMSD/DIO2/DBT/SDS/MAT1A/ACADSB/SEPSECS/CSAD/GCAT/DAO/RIMKLB/GCDH/TDO2/DIO1/IVD/ACAT1/SARDH/AMDHD1/ADI1/GOT2/QDPR/HOGA1/GATM/GLUD1/BCKDHB/OTC/CPS1/HDC/ARG2/ARG1/KMO/AGXT/OAT/CTH/AASS/ASS1/HAAO/GADL1/HAL/TYR/SAT1/PPM1K/HPD/PRODH2/CDO1/DMGDH/HAO1/SLC6A12/FTCD/INMT/ALDH6A1…
REACTOME_PLATELET_ACTIVATION_SIGNALING_AND_AGGREGATION	REACTOME_PLATELET_ACTIVATION_SIGNALING_AND_AGGREGATION	260	-0.416103	-2.02263	6.3817e-09	2.40219e-07	1.73654e-07	5204	tags=28%, list=14%, signal=25%	ENDOD1/PECAM1/RASGRP2/TBXA2R/SPARC/PIK3R1/SERPINA3/PRKCQ/ADRA2B/VEGFC/F2/PIK3R3/F13A1/SRGN/F2R/SERPINE1/GAS6/APOH/SERPINF2/CDC37L1/RAPGEF4/SERPINA1/PRKCH/PROS1/PRKCG/CD36/RAPGEF3/PLA2G4A/ITIH3/ECM1/IGF1/PRKCE/ABHD6/FGG/TIMP3/SERPINA4/COL1A1/TF/P2RY12/ADRA2A/ORM1/RHOB/COL1A2/SERPING1/KNG1/MMRN1/GNG11/FGB/AHSG/GNAT3/PDPN/PLG/FYN/GP5/ALB/FGA/HRG/SELP/VWF/MPIG6B/F2RL3/ORM2/GNA14/SPP2/ISLR/A1BG/GP9/CL…
REACTOME_ARACHIDONIC_ACID_METABOLISM	REACTOME_ARACHIDONIC_ACID_METABOLISM	59	-0.52551	-2.02357	8.82704e-05	0.00103064	0.000745051	3281	tags=36%, list=9%, signal=32%	DPEP1/PLA2G4A/CYP1A2/PON1/PON3/CYP4F3/DPEP3/GGT5/CYP2C9/CYP4F2/CYP2J2/EPHX2/HPGD/CYP4B1/PTGS2/CYP4A11/PTGIS/CYP2C19/CYP2C8/CYP4A22/CYP8B1
WP_PREGNANE_X_RECEPTOR_PATHWAY	WP_PREGNANE_X_RECEPTOR_PATHWAY	32	-0.6007	-2.0301	0.000327629	0.0029405	0.00212569	4031	tags=38%, list=11%, signal=33%	CYP3A5/SULT2A1/FOXO1/GSTA2/CYP3A4/CYP4F12/CYP2C9/SLCO1B1/NR1I2/CYP2A6/CYP2C19/CYP2B6
WP_CONSTITUTIVE_ANDROSTANE_RECEPTOR_PATHWAY	WP_CONSTITUTIVE_ANDROSTANE_RECEPTOR_PATHWAY	31	-0.606047	-2.03061	0.000268418	0.00252593	0.001826	7628	tags=48%, list=21%, signal=38%	UGT1A1/NR1I3/PPARGC1A/SULT1A1/CYP3A5/SULT2A1/FOXO1/GSTA2/CYP3A4/CYP2C9/EHHADH/CYP4A11/CYP2A6/CYP2C19/CYP2B6
REACTOME_DEFECTS_OF_CONTACT_ACTIVATION_SYSTEM_CAS_AND_KALLIKREIN_KININ_SYSTEM_KKS	REACTOME_DEFECTS_OF_CONTACT_ACTIVATION_SYSTEM_CAS_AND_KALLIKREIN_KININ_SYSTEM_KKS	15	-0.738016	-2.03176	0.000161161	0.00166577	0.00120419	5087	tags=67%, list=14%, signal=57%	F12/F2/F10/SERPING1/GP5/VWF/F11/KLKB1/GP9/F9
WP_PPARALPHA_PATHWAY	WP_PPARALPHA_PATHWAY	26	-0.639916	-2.03452	0.000343936	0.00306504	0.00221572	5459	tags=58%, list=15%, signal=49%	CPT1A/PPARA/CPT2/APOA5/CYP7A1/PLTP/ACADM/APOC3/SCP2/ACAA1/EHHADH/FABP1/CYP4A11/APOA1/CYP8B1
REACTOME_AMINE_LIGAND_BINDING_RECEPTORS	REACTOME_AMINE_LIGAND_BINDING_RECEPTORS	42	-0.564348	-2.03469	0.000223549	0.00216843	0.00156756	4716	tags=43%, list=13%, signal=37%	GPR143/CHRM5/ADRA2B/CHRM4/DRD2/ADRB2/HTR2B/ADRA1B/ADRA2A/HTR2A/HTR7/DRD1/ADRB1/HRH2/ADRA1A/HTR1D/DRD5/CHRM2
WP_METABOLIC_PATHWAY_OF_LDL_HDL_AND_TG_INCLUDING_DISEASES	WP_METABOLIC_PATHWAY_OF_LDL_HDL_AND_TG_INCLUDING_DISEASES	17	-0.724207	-2.04228	0.000125345	0.00137444	0.000993585	4812	tags=59%, list=13%, signal=51%	LDLR/ABCA1/LIPG/APOB/LIPC/LPL/MTTP/CETP/APOA1/LCAT
REACTOME_NITRIC_OXIDE_STIMULATES_GUANYLATE_CYCLASE	REACTOME_NITRIC_OXIDE_STIMULATES_GUANYLATE_CYCLASE	22	-0.669313	-2.04716	0.000560413	0.00445856	0.0032231	5570	tags=59%, list=15%, signal=50%	KCNMB2/NOS2/KCNMA1/PDE5A/NOS1/PDE1A/PDE1B/PDE10A/GUCY1A2/PRKG1/IRAG1/PDE11A/PDE2A
KEGG_PROPANOATE_METABOLISM	KEGG_PROPANOATE_METABOLISM	33	-0.604658	-2.04931	0.00014115	0.00150202	0.00108581	7601	tags=55%, list=21%, signal=43%	MCEE/SUCLA2/ECHS1/HIBCH/ACSS3/MLYCD/ALDH7A1/PCCA/SUCLG2P2/ACACB/ACAT1/MMUT/ACADM/SUCLG2/ABAT/ALDH2/EHHADH/ALDH6A1
WP_GLYCOLYSIS_AND_GLUCONEOGENESIS	WP_GLYCOLYSIS_AND_GLUCONEOGENESIS	43	-0.568839	-2.04996	0.000109453	0.00121603	0.000879072	2839	tags=26%, list=8%, signal=24%	MPC1/SLC2A3/GOT2/PC/SLC2A4/SLC2A2/ALDOB/FBP1/PCK1/GCK/ENO3
REACTOME_SYNTHESIS_OF_BILE_ACIDS_AND_BILE_SALTS_VIA_24_HYDROXYCHOLESTEROL	REACTOME_SYNTHESIS_OF_BILE_ACIDS_AND_BILE_SALTS_VIA_24_HYDROXYCHOLESTEROL	14	-0.768151	-2.05015	0.000198817	0.00199767	0.00144412	2350	tags=64%, list=6%, signal=60%	AKR1C4/SLC27A2/AMACR/CYP46A1/CYP39A1/SLC27A5/PTGIS/CYP8B1/AKR1D1
REACTOME_GPVI_MEDIATED_ACTIVATION_CASCADE	REACTOME_GPVI_MEDIATED_ACTIVATION_CASCADE	35	-0.598783	-2.05246	0.00011292	0.0012436	0.000899002	2212	tags=29%, list=6%, signal=27%	PIK3R1/PIK3R3/COL1A1/RHOB/COL1A2/PDPN/FYN/MPIG6B/GP6/CLEC1B
REACTOME_EICOSANOID_LIGAND_BINDING_RECEPTORS	REACTOME_EICOSANOID_LIGAND_BINDING_RECEPTORS	15	-0.746438	-2.05494	0.000107797	0.00120829	0.000873473	5395	tags=73%, list=15%, signal=62%	LTB4R/TBXA2R/PTGIR/PTGER2/LTB4R2/CYSLTR1/PTGER1/OXER1/PTGDR/GPR17/PTGER3
WP_COMPLEMENT_ACTIVATION	WP_COMPLEMENT_ACTIVATION	22	-0.672436	-2.05672	0.000482218	0.00395195	0.00285687	5154	tags=50%, list=14%, signal=43%	CFB/C3/C1S/MASP1/C1R/C8B/CFP/C8A/C7/C6/C9
REACTOME_ASSEMBLY_OF_ACTIVE_LPL_AND_LIPC_LIPASE_COMPLEXES	REACTOME_ASSEMBLY_OF_ACTIVE_LPL_AND_LIPC_LIPASE_COMPLEXES	19	-0.693228	-2.05787	0.000255271	0.00243861	0.00176287	3374	tags=47%, list=9%, signal=43%	CREB3L3/APOA5/ANGPTL4/PCSK6/LIPC/LPL/ANGPTL3/GPIHBP1/APOA4
WP_FAMILIAL_HYPERLIPIDEMIA_TYPE_4	WP_FAMILIAL_HYPERLIPIDEMIA_TYPE_4	22	-0.673903	-2.0612	0.000482218	0.00395195	0.00285687	2937	tags=55%, list=8%, signal=50%	APOA5/FAS/PLTP/LIPC/LPL/GPIHBP1/APOA4/MTTP/CETP/APOA1/LCAT/GCK
REACTOME_SIGNALING_BY_THE_B_CELL_RECEPTOR_BCR	REACTOME_SIGNALING_BY_THE_B_CELL_RECEPTOR_BCR	166	-0.455417	-2.06694	6.50213e-08	1.90679e-06	1.37842e-06	4439	tags=22%, list=12%, signal=19%	IGLV3-19/IGLC3/IGKV1D-16/IGKV2-28/IGLC2/IGKV3-15/IGKV1D-39/IGHV3-30/IGKV5-2/IGHM/IGKV1-39/IGKV3-20/IGHV3-11/IGKV2D-28/IGKV1-17/IGLV3-21/IGHV3-33/IGHV1-2/IGKV3-11/FYN/IGHV3-48/IGKV2-30/IGHV3-7/IGLV2-8/IGKV3D-20/IGKV1-33/IGLV3-1/IGLV2-14/IGHV3-23/IGHV4-39/IGKV1D-33/IGLV3-27/IGLV2-11/IGLV3-25/IGHV3-53/IGKV2D-30
WP_EICOSANOID_METABOLISM_VIA_CYCLOOXYGENASES_COX	WP_EICOSANOID_METABOLISM_VIA_CYCLOOXYGENASES_COX	31	-0.616897	-2.06696	0.000133549	0.00144554	0.00104498	5035	tags=52%, list=14%, signal=45%	TBXA2R/PTGIR/PLA2G5/ACOX2/PLA2G4A/ACOX1/PTGDR/CYP4F12/ACAA1/CYP4F2/EHHADH/HPGD/PTGS2/CYP4A11/PTGIS/CYP4A22
NABA_PROTEOGLYCANS	NABA_PROTEOGLYCANS	35	-0.603965	-2.07022	8.23642e-05	0.000979823	0.000708316	5955	tags=57%, list=16%, signal=48%	CHAD/PODNL1/BGN/PRG4/HSPG2/PRG3/ASPN/SRGN/KERA/PRELP/LUM/VCAN/NCAN/PODN/DCN/PRG2/OMD/SPOCK1/OGN/SPOCK3
WP_HEART_DEVELOPMENT	WP_HEART_DEVELOPMENT	46	-0.56042	-2.07146	0.000155936	0.0016184	0.00116994	4297	tags=30%, list=12%, signal=27%	BHLHE40/FOXC1/VEGFC/MEF2C/SMYD1/FGF10/BMP4/IRX4/MIR145/FGF8/HAND2/TBX20/NKX2-5/BMP10
PID_HNF3B_PATHWAY	PID_HNF3B_PATHWAY	44	-0.571396	-2.07543	9.4175e-05	0.00107959	0.000780436	3150	tags=36%, list=9%, signal=33%	F2/CEBPD/BDH1/ACADM/NKX2-1/IGFBP1/ALB/TTR/FOXF1/SLC2A2/ALDOB/APOA1/INS/TAT/PCK1/GCK
REACTOME_FC_EPSILON_RECEPTOR_FCERI_SIGNALING	REACTOME_FC_EPSILON_RECEPTOR_FCERI_SIGNALING	186	-0.450888	-2.07769	2.47828e-08	8.17371e-07	5.90879e-07	5611	tags=24%, list=15%, signal=21%	IGHV4-34/JUN/UBE2V1/RASGRP2/IGKV1-5/PIK3R1/IGLV3-19/IGLC3/PRKCQ/IGKV1D-16/IGKV2-28/IGLC2/ITK/IGKV3-15/IGKV1D-39/IGHV3-30/IGKV5-2/IGKV1-39/IGKV3-20/IGHV3-11/IGKV2D-28/IGKV1-17/IGLV3-21/IGHV3-33/IGHV1-2/IGKV3-11/FYN/IGHV3-48/IGKV2-30/IGHV3-7/IGLV2-8/IGKV3D-20/MAPK10/IGKV1-33/IGLV3-1/IGLV2-14/IGHV3-23/IGHV4-39/IGKV1D-33/IGLV3-27/IGLV2-11/FOS/IGLV3-25/IGHV3-53/IGKV2D-30
REACTOME_CYP2E1_REACTIONS	REACTOME_CYP2E1_REACTIONS	11	-0.840729	-2.08212	3.24976e-05	0.000447862	0.00032376	1263	tags=73%, list=3%, signal=70%	CYP2C9/CYP2E1/CYP2A6/CYP2C19/CYP2C8/CYP2B6/CYP2A7/CYP2A13
REACTOME_DRUG_ADME	REACTOME_DRUG_ADME	97	-0.492861	-2.08472	1.34263e-06	2.75294e-05	1.99011e-05	3659	tags=40%, list=10%, signal=36%	SULT2A1/NAT1/SLC16A1/GSTA1/BCHE/UGT2A3/PON1/GSTA2/UGT2B15/PON3/ACSM2B/GSTM1/SLCO2B1/CYP3A4/GGT5/SLCO1B3/ALB/CYP2C9/CYP2E1/SLC22A2/ACSM5/SLCO1B1/SLC22A7/XDH/UGT2B17/UGT2B7/GLYATL1/SLC22A1/CYP2C19/UGT2B10/SULT1E1/ACSM2A/ADH1A/CYP2C8/PCK1/GLYAT/UGT2A1/NAT2/GLYATL3
WP_FARNESOID_X_RECEPTOR_PATHWAY	WP_FARNESOID_X_RECEPTOR_PATHWAY	19	-0.705966	-2.09569	0.000137681	0.00147758	0.00106814	3659	tags=63%, list=10%, signal=57%	PPARGC1A/IRS2/SULT2A1/IP6K3/CYP7A1/ABCB4/SLCO2B1/CYP3A4/BAAT/SLC10A1/SLC27A5/CYP8B1
WP_FAMILIAL_HYPERLIPIDEMIA_TYPE_5	WP_FAMILIAL_HYPERLIPIDEMIA_TYPE_5	15	-0.762559	-2.09932	5.31054e-05	0.000666268	0.000481646	2937	tags=80%, list=8%, signal=74%	LRP1/SEL1L/LDLR/APOA5/PLTP/LIPC/LPL/GPIHBP1/APOA4/CETP/APOA1/LCAT
PID_SYNDECAN_1_PATHWAY	PID_SYNDECAN_1_PATHWAY	46	-0.567993	-2.09945	0.000108619	0.00121211	0.000876234	4034	tags=43%, list=11%, signal=39%	COL4A1/COL13A1/COL4A4/COL5A1/COL3A1/COL5A2/COL12A1/COL4A6/COL15A1/COL1A1/COL1A2/COL11A2/COL6A2/COL8A1/COL6A1/COL17A1/COL6A3/COL14A1/COL2A1/COL10A1
REACTOME_ASPIRIN_ADME	REACTOME_ASPIRIN_ADME	44	-0.578767	-2.1022	5.4353e-05	0.000675263	0.000488148	2640	tags=50%, list=7%, signal=46%	SLC16A1/BCHE/UGT2A3/UGT2B15/ACSM2B/SLCO2B1/CYP3A4/ALB/CYP2C9/CYP2E1/ACSM5/SLC22A7/UGT2B17/UGT2B7/GLYATL1/CYP2C19/UGT2B10/ACSM2A/CYP2C8/GLYAT/UGT2A1/GLYATL3
REACTOME_INSULIN_PROCESSING	REACTOME_INSULIN_PROCESSING	27	-0.649664	-2.10889	8.91865e-05	0.00103654	0.000749314	2663	tags=26%, list=7%, signal=24%	CPE/MYRIP/KIF5C/PCSK2/INS/CLTRN/PCSK1
PID_INTEGRIN1_PATHWAY	PID_INTEGRIN1_PATHWAY	66	-0.541403	-2.10996	1.05757e-05	0.000169886	0.000122811	7547	tags=56%, list=21%, signal=45%	ITGA4/LAMB2/ITGA11/PLAU/LAMA3/COL4A3/CD14/TGFBI/CD81/COL4A1/COL18A1/F13A1/ITGA1/COL4A4/COL5A1/COL3A1/COL5A2/COL4A6/FGG/COL1A1/FBN1/LAMA2/COL1A2/COL11A2/ITGA8/ITGA9/COL6A2/COL6A1/ITGA10/VCAM1/FGB/COL6A3/FGA/TNC/JAM2/THBS2/COL2A1
REACTOME_PLATELET_ADHESION_TO_EXPOSED_COLLAGEN	REACTOME_PLATELET_ADHESION_TO_EXPOSED_COLLAGEN	14	-0.791245	-2.11178	6.50361e-05	0.00078479	0.000567326	3323	tags=64%, list=9%, signal=58%	ITGA1/COL1A1/COL1A2/ITGA10/FYN/GP5/VWF/GP9/GP6
WP_STATIN_INHIBITION_OF_CHOLESTEROL_PRODUCTION	WP_STATIN_INHIBITION_OF_CHOLESTEROL_PRODUCTION	31	-0.632721	-2.11998	5.24119e-05	0.000662648	0.00047903	4812	tags=55%, list=13%, signal=48%	LDLR/ABCA1/APOB/APOA5/CYP7A1/PLTP/ABCG8/APOC3/LIPC/LPL/APOC1/ABCG5/APOA4/MTTP/CETP/APOA1/LCAT
WP_METAPATHWAY_BIOTRANSFORMATION_PHASE_I_AND_II	WP_METAPATHWAY_BIOTRANSFORMATION_PHASE_I_AND_II	183	-0.463457	-2.12854	2.3741e-09	9.81555e-08	7.09568e-08	4413	tags=37%, list=12%, signal=32%	CYP2U1/AKR1C4/KCNAB1/HS3ST3B1/UGT1A3/CYP3A5/MGST2/SULT2A1/CYP7B1/AKR7A3/GSTA1/CYP11A1/CYP7A1/UGT2A3/CYP1A2/HS6ST3/CYP27C1/GSTA2/UGT2B15/SULT4A1/CYP4F3/CYP2C18/CHST5/SULT1B1/CHST7/GSTA5/GSTM1/CYP3A4/CYP4X1/CYP46A1/BAAT/CYP4F12/CYP2C9/CYP4F2/CYP39A1/CYP2J2/CYP2E1/EPHX2/CYP4B1/INMT/NNMT/UGT2B17/CYP4V2/FMO2/CYP3A43/UGT2B7/GSTZ1/GLYATL1/CYP2A6/GSTM5/HS3ST2/CYP2C19/SULT1E1/CYP4Z1/CYP26A1/CYP2C8/CHST8/C…
REACTOME_ETHANOL_OXIDATION	REACTOME_ETHANOL_OXIDATION	12	-0.825418	-2.13022	1.64155e-05	0.000247903	0.000179209	1404	tags=50%, list=4%, signal=48%	ALDH2/ADH1C/ADH6/ADH1A/ADH1B/ADH4
REACTOME_ERYTHROCYTES_TAKE_UP_CARBON_DIOXIDE_AND_RELEASE_OXYGEN	REACTOME_ERYTHROCYTES_TAKE_UP_CARBON_DIOXIDE_AND_RELEASE_OXYGEN	13	-0.812905	-2.13065	2.51552e-05	0.000358427	0.000259107	2711	tags=69%, list=7%, signal=64%	CA2/CA1/AQP1/RHAG/HBA1/HBB/CA4/HBA2/SLC4A1
WP_MONOAMINE_GPCRS	WP_MONOAMINE_GPCRS	33	-0.630152	-2.13572	3.49414e-05	0.000469164	0.00033916	4335	tags=52%, list=12%, signal=45%	CHRM5/ADRA2B/CHRM4/DRD2/ADRB2/HTR2B/ADRA1B/ADRA2A/HTR2A/HTR7/DRD1/ADRB1/HRH2/ADRA1A/HTR1D/DRD5/CHRM2
BIOCARTA_FIBRINOLYSIS_PATHWAY	BIOCARTA_FIBRINOLYSIS_PATHWAY	12	-0.833294	-2.15055	1.0997e-05	0.000175534	0.000126894	3978	tags=83%, list=11%, signal=74%	F2/F13A1/F2R/SERPINE1/FGG/CPB2/FGB/PLG/FGA/PLAT
KEGG_ARGININE_AND_PROLINE_METABOLISM	KEGG_ARGININE_AND_PROLINE_METABOLISM	54	-0.56404	-2.15223	1.32716e-05	0.000209194	0.000151227	5969	tags=50%, list=16%, signal=42%	AGMAT/MAOA/LAP3/ALDH4A1/MAOB/NOS2/ALDH7A1/NOS1/P4HA3/DAO/P4HA1/GOT2/GATM/GLUD1/OTC/CPS1/ARG2/ARG1/OAT/ASS1/SAT1/ALDH2/PRODH2/CKMT2/PRODH/GLS2/AOC1
REACTOME_INTRINSIC_PATHWAY_OF_FIBRIN_CLOT_FORMATION	REACTOME_INTRINSIC_PATHWAY_OF_FIBRIN_CLOT_FORMATION	22	-0.704846	-2.15584	9.57771e-05	0.00109299	0.000790121	5087	tags=64%, list=14%, signal=55%	F12/F2/PRCP/F10/SERPIND1/PROS1/SERPING1/KNG1/GP5/VWF/F11/KLKB1/GP9/F9
KEGG_PEROXISOME	KEGG_PEROXISOME	78	-0.537183	-2.15593	3.31932e-06	5.97952e-05	4.3226e-05	7593	tags=49%, list=21%, signal=39%	PHYH/PEX14/FAR1/ABCD3/NUDT12/ECI2/CROT/SOD1/PIPOX/ABCD2/PEX13/DDO/ACSL6/MLYCD/NOS2/ABCD4/DHRS4/HMGCL/PECR/PXMP2/ACOX2/ACSL5/DAO/CAT/SLC27A2/PEX11G/ACOX1/AGXT/AMACR/SCP2/BAAT/ACAA1/EPHX2/EHHADH/HAO1/ACSL1/XDH/HAO2
REACTOME_BIOSYNTHESIS_OF_SPECIALIZED_PRORESOLVING_MEDIATORS_SPMS	REACTOME_BIOSYNTHESIS_OF_SPECIALIZED_PRORESOLVING_MEDIATORS_SPMS	19	-0.726534	-2.15674	5.68199e-05	0.00069563	0.000502872	2552	tags=47%, list=7%, signal=44%	CYP2D6/CYP1A2/CYP3A4/CYP2C9/CYP2E1/EPHX2/HPGD/PTGS2/CYP2C8
REACTOME_FATTY_ACID_METABOLISM	REACTOME_FATTY_ACID_METABOLISM	177	-0.472892	-2.15803	6.12255e-09	2.36832e-07	1.71206e-07	4609	tags=32%, list=13%, signal=28%	ACOT6/CYP2U1/ACSL6/MLYCD/ACADS/DECR1/CPT2/PECR/PCCA/ACBD4/SLC25A20/ACACB/DPEP1/ACOX2/ACSL5/PLA2G4A/ELOVL4/MMUT/CYP1A2/PON1/SLC27A2/ACADL/ACAD11/ACADM/PON3/ACOX1/CYP4F3/ACOXL/DPEP3/PRKAG2/AMACR/GGT5/SCP2/CBR4/ACAA1/CYP2C9/CYP4F2/CYP2J2/EPHX2/EHHADH/ACAA2/HPGD/ACSL1/CYP4B1/ACSM3/PTGS2/CYP4A11/OLAH/PTGIS/CYP2C19/CYP2C8/CYP4A22/THRSP/ACOT12/CYP8B1/HAO2/TECRL
REACTOME_SULFUR_AMINO_ACID_METABOLISM	REACTOME_SULFUR_AMINO_ACID_METABOLISM	27	-0.665835	-2.16139	3.48086e-05	0.000469164	0.00033916	5510	tags=44%, list=15%, signal=38%	TST/BHMT2/CBS/SUOX/MAT1A/CSAD/ADI1/GOT2/CTH/GADL1/CDO1/BHMT
REACTOME_XENOBIOTICS	REACTOME_XENOBIOTICS	23	-0.699133	-2.16718	6.04962e-05	0.000733516	0.00053026	2552	tags=57%, list=7%, signal=53%	CYP1A2/CYP2C18/CYP3A4/CYP2C9/CYP2J2/CYP2E1/CYP3A43/CYP2A6/CYP2C19/CYP2C8/CYP2B6/CYP2A7/CYP2A13
REACTOME_SYNTHESIS_OF_BILE_ACIDS_AND_BILE_SALTS_VIA_7ALPHA_HYDROXYCHOLESTEROL	REACTOME_SYNTHESIS_OF_BILE_ACIDS_AND_BILE_SALTS_VIA_7ALPHA_HYDROXYCHOLESTEROL	24	-0.697028	-2.1748	2.5682e-05	0.000363877	0.000263047	4350	tags=50%, list=12%, signal=44%	AKR1C4/CYP7B1/ACOX2/CYP7A1/SLC27A2/AMACR/SCP2/BAAT/SLC27A5/PTGIS/CYP8B1/AKR1D1
NABA_ECM_GLYCOPROTEINS	NABA_ECM_GLYCOPROTEINS	196	-0.467203	-2.17771	5.17443e-10	2.66325e-08	1.92526e-08	5090	tags=40%, list=14%, signal=34%	EYS/MATN2/POSTN/TGFBI/SPARC/MATN3/LRG1/COLQ/ECM2/FBN3/SPARCL1/EGFLAM/FGL2/CCN3/EFEMP2/GAS6/MMRN2/FGL1/SPON1/TNN/CCN4/FNDC1/SLIT3/TNR/CRISPLD1/TINAGL1/SNED1/AMELX/LTBP2/PXDNL/IGFBP7/ECM1/SSPOP/NID2/FGG/EMILIN1/FBN1/EFEMP1/AEBP1/LAMA2/IGFBP2/SMOC1/MMRN1/SMOC2/ELN/CRISPLD2/CCN1/ZP2/IGFBP4/FGB/VWA3B/USH2A/IGFBP5/IGFBP1/FGA/TNC/VWF/SLIT2/FBLN5/CCN5/IGFALS/THBS2/OIT3/TNXB/MFAP4/ABI3BP/FBLN2/LGI1/RSPO2/…
WP_AMINO_ACID_METABOLISM	WP_AMINO_ACID_METABOLISM	91	-0.521012	-2.1796	6.33971e-07	1.50837e-05	1.0904e-05	6018	tags=45%, list=17%, signal=38%	SDHA/HNMT/MAOA/ADH5/PPM1L/CBS/G6PC2/ALDH7A1/AUH/HIBADH/HMGCL/SDS/AOC3/TDO2/MMUT/GOT2/ACADM/GLUD1/OTC/HMGCS2/CPS1/HDC/ARG2/ARG1/PC/OAT/CTH/PDK4/ASS1/HAL/ADH1C/ACAA1/EHHADH/FTCD/DBH/TAT/PCK1/PNMT/TH/ADH4/BHMT
REACTOME_BIOLOGICAL_OXIDATIONS	REACTOME_BIOLOGICAL_OXIDATIONS	219	-0.464848	-2.19042	1.1167e-10	6.25847e-09	4.52426e-09	4085	tags=35%, list=11%, signal=31%	UGT1A3/CMBL/CYP3A5/MGST2/ACY3/SULT2A1/CYP7B1/NAT1/AKR7A3/DPEP1/MAT1A/GSTA1/AOC3/CYP11A1/AKR7L/CYP7A1/UGT2A3/CYP1A2/GSTA2/UGT2B15/SULT4A1/SLC35D1/CYP4F3/CYP2C18/UGP2/ACSM2B/CES3/SULT1B1/DPEP3/GSTA5/GSTM1/CYP3A4/GGT5/CYP46A1/ALDH2/ADH1C/ADH6/CYP4F12/CYP2C9/CYP4F2/CYP39A1/CYP2J2/CYP2E1/POMC/ACSM5/CYP4B1/NNMT/UGT2B17/CYP4V2/FMO2/CYP3A43/UGT2B7/GSTZ1/CYP4A11/GLYATL1/CYP2A6/GSTM5/PTGIS/CYP2C19/UGT2B10/…
WP_EICOSANOID_METABOLISM_VIA_LIPOOXYGENASES_LOX	WP_EICOSANOID_METABOLISM_VIA_LIPOOXYGENASES_LOX	29	-0.660552	-2.19112	3.92185e-05	0.000515152	0.000372404	5395	tags=55%, list=15%, signal=47%	LTB4R/PPARA/LTB4R2/CYSLTR1/DPEP1/ACOX2/FPR2/ACOX1/GGT5/CYP4F12/ACAA1/CYP4F2/EHHADH/HPGD/CYP4A11/CYP4A22
WP_BLOOD_CLOTTING_CASCADE	WP_BLOOD_CLOTTING_CASCADE	22	-0.716966	-2.19292	4.71208e-05	0.000609429	0.000440557	5087	tags=73%, list=14%, signal=63%	F12/F3/F2/F10/F7/SERPINE1/SERPINF2/FGG/FGB/PLG/FGA/VWF/PLAT/F11/KLKB1/F9
WP_FAMILIAL_HYPERLIPIDEMIA_TYPE_2	WP_FAMILIAL_HYPERLIPIDEMIA_TYPE_2	16	-0.794002	-2.20339	4.33671e-06	7.64838e-05	5.52903e-05	3288	tags=75%, list=9%, signal=68%	LDLR/APOB/PLTP/LIPC/LPL/GPIHBP1/EPHX2/APOA4/CETP/APOA1/GHR/LCAT
REACTOME_ANTI_INFLAMMATORY_RESPONSE_FAVOURING_LEISHMANIA_PARASITE_INFECTION	REACTOME_ANTI_INFLAMMATORY_RESPONSE_FAVOURING_LEISHMANIA_PARASITE_INFECTION	223	-0.466077	-2.21028	1e-10	5.73182e-09	4.14354e-09	4672	tags=35%, list=13%, signal=30%	PTHLH/PTGIR/IGLV3-19/IGLC3/GPR15/IGKV1D-16/IGKV2-28/IGLC2/PTGER2/IGKV3-15/ADCY4/IGKV1D-39/IGHV3-30/CYSLTR1/IGKV5-2/DPEP1/CD163/CRHR1/ADRB2/CALCRL/ADM/IGKV1-39/TSHR/GPR150/PTH2R/IGKV3-20/ADCYAP1R1/IGHV3-11/IGKV2D-28/IGKV1-17/GNG11/DPEP3/IGLV3-21/IGHV3-33/PTGDR/GNAT3/IGHV1-2/IGKV3-11/GGT5/FYN/IGHV3-48/GPBAR1/IGKV2-30/ADCY1/RAMP3/IL10/PTH1R/POMC/MC4R/IGHV3-7/IGHG1/IGLV2-8/IGKV3D-20/HTR7/DRD1/ADRB1/I…
BIOCARTA_AMI_PATHWAY	BIOCARTA_AMI_PATHWAY	20	-0.73663	-2.2175	1.52648e-05	0.00023332	0.000168667	6718	tags=85%, list=18%, signal=69%	PROC/COL4A3/COL4A2/COL4A1/F2/F2R/F10/F7/COL4A4/PROS1/COL4A6/FGG/FGB/PLG/FGA/PLAT/AHSP
KEGG_RETINOL_METABOLISM	KEGG_RETINOL_METABOLISM	64	-0.569553	-2.21981	3.2604e-06	5.95849e-05	4.3074e-05	2630	tags=52%, list=7%, signal=48%	UGT1A3/CYP3A5/RDH12/DHRS4/UGT2A3/CYP1A2/UGT2B15/DHRS4L2/CYP2C18/CYP3A4/ADH1C/ADH6/CYP2C9/RDH5/UGT2B17/CYP3A43/UGT2B7/CYP4A11/CYP2A6/CYP2C19/UGT2B10/CYP26A1/ADH1A/CYP2C8/CYP4A22/ADH1B/ADH4/RDH16/UGT2A1/CYP2B6/AWAT2/CYP2A7/CYP2A13
WP_FAMILIAL_HYPERLIPIDEMIA_TYPE_1	WP_FAMILIAL_HYPERLIPIDEMIA_TYPE_1	18	-0.772805	-2.22174	1.00663e-05	0.000163791	0.000118405	2937	tags=67%, list=8%, signal=61%	LDLR/APOA5/ANGPTL4/PLTP/LIPC/LPL/ANGPTL3/GPIHBP1/APOA4/CETP/APOA1/LCAT
REACTOME_POTENTIAL_THERAPEUTICS_FOR_SARS	REACTOME_POTENTIAL_THERAPEUTICS_FOR_SARS	154	-0.496298	-2.22773	1.47537e-09	6.76524e-08	4.89061e-08	5611	tags=32%, list=15%, signal=27%	IGHV4-34/IFNAR1/CD79A/ATP1A3/IGKV1-5/IGLV3-19/IGLC3/IGKV1D-16/IGKV2-28/IGLC2/IGKV3-15/FXYD7/IGKV1D-39/IGHV3-30/CYSLTR1/IGKV5-2/ARID4A/FXYD6/IGHM/IGKV1-39/S1PR1/IGKV3-20/IGHV3-11/IGKV2D-28/IGKV1-17/IL1R1/ATP1A2/IGLV3-21/IGHV3-33/IGHV1-2/IGKV3-11/IGHV3-48/IGKV2-30/IGHV3-7/IGLV2-8/IGKV3D-20/IGKV1-33/IGLV3-1/IGLV2-14/ATP1B2/IGHV3-23/IGHV4-39/IGKV1D-33/IGLV3-27/IGLV2-11/IGLV3-25/FXYD1/IGHV3-53/IGKV2D-…
REACTOME_SYNTHESIS_OF_BILE_ACIDS_AND_BILE_SALTS	REACTOME_SYNTHESIS_OF_BILE_ACIDS_AND_BILE_SALTS	34	-0.655585	-2.23459	6.70731e-06	0.000113916	8.235e-05	4350	tags=41%, list=12%, signal=36%	AKR1C4/CYP7B1/ACOX2/CYP7A1/SLC27A2/AMACR/SCP2/CYP46A1/BAAT/CYP39A1/SLC27A5/PTGIS/CYP8B1/AKR1D1
REACTOME_SIGNALING_BY_BMP	REACTOME_SIGNALING_BY_BMP	28	-0.681304	-2.23561	1.7684e-05	0.0002639	0.000190774	3793	tags=36%, list=10%, signal=32%	SMAD6/AMHR2/SMAD9/NOG/CHRDL1/GREM2/FSTL1/BMPR1B/GDF2/BMP10
REACTOME_EICOSANOIDS	REACTOME_EICOSANOIDS	12	-0.867973	-2.24004	8.00011e-07	1.83807e-05	1.32875e-05	2038	tags=67%, list=6%, signal=63%	CYP4F3/CYP4F12/CYP4F2/CYP4B1/CYP4A11/PTGIS/CYP4A22/CYP8B1
WP_NUCLEAR_RECEPTORS_IN_LIPID_METABOLISM_AND_TOXICITY	WP_NUCLEAR_RECEPTORS_IN_LIPID_METABOLISM_AND_TOXICITY	35	-0.655228	-2.24594	4.84677e-06	8.43004e-05	6.09409e-05	5162	tags=46%, list=14%, signal=39%	ABCD2/PPARA/ABCA1/CYP7A1/CYP1A2/ABCB4/CYP3A4/ABCG5/CYP2C9/CYP2E1/CYP4B1/NR1I2/CYP4A11/CYP26A1/CYP8B1/CYP2B6
REACTOME_PEROXISOMAL_PROTEIN_IMPORT	REACTOME_PEROXISOMAL_PROTEIN_IMPORT	63	-0.578342	-2.24642	1.56866e-06	3.09076e-05	2.23431e-05	7630	tags=48%, list=21%, signal=38%	UBE2D3/PHYH/PEX14/NUDT7/ECI2/CROT/PIPOX/ACOT2/PEX13/DDO/LONP2/MLYCD/NOS2/DHRS4/HMGCL/PECR/ACOX2/DAO/CAT/SLC27A2/ACOX1/AGXT/AMACR/SCP2/BAAT/ACAA1/EPHX2/EHHADH/HAO1/HAO2
WP_FOLATE_METABOLISM	WP_FOLATE_METABOLISM	69	-0.573043	-2.25049	2.29512e-07	5.90643e-06	4.26977e-06	4812	tags=48%, list=13%, signal=42%	LDLR/CBS/ABCA1/SERPINA3/MTHFS/FOLR3/F2/SHMT1/F7/SERPINE1/APOB/MAT1A/CAT/CRP/FGG/IFNG/CTH/CCL2/FGB/PLG/ALB/SAA4/FGA/MTHFD1/PLAT/APOA1/IL6/INS/HBA1/HBB/SAA3P/SAA1/SAA2
REACTOME_SCAVENGING_BY_CLASS_A_RECEPTORS	REACTOME_SCAVENGING_BY_CLASS_A_RECEPTORS	19	-0.758576	-2.25186	1.00068e-05	0.000163791	0.000118405	4647	tags=63%, list=13%, signal=55%	COL4A2/COL4A1/APOB/COL3A1/COLEC11/COL1A1/MASP1/COL1A2/SCARA5/SCGB3A2/APOA1/MARCO
BIOCARTA_AHSP_PATHWAY	BIOCARTA_AHSP_PATHWAY	13	-0.861669	-2.25847	9.60435e-07	2.12475e-05	1.53599e-05	940	tags=54%, list=3%, signal=52%	ALAD/ALAS2/GATA1/HBA1/HBB/HBA2/AHSP
REACTOME_CYTOCHROME_P450_ARRANGED_BY_SUBSTRATE_TYPE	REACTOME_CYTOCHROME_P450_ARRANGED_BY_SUBSTRATE_TYPE	64	-0.580367	-2.26195	1.11789e-06	2.36917e-05	1.71267e-05	2860	tags=44%, list=8%, signal=40%	CYP11A1/CYP7A1/CYP1A2/CYP4F3/CYP2C18/CYP3A4/CYP46A1/CYP4F12/CYP2C9/CYP4F2/CYP39A1/CYP2J2/CYP2E1/POMC/CYP4B1/CYP4V2/CYP3A43/CYP4A11/CYP2A6/PTGIS/CYP2C19/CYP26A1/CYP2C8/CYP4A22/CYP8B1/CYP2B6/CYP2A7/CYP2A13
REACTOME_FCERI_MEDIATED_NF_KB_ACTIVATION	REACTOME_FCERI_MEDIATED_NF_KB_ACTIVATION	136	-0.513405	-2.27916	2.91729e-09	1.16784e-07	8.44235e-08	5611	tags=29%, list=15%, signal=24%	IGHV4-34/UBE2V1/RASGRP2/IGKV1-5/IGLV3-19/IGLC3/PRKCQ/IGKV1D-16/IGKV2-28/IGLC2/IGKV3-15/IGKV1D-39/IGHV3-30/IGKV5-2/IGKV1-39/IGKV3-20/IGHV3-11/IGKV2D-28/IGKV1-17/IGLV3-21/IGHV3-33/IGHV1-2/IGKV3-11/IGHV3-48/IGKV2-30/IGHV3-7/IGLV2-8/IGKV3D-20/IGKV1-33/IGLV3-1/IGLV2-14/IGHV3-23/IGHV4-39/IGKV1D-33/IGLV3-27/IGLV2-11/IGLV3-25/IGHV3-53/IGKV2D-30
KEGG_PRIMARY_BILE_ACID_BIOSYNTHESIS	KEGG_PRIMARY_BILE_ACID_BIOSYNTHESIS	16	-0.82287	-2.2835	6.8092e-07	1.60494e-05	1.16021e-05	4350	tags=75%, list=12%, signal=66%	AKR1C4/CYP7B1/ACOX2/CYP7A1/AMACR/SCP2/CYP46A1/BAAT/CYP39A1/SLC27A5/CYP8B1/AKR1D1
REACTOME_FORMATION_OF_FIBRIN_CLOT_CLOTTING_CASCADE	REACTOME_FORMATION_OF_FIBRIN_CLOT_CLOTTING_CASCADE	38	-0.655313	-2.29273	3.31807e-06	5.97952e-05	4.3226e-05	4033	tags=55%, list=11%, signal=49%	F3/F2/F13A1/PRCP/F2R/F10/F7/SERPIND1/PROS1/FGG/SERPING1/KNG1/FGB/THBD/GP5/FGA/VWF/F11/KLKB1/GP9/F9
REACTOME_INTEGRIN_CELL_SURFACE_INTERACTIONS	REACTOME_INTEGRIN_CELL_SURFACE_INTERACTIONS	84	-0.560058	-2.29353	2.35885e-08	7.93201e-07	5.73407e-07	4675	tags=45%, list=13%, signal=40%	HSPG2/COL4A2/CDH1/COL4A1/COL18A1/COL13A1/JAM3/ICAM5/ITGA1/COL4A4/COL5A1/COL3A1/COL5A2/COL4A6/FGG/KDR/COL1A1/FBN1/COL1A2/ITGA8/LUM/ITGA9/COL6A2/COL8A1/COL6A1/ITGA10/VCAM1/FGB/COL6A3/FGA/TNC/JAM2/VWF/ITGAD/COL2A1/COL6A5/COL10A1/COL6A6
REACTOME_FCGAMMA_RECEPTOR_FCGR_DEPENDENT_PHAGOCYTOSIS	REACTOME_FCGAMMA_RECEPTOR_FCGR_DEPENDENT_PHAGOCYTOSIS	143	-0.512482	-2.29529	7.37158e-10	3.50776e-08	2.53577e-08	5178	tags=29%, list=14%, signal=25%	CYFIP2/PLPP4/IGKV1-5/PIK3R1/IGLV3-19/IGLC3/IGKV1D-16/IGKV2-28/IGLC2/IGKV3-15/IGKV1D-39/IGHV3-30/IGKV5-2/PRKCE/IGKV1-39/IGKV3-20/IGHV3-11/IGKV2D-28/WASF3/IGKV1-17/IGLV3-21/IGHV3-33/IGHV1-2/IGKV3-11/FYN/IGHV3-48/IGKV2-30/IGHV3-7/IGHG1/IGLV2-8/IGKV3D-20/IGKV1-33/IGLV3-1/IGLV2-14/IGHV3-23/IGHV4-39/IGKV1D-33/IGLV3-27/IGLV2-11/IGLV3-25/IGHV3-53/IGKV2D-30
REACTOME_COLLAGEN_BIOSYNTHESIS_AND_MODIFYING_ENZYMES	REACTOME_COLLAGEN_BIOSYNTHESIS_AND_MODIFYING_ENZYMES	67	-0.587372	-2.29551	9.1951e-08	2.66552e-06	1.92691e-06	4034	tags=43%, list=11%, signal=39%	COL4A1/COL18A1/P4HA3/COL13A1/COL4A4/COL5A1/COL3A1/COL5A2/COL12A1/COL4A6/P4HA1/COL15A1/COL1A1/TLL1/ADAMTS2/COL1A2/COL11A2/COL6A2/COL8A1/COL6A1/COL17A1/COL6A3/COL26A1/COL14A1/COL2A1/COL6A5/COL10A1/COL6A6/COL25A1
WP_VITAMIN_A_AND_CAROTENOID_METABOLISM	WP_VITAMIN_A_AND_CAROTENOID_METABOLISM	43	-0.640814	-2.30935	1.08785e-06	2.32504e-05	1.68078e-05	5152	tags=47%, list=14%, signal=40%	DHRS3/SULT1A1/CRABP2/RDH12/CD36/ALDH1A3/RBP7/ABCG8/RBP4/LPL/ABCG5/CYP2E1/RDH5/CRABP1/BCO2/CYP26A1/ADH1A/ADH4/AWAT2/RBP2
NABA_COLLAGENS	NABA_COLLAGENS	44	-0.636534	-2.31202	1.00413e-06	2.18311e-05	1.57818e-05	4034	tags=59%, list=11%, signal=53%	COL4A2/COL4A1/COL18A1/COL13A1/COL4A4/COL5A1/COL3A1/COL5A2/COL12A1/COL4A6/COL15A1/COL1A1/COL1A2/COL11A2/COL6A2/COL8A1/COL6A1/COL17A1/COL6A3/COL26A1/COL14A1/COL2A1/COL6A5/COL10A1/COL6A6/COL25A1
REACTOME_COLLAGEN_CHAIN_TRIMERIZATION	REACTOME_COLLAGEN_CHAIN_TRIMERIZATION	44	-0.636534	-2.31202	1.00413e-06	2.18311e-05	1.57818e-05	4034	tags=59%, list=11%, signal=53%	COL4A2/COL4A1/COL18A1/COL13A1/COL4A4/COL5A1/COL3A1/COL5A2/COL12A1/COL4A6/COL15A1/COL1A1/COL1A2/COL11A2/COL6A2/COL8A1/COL6A1/COL17A1/COL6A3/COL26A1/COL14A1/COL2A1/COL6A5/COL10A1/COL6A6/COL25A1
BIOCARTA_INTRINSIC_PATHWAY	BIOCARTA_INTRINSIC_PATHWAY	23	-0.748218	-2.31934	2.80684e-06	5.16705e-05	3.73527e-05	6718	tags=83%, list=18%, signal=67%	PROC/COL4A3/F12/COL4A2/COL4A1/F2/F2R/F10/COL4A4/PROS1/COL4A6/FGG/SERPING1/KNG1/FGB/FGA/F11/KLKB1/F9
REACTOME_FATTY_ACIDS	REACTOME_FATTY_ACIDS	15	-0.843126	-2.32112	2.4927e-07	6.35009e-06	4.59049e-06	2038	tags=67%, list=6%, signal=63%	CYP4F3/CYP4F12/CYP4F2/CYP2J2/CYP4B1/CYP4A11/CYP4A22/CYP2B6/CYP2A7/CYP2A13
KEGG_VALINE_LEUCINE_AND_ISOLEUCINE_DEGRADATION	KEGG_VALINE_LEUCINE_AND_ISOLEUCINE_DEGRADATION	44	-0.642433	-2.33345	6.29571e-07	1.50837e-05	1.0904e-05	7614	tags=68%, list=21%, signal=54%	MCCC1/OXCT2/MCEE/ECHS1/OXCT1/HADHB/HADH/HIBCH/AOX1/MCCC2/ACADS/ALDH7A1/AUH/HIBADH/HMGCL/PCCA/DBT/ACADSB/IVD/ACAT1/MMUT/ACADM/BCKDHB/HMGCS2/ABAT/ALDH2/ACAA1/EHHADH/ACAA2/ALDH6A1
REACTOME_PHASE_I_FUNCTIONALIZATION_OF_COMPOUNDS	REACTOME_PHASE_I_FUNCTIONALIZATION_OF_COMPOUNDS	104	-0.542354	-2.34024	5.89263e-09	2.32207e-07	1.67863e-07	2936	tags=37%, list=8%, signal=34%	AOC3/CYP11A1/CYP7A1/CYP1A2/CYP4F3/CYP2C18/CES3/CYP3A4/CYP46A1/ALDH2/ADH1C/ADH6/CYP4F12/CYP2C9/CYP4F2/CYP39A1/CYP2J2/CYP2E1/POMC/CYP4B1/CYP4V2/FMO2/CYP3A43/CYP4A11/CYP2A6/PTGIS/CYP2C19/CYP26A1/ADH1A/CYP2C8/CYP4A22/ADH1B/CYP8B1/ADH4/AOC1/CYP2B6/CYP2A7/CYP2A13
BIOCARTA_NUCLEARRS_PATHWAY	BIOCARTA_NUCLEARRS_PATHWAY	34	-0.687096	-2.34199	8.01698e-07	1.83807e-05	1.32875e-05	5162	tags=47%, list=14%, signal=40%	ABCD2/PPARA/ABCA1/CYP1A2/ABCB4/CYP3A4/ABCG5/CYP2C9/CYP2E1/CYP4B1/NR1I2/CYP4A11/CYP26A1/CYP4A22/CYP8B1/CYP2B6
KEGG_GLYCINE_SERINE_AND_THREONINE_METABOLISM	KEGG_GLYCINE_SERINE_AND_THREONINE_METABOLISM	31	-0.699952	-2.34524	8.27704e-07	1.8806e-05	1.35949e-05	5946	tags=65%, list=16%, signal=54%	MAOA/PIPOX/GLDC/CBS/MAOB/GNMT/SHMT1/SDS/GLYCTK/GCAT/DAO/AOC3/SARDH/GATM/AGXT/CTH/DMGDH/ALAS2/AGXT2/BHMT
WP_SELENIUM_MICRONUTRIENT_NETWORK	WP_SELENIUM_MICRONUTRIENT_NETWORK	86	-0.567791	-2.3486	2.52795e-08	8.17371e-07	5.90879e-07	4812	tags=40%, list=13%, signal=34%	LDLR/CBS/ABCA1/SERPINA3/F2/F7/SERPINE1/DIO2/APOB/CAT/DIO1/CRP/FGG/IFNG/KMO/CTH/CCL2/FGB/PLG/ALB/SAA4/FGA/PLAT/XDH/PTGS2/APOA1/IL6/INS/HBA1/DIO3/HBB/SAA3P/SAA1/SAA2
REACTOME_IMMUNOREGULATORY_INTERACTIONS_BETWEEN_A_LYMPHOID_AND_A_NON_LYMPHOID_CELL	REACTOME_IMMUNOREGULATORY_INTERACTIONS_BETWEEN_A_LYMPHOID_AND_A_NON_LYMPHOID_CELL	186	-0.512058	-2.35956	1e-10	5.73182e-09	4.14354e-09	5611	tags=40%, list=15%, signal=34%	IGHV4-34/CD96/CD300LD/CD200R1/KIR2DL1/IGKV1-5/C3/LILRA1/SIGLEC7/CD81/SLAMF7/SH2D1B/LILRB2/LILRA4/KLRB1/IGLV3-19/IGLC3/CD8B/CDH1/LILRA5/IGKV1D-16/IGKV2-28/IGLC2/IGKV3-15/NPDC1/IGKV1D-39/IGHV3-30/ICAM5/CD8A/IGKV5-2/SH2D1A/COL3A1/CRTAM/SIGLEC6/KIR3DL1/IGKV1-39/IGKV3-20/KLRD1/COL1A1/CD300E/IGHV3-11/CD226/IGKV2D-28/COL1A2/NCR1/IGKV1-17/KLRF1/COL17A1/VCAM1/IGLV3-21/IGHV3-33/FCGR2B/IGHV1-2/IGKV3-11/IGHV…
REACTOME_PLASMA_LIPOPROTEIN_ASSEMBLY_REMODELING_AND_CLEARANCE	REACTOME_PLASMA_LIPOPROTEIN_ASSEMBLY_REMODELING_AND_CLEARANCE	75	-0.588976	-2.3653	1.67829e-08	5.79816e-07	4.1915e-07	4812	tags=36%, list=13%, signal=31%	LDLR/CUBN/ZDHHC8/ABCA1/LIPG/CREB3L3/APOB/APOA5/ANGPTL4/PLTP/PCSK6/CES3/APOC3/LIPC/LPL/ANGPTL3/APOC1/GPIHBP1/ALB/APOA4/MTTP/CETP/APOF/AMN/APOA1/LPA/LCAT
REACTOME_BILE_ACID_AND_BILE_SALT_METABOLISM	REACTOME_BILE_ACID_AND_BILE_SALT_METABOLISM	45	-0.64605	-2.36919	2.06965e-07	5.43713e-06	3.93051e-06	3515	tags=44%, list=10%, signal=40%	AKR1C4/CYP7B1/ACOX2/CYP7A1/STARD5/SLCO1A2/SLC27A2/AMACR/SLCO1B3/SCP2/CYP46A1/BAAT/ALB/CYP39A1/SLCO1B1/SLC10A1/SLC27A5/PTGIS/CYP8B1/AKR1D1
WP_FATTY_ACID_OMEGAOXIDATION	WP_FATTY_ACID_OMEGAOXIDATION	15	-0.863024	-2.3759	3.70875e-08	1.14067e-06	8.2459e-07	2552	tags=73%, list=7%, signal=68%	CYP1A2/CYP3A4/ALDH2/ADH1C/ADH6/CYP2E1/CYP4A11/CYP2A6/ADH1A/ADH1B/ADH4
WP_OXIDATION_BY_CYTOCHROME_P450	WP_OXIDATION_BY_CYTOCHROME_P450	62	-0.614063	-2.37715	1.46632e-08	5.1362e-07	3.71297e-07	4427	tags=55%, list=12%, signal=48%	CYB5A/CYP2U1/CYP3A5/CYP7B1/CYP11A1/CYP7A1/CYP1A2/CYP27C1/CYP4F3/CYP2C18/CYP2G1P/CYP3A4/CYP4X1/CYP46A1/CYP4F12/CYP2C9/CYP4F2/CYP39A1/CYP2J2/CYP2E1/CYP4B1/CYP4V2/CYP3A43/CYP4A11/CYP2A6/CYP2C19/CYP4Z1/CYP26A1/CYP2C8/CYP4A22/CYP8B1/CYP2B6/CYP2A7/CYP2A13
REACTOME_METALLOTHIONEINS_BIND_METALS	REACTOME_METALLOTHIONEINS_BIND_METALS	11	-0.966857	-2.39448	1e-10	5.73182e-09	4.14354e-09	94	tags=82%, list=0%, signal=82%	MT1A/MT2A/MT1E/MT1M/MT1F/MT1X/MT1H/MT1B/MT1G
WP_DISORDERS_OF_BILE_ACID_SYNTHESIS_AND_BILIARY_TRANSPORT	WP_DISORDERS_OF_BILE_ACID_SYNTHESIS_AND_BILIARY_TRANSPORT	20	-0.795626	-2.3951	1.66419e-07	4.51301e-06	3.26246e-06	4350	tags=70%, list=12%, signal=62%	AKR1C4/CYP7B1/ACOX2/CYP7A1/ABCB4/SLC27A2/AMACR/SLCO1B3/SCP2/BAAT/SLCO1B1/SLC27A5/CYP8B1/AKR1D1
NABA_CORE_MATRISOME	NABA_CORE_MATRISOME	275	-0.511157	-2.48506	1e-10	5.73182e-09	4.14354e-09	5090	tags=44%, list=14%, signal=38%	EYS/MATN2/POSTN/TGFBI/SPARC/PRG4/MATN3/LRG1/HSPG2/COL4A2/COLQ/PRG3/ECM2/FBN3/SPARCL1/EGFLAM/ASPN/COL4A1/COL18A1/FGL2/CCN3/SRGN/EFEMP2/GAS6/MMRN2/FGL1/COL13A1/SPON1/TNN/CCN4/FNDC1/COL4A4/COL5A1/SLIT3/COL3A1/TNR/CRISPLD1/KERA/TINAGL1/SNED1/AMELX/LTBP2/PXDNL/COL5A2/IGFBP7/ECM1/COL12A1/SSPOP/NID2/COL4A6/PRELP/FGG/EMILIN1/COL15A1/COL1A1/FBN1/EFEMP1/AEBP1/LAMA2/COL1A2/IGFBP2/COL11A2/LUM/VCAN/SMOC1/MMRN…
REACTOME_PARASITE_INFECTION	REACTOME_PARASITE_INFECTION	116	-0.57544	-2.49356	1e-10	5.73182e-09	4.14354e-09	4439	tags=32%, list=12%, signal=28%	IGLV3-19/IGLC3/IGKV1D-16/IGKV2-28/IGLC2/IGKV3-15/IGKV1D-39/IGHV3-30/IGKV5-2/IGKV1-39/IGKV3-20/IGHV3-11/IGKV2D-28/WASF3/IGKV1-17/IGLV3-21/IGHV3-33/IGHV1-2/IGKV3-11/FYN/IGHV3-48/IGKV2-30/IGHV3-7/IGHG1/IGLV2-8/IGKV3D-20/IGKV1-33/IGLV3-1/IGLV2-14/IGHV3-23/IGHV4-39/IGKV1D-33/IGLV3-27/IGLV2-11/IGLV3-25/IGHV3-53/IGKV2D-30
REACTOME_CELL_SURFACE_INTERACTIONS_AT_THE_VASCULAR_WALL	REACTOME_CELL_SURFACE_INTERACTIONS_AT_THE_VASCULAR_WALL	194	-0.542604	-2.52134	1e-10	5.73182e-09	4.14354e-09	4043	tags=35%, list=11%, signal=31%	IGKV1D-16/F2/IGKV2-28/IGLC2/IGKV3-15/GAS6/IGKV1D-39/CD244/IGHV3-30/VPREB1/JAM3/IGKV5-2/PSG4/SLC16A1/APOB/PROS1/MAG/TNFRSF10D/IGHM/SLC16A8/IGKV1-39/IGKV3-20/COL1A1/IGHV3-11/IGKV2D-28/COL1A2/IGKV1-17/PSG9/IGLV3-21/IGHV3-33/IGHV1-2/IGKV3-11/FCAMR/THBD/GYPB/FYN/IGHV3-48/PSG3/IGKV2-30/SELP/JAM2/JCHAIN/ANGPT4/PSG7/IGHV3-7/TEK/IGLV2-8/IGKV3D-20/IGKV1-33/IGHA1/IGLV3-1/IGLV2-14/ATP1B2/IGHV3-23/IGHV4-39/PS…
WP_COMPLEMENT_SYSTEM	WP_COMPLEMENT_SYSTEM	96	-0.59791	-2.52227	1e-10	5.73182e-09	4.14354e-09	5154	tags=41%, list=14%, signal=35%	CFB/F12/C3/CD93/F13A1/CR1/F10/C1S/TLR2/PROS1/MBL2/C5AR1/CPN1/CRP/ADM/FGG/MASP1/SERPING1/CFHR4/ELANE/FGB/PLG/CFP/ALB/FGA/SELP/CFI/F11/C8A/DCN/KLKB1/C7/APOA1/C6/SELE/C9/CLEC4M/FCN2/ADIPOQ
WP_PPAR_SIGNALING_PATHWAY	WP_PPAR_SIGNALING_PATHWAY	67	-0.645552	-2.52288	2.62432e-10	1.4082e-08	1.01799e-08	4407	tags=49%, list=12%, signal=43%	ACSL6/SORBS1/CPT2/FABP7/PLIN1/ACOX2/ACSL5/CD36/APOA5/CYP7A1/PCK2/ANGPTL4/SLC27A2/ACADL/PLTP/ACADM/HMGCS2/ACOX1/APOC3/LPL/SCP2/ACAA1/EHHADH/FABP1/AQP7/ACSL1/CYP4A11/APOA1/SLC27A5/PCK1/CYP8B1/FABP4/ADIPOQ
REACTOME_RESPONSE_TO_METAL_IONS	REACTOME_RESPONSE_TO_METAL_IONS	14	-0.947445	-2.52867	1e-10	5.73182e-09	4.14354e-09	94	tags=64%, list=0%, signal=64%	MT1A/MT2A/MT1E/MT1M/MT1F/MT1X/MT1H/MT1B/MT1G
REACTOME_FCERI_MEDIATED_CA_2_MOBILIZATION	REACTOME_FCERI_MEDIATED_CA_2_MOBILIZATION	86	-0.613603	-2.5381	1e-10	5.73182e-09	4.14354e-09	4439	tags=41%, list=12%, signal=36%	IGLV3-19/IGLC3/IGKV1D-16/IGKV2-28/IGLC2/ITK/IGKV3-15/IGKV1D-39/IGHV3-30/IGKV5-2/IGKV1-39/IGKV3-20/IGHV3-11/IGKV2D-28/IGKV1-17/IGLV3-21/IGHV3-33/IGHV1-2/IGKV3-11/IGHV3-48/IGKV2-30/IGHV3-7/IGLV2-8/IGKV3D-20/IGKV1-33/IGLV3-1/IGLV2-14/IGHV3-23/IGHV4-39/IGKV1D-33/IGLV3-27/IGLV2-11/IGLV3-25/IGHV3-53/IGKV2D-30
WP_COMPLEMENT_AND_COAGULATION_CASCADES	WP_COMPLEMENT_AND_COAGULATION_CASCADES	58	-0.663519	-2.54767	9.98238e-10	4.66214e-08	3.37027e-08	5154	tags=55%, list=14%, signal=47%	CFB/F12/C3/F3/F2/CR1/F2R/F10/F7/SERPINE1/SERPIND1/C1S/SERPINF2/SERPINA1/PROS1/C5AR1/CPB2/MASP1/SERPING1/KNG1/C1R/FGB/PLG/THBD/VWF/PLAT/CFI/KLKB1/C7/F9/C6/C9
KEGG_PPAR_SIGNALING_PATHWAY	KEGG_PPAR_SIGNALING_PATHWAY	69	-0.650331	-2.55403	1e-10	5.73182e-09	4.14354e-09	4407	tags=51%, list=12%, signal=45%	ACSL6/SORBS1/CPT2/FABP7/PLIN1/ACOX2/ACSL5/CD36/APOA5/CYP7A1/PCK2/GK/ANGPTL4/SLC27A2/ACADL/PLTP/ACADM/HMGCS2/ACOX1/APOC3/LPL/SCP2/ACAA1/EHHADH/FABP1/AQP7/ACSL1/CYP4A11/APOA1/SLC27A5/CYP4A22/PCK1/CYP8B1/FABP4/ADIPOQ
WP_OXYSTEROLS_DERIVED_FROM_CHOLESTEROL	WP_OXYSTEROLS_DERIVED_FROM_CHOLESTEROL	46	-0.691341	-2.55538	1.04762e-08	3.77443e-07	2.72854e-07	5137	tags=50%, list=14%, signal=43%	ACOT2/ACOT6/AKR1C4/GPR183/CYP7B1/ACOX2/CYP7A1/SLC27A2/AMACR/CYP3A4/SCP2/CYP46A1/BAAT/CYP39A1/EPHX2/IL17A/NR1I2/SLC27A5/ESR1/ACOT12/IL25/CYP8B1/AKR1D1
KEGG_FATTY_ACID_METABOLISM	KEGG_FATTY_ACID_METABOLISM	42	-0.710256	-2.56075	1.65816e-09	7.46766e-08	5.39838e-08	7532	tags=69%, list=21%, signal=55%	ECHS1/HADHB/ECI2/HADH/ADH5/CPT1A/ACSL6/ACADS/ALDH7A1/CPT2/ACADSB/ACSL5/GCDH/ACAT1/ACADL/ACADM/ACOX1/ALDH2/ADH1C/ADH6/ACAA1/EHHADH/ACAA2/ACSL1/CYP4A11/ADH1A/CYP4A22/ADH1B/ADH4
WP_VITAMIN_B12_METABOLISM	WP_VITAMIN_B12_METABOLISM	51	-0.69389	-2.60147	1.72592e-10	9.46254e-09	6.84049e-09	4812	tags=53%, list=13%, signal=46%	LDLR/CUBN/CBS/ABCA1/SERPINA3/F2/F7/SERPINE1/APOB/MAT1A/MMUT/CRP/IFNG/CTH/CCL2/PLG/ALB/SAA4/PLAT/APOA1/IL6/INS/HBA1/HBB/SAA3P/SAA1/SAA2
REACTOME_FCGR3A_MEDIATED_IL10_SYNTHESIS	REACTOME_FCGR3A_MEDIATED_IL10_SYNTHESIS	95	-0.624578	-2.63136	1e-10	5.73182e-09	4.14354e-09	4439	tags=41%, list=12%, signal=36%	IGLV3-19/IGLC3/IGKV1D-16/IGKV2-28/IGLC2/IGKV3-15/ADCY4/IGKV1D-39/IGHV3-30/IGKV5-2/IGKV1-39/IGKV3-20/IGHV3-11/IGKV2D-28/IGKV1-17/IGLV3-21/IGHV3-33/IGHV1-2/IGKV3-11/FYN/IGHV3-48/IGKV2-30/ADCY1/IL10/IGHV3-7/IGHG1/IGLV2-8/IGKV3D-20/IGKV1-33/IGLV3-1/IGLV2-14/IGHV3-23/IGHV4-39/IGKV1D-33/IGLV3-27/IGLV2-11/IGLV3-25/IGHV3-53/IGKV2D-30
KEGG_COMPLEMENT_AND_COAGULATION_CASCADES	KEGG_COMPLEMENT_AND_COAGULATION_CASCADES	69	-0.674904	-2.65053	1e-10	5.73182e-09	4.14354e-09	5154	tags=57%, list=14%, signal=49%	CFB/F12/C3/F3/F2/F13A1/CR1/F2R/F10/F7/SERPINE1/SERPIND1/C1S/SERPINF2/SERPINA1/PROS1/MBL2/C5AR1/FGG/CPB2/MASP1/SERPING1/KNG1/C1R/C8B/FGB/PLG/THBD/FGA/VWF/PLAT/CFI/F11/C8A/KLKB1/C7/F9/C6/C9
REACTOME_ANTIGEN_ACTIVATES_B_CELL_RECEPTOR_BCR_LEADING_TO_GENERATION_OF_SECOND_MESSENGERS	REACTOME_ANTIGEN_ACTIVATES_B_CELL_RECEPTOR_BCR_LEADING_TO_GENERATION_OF_SECOND_MESSENGERS	86	-0.641432	-2.65321	1e-10	5.73182e-09	4.14354e-09	5611	tags=47%, list=15%, signal=39%	IGHV4-34/CD79A/IGKV1-5/PIK3R1/IGLV3-19/IGLC3/IGKV1D-16/IGKV2-28/IGLC2/IGKV3-15/IGKV1D-39/IGHV3-30/IGKV5-2/IGHM/IGKV1-39/IGKV3-20/IGHV3-11/IGKV2D-28/IGKV1-17/IGLV3-21/IGHV3-33/IGHV1-2/IGKV3-11/FYN/IGHV3-48/IGKV2-30/IGHV3-7/IGLV2-8/IGKV3D-20/IGKV1-33/IGLV3-1/IGLV2-14/IGHV3-23/IGHV4-39/IGKV1D-33/IGLV3-27/IGLV2-11/IGLV3-25/IGHV3-53/IGKV2D-30
REACTOME_PLASMA_LIPOPROTEIN_REMODELING	REACTOME_PLASMA_LIPOPROTEIN_REMODELING	34	-0.780444	-2.66017	1e-10	5.73182e-09	4.14354e-09	3439	tags=59%, list=9%, signal=53%	LIPG/CREB3L3/APOB/APOA5/ANGPTL4/PLTP/PCSK6/APOC3/LIPC/LPL/ANGPTL3/GPIHBP1/ALB/APOA4/MTTP/CETP/APOF/APOA1/LPA/LCAT
WP_ZINC_HOMEOSTASIS	WP_ZINC_HOMEOSTASIS	37	-0.767769	-2.66387	1e-10	5.73182e-09	4.14354e-09	1497	tags=35%, list=4%, signal=34%	SLC39A5/SLC30A4/SLC39A12/MT1A/MT2A/MT1L/MT1E/MT1M/MT1F/MT1X/MT1H/MT1B/MT1G
REACTOME_FCERI_MEDIATED_MAPK_ACTIVATION	REACTOME_FCERI_MEDIATED_MAPK_ACTIVATION	87	-0.65243	-2.7098	1e-10	5.73182e-09	4.14354e-09	4439	tags=41%, list=12%, signal=36%	IGLV3-19/IGLC3/IGKV1D-16/IGKV2-28/IGLC2/IGKV3-15/IGKV1D-39/IGHV3-30/IGKV5-2/IGKV1-39/IGKV3-20/IGHV3-11/IGKV2D-28/IGKV1-17/IGLV3-21/IGHV3-33/IGHV1-2/IGKV3-11/IGHV3-48/IGKV2-30/IGHV3-7/IGLV2-8/IGKV3D-20/MAPK10/IGKV1-33/IGLV3-1/IGLV2-14/IGHV3-23/IGHV4-39/IGKV1D-33/IGLV3-27/IGLV2-11/FOS/IGLV3-25/IGHV3-53/IGKV2D-30
REACTOME_ROLE_OF_PHOSPHOLIPIDS_IN_PHAGOCYTOSIS	REACTOME_ROLE_OF_PHOSPHOLIPIDS_IN_PHAGOCYTOSIS	82	-0.663898	-2.71301	1e-10	5.73182e-09	4.14354e-09	5081	tags=48%, list=14%, signal=41%	PLPP4/IGKV1-5/PIK3R1/IGLV3-19/IGLC3/IGKV1D-16/IGKV2-28/IGLC2/IGKV3-15/IGKV1D-39/IGHV3-30/IGKV5-2/PRKCE/IGKV1-39/IGKV3-20/IGHV3-11/IGKV2D-28/IGKV1-17/IGLV3-21/IGHV3-33/IGHV1-2/IGKV3-11/IGHV3-48/IGKV2-30/IGHV3-7/IGHG1/IGLV2-8/IGKV3D-20/IGKV1-33/IGLV3-1/IGLV2-14/IGHV3-23/IGHV4-39/IGKV1D-33/IGLV3-27/IGLV2-11/IGLV3-25/IGHV3-53/IGKV2D-30
REACTOME_ROLE_OF_LAT2_NTAL_LAB_ON_CALCIUM_MOBILIZATION	REACTOME_ROLE_OF_LAT2_NTAL_LAB_ON_CALCIUM_MOBILIZATION	71	-0.695131	-2.74104	1e-10	5.73182e-09	4.14354e-09	5076	tags=52%, list=14%, signal=45%	IGKV1-5/PIK3R1/IGLV3-19/IGLC3/IGKV1D-16/IGKV2-28/IGLC2/IGKV3-15/IGKV1D-39/IGHV3-30/IGKV5-2/IGKV1-39/IGKV3-20/IGHV3-11/IGKV2D-28/IGKV1-17/IGLV3-21/IGHV3-33/IGHV1-2/IGKV3-11/FYN/IGHV3-48/IGKV2-30/IGHV3-7/IGLV2-8/IGKV3D-20/IGKV1-33/IGLV3-1/IGLV2-14/IGHV3-23/IGHV4-39/IGKV1D-33/IGLV3-27/IGLV2-11/IGLV3-25/IGHV3-53/IGKV2D-30
REACTOME_FCGR_ACTIVATION	REACTOME_FCGR_ACTIVATION	69	-0.708271	-2.78157	1e-10	5.73182e-09	4.14354e-09	4439	tags=52%, list=12%, signal=46%	IGLV3-19/IGLC3/IGKV1D-16/IGKV2-28/IGLC2/IGKV3-15/IGKV1D-39/IGHV3-30/IGKV5-2/IGKV1-39/IGKV3-20/IGHV3-11/IGKV2D-28/IGKV1-17/IGLV3-21/IGHV3-33/IGHV1-2/IGKV3-11/FYN/IGHV3-48/IGKV2-30/IGHV3-7/IGHG1/IGLV2-8/IGKV3D-20/IGKV1-33/IGLV3-1/IGLV2-14/IGHV3-23/IGHV4-39/IGKV1D-33/IGLV3-27/IGLV2-11/IGLV3-25/IGHV3-53/IGKV2D-30
WP_COPPER_HOMEOSTASIS	WP_COPPER_HOMEOSTASIS	53	-0.743052	-2.82951	1e-10	5.73182e-09	4.14354e-09	1356	tags=25%, list=4%, signal=24%	STEAP2/STEAP3/STEAP4/MT1A/MT2A/MT1L/MT1E/MT1F/MT1X/MT1JP/MT1H/MT1B/MT1G
REACTOME_CD22_MEDIATED_BCR_REGULATION	REACTOME_CD22_MEDIATED_BCR_REGULATION	61	-0.744172	-2.89091	1e-10	5.73182e-09	4.14354e-09	5611	tags=62%, list=15%, signal=53%	IGHV4-34/CD79A/IGKV1-5/IGLV3-19/IGLC3/IGKV1D-16/IGKV2-28/IGLC2/IGKV3-15/IGKV1D-39/IGHV3-30/IGKV5-2/IGHM/IGKV1-39/IGKV3-20/IGHV3-11/IGKV2D-28/IGKV1-17/IGLV3-21/IGHV3-33/IGHV1-2/IGKV3-11/IGHV3-48/IGKV2-30/IGHV3-7/IGLV2-8/IGKV3D-20/IGKV1-33/IGLV3-1/IGLV2-14/IGHV3-23/IGHV4-39/IGKV1D-33/IGLV3-27/IGLV2-11/IGLV3-25/IGHV3-53/IGKV2D-30
REACTOME_INITIAL_TRIGGERING_OF_COMPLEMENT	REACTOME_INITIAL_TRIGGERING_OF_COMPLEMENT	79	-0.741123	-2.98978	1e-10	5.73182e-09	4.14354e-09	5154	tags=61%, list=14%, signal=52%	CFB/IGKV1-5/C3/IGLV3-19/IGLC3/IGKV1D-16/IGKV2-28/IGLC2/IGKV3-15/C1S/IGKV1D-39/IGHV3-30/IGKV5-2/MBL2/CRP/IGKV1-39/COLEC11/IGKV3-20/IGHV3-11/MASP1/IGKV2D-28/IGKV1-17/C1R/IGLV3-21/IGHV3-33/IGHV1-2/IGKV3-11/IGHV3-48/CFP/IGKV2-30/IGHV3-7/IGHG1/IGLV2-8/IGKV3D-20/IGKV1-33/IGLV3-1/IGLV2-14/IGHV3-23/IGHV4-39/IGKV1D-33/IGLV3-27/IGLV2-11/IGLV3-25/IGHV3-53/IGKV2D-30/COLEC10/FCN2/FCN3
REACTOME_CREATION_OF_C4_AND_C2_ACTIVATORS	REACTOME_CREATION_OF_C4_AND_C2_ACTIVATORS	71	-0.764723	-3.01545	1e-10	5.73182e-09	4.14354e-09	4439	tags=62%, list=12%, signal=55%	IGLV3-19/IGLC3/IGKV1D-16/IGKV2-28/IGLC2/IGKV3-15/C1S/IGKV1D-39/IGHV3-30/IGKV5-2/MBL2/CRP/IGKV1-39/COLEC11/IGKV3-20/IGHV3-11/MASP1/IGKV2D-28/IGKV1-17/C1R/IGLV3-21/IGHV3-33/IGHV1-2/IGKV3-11/IGHV3-48/IGKV2-30/IGHV3-7/IGHG1/IGLV2-8/IGKV3D-20/IGKV1-33/IGLV3-1/IGLV2-14/IGHV3-23/IGHV4-39/IGKV1D-33/IGLV3-27/IGLV2-11/IGLV3-25/IGHV3-53/IGKV2D-30/COLEC10/FCN2/FCN3
REACTOME_SCAVENGING_OF_HEME_FROM_PLASMA	REACTOME_SCAVENGING_OF_HEME_FROM_PLASMA	69	-0.770948	-3.02772	1e-10	5.73182e-09	4.14354e-09	5076	tags=70%, list=14%, signal=60%	IGKV1-5/AMBP/IGLV3-19/IGLC3/IGKV1D-16/IGKV2-28/IGLC2/IGKV3-15/IGKV1D-39/IGHV3-30/IGKV5-2/CD163/HPR/IGKV1-39/IGKV3-20/IGHV3-11/IGKV2D-28/IGKV1-17/IGLV3-21/IGHV3-33/IGHV1-2/IGKV3-11/IGHV3-48/IGKV2-30/ALB/HPX/JCHAIN/IGHV3-7/IGLV2-8/IGKV3D-20/IGKV1-33/IGHA1/HP/IGLV3-1/IGLV2-14/IGHV3-23/APOA1/IGHV4-39/IGKV1D-33/IGLV3-27/IGLV2-11/IGHA2/HBA1/IGLV3-25/HBB/HBA2/IGHV3-53/IGKV2D-30
REACTOME_COMPLEMENT_CASCADE	REACTOME_COMPLEMENT_CASCADE	114	-0.724332	-3.1377	1e-10	5.73182e-09	4.14354e-09	5155	tags=59%, list=14%, signal=51%	CFHR5/CFB/IGKV1-5/C3/CD81/IGLV3-19/IGLC3/IGKV1D-16/F2/CR1/IGKV2-28/IGLC2/IGKV3-15/C1S/IGKV1D-39/IGHV3-30/IGKV5-2/PROS1/MBL2/C5AR1/CPN1/CPN2/CRP/IGKV1-39/COLEC11/IGKV3-20/CPB2/IGHV3-11/MASP1/IGKV2D-28/SERPING1/IGKV1-17/CFHR4/C1R/IGLV3-21/IGHV3-33/C8B/ELANE/IGHV1-2/IGKV3-11/IGHV3-48/CFP/IGKV2-30/CFHR3/CFI/IGHV3-7/IGHG1/IGLV2-8/IGKV3D-20/C8A/IGKV1-33/IGLV3-1/IGLV2-14/C7/IGHV3-23/IGHV4-39/IGKV1D-33/I…
REACTOME_BINDING_AND_UPTAKE_OF_LIGANDS_BY_SCAVENGER_RECEPTORS	REACTOME_BINDING_AND_UPTAKE_OF_LIGANDS_BY_SCAVENGER_RECEPTORS	98	-0.760526	-3.22687	1e-10	5.73182e-09	4.14354e-09	5076	tags=66%, list=14%, signal=57%	IGKV1-5/SPARC/AMBP/COL4A2/IGLV3-19/IGLC3/IGKV1D-16/COL4A1/IGKV2-28/IGLC2/IGKV3-15/SSC5D/SCARF1/IGKV1D-39/IGHV3-30/IGKV5-2/APOB/CD163/HPR/CD36/COL3A1/IGKV1-39/COLEC11/IGKV3-20/COL1A1/IGHV3-11/MASP1/IGKV2D-28/COL1A2/IGKV1-17/IGLV3-21/IGHV3-33/IGHV1-2/IGKV3-11/IGHV3-48/IGKV2-30/ALB/HPX/JCHAIN/IGHV3-7/SCARA5/IGLV2-8/IGKV3D-20/SCGB3A2/IGKV1-33/IGHA1/HP/IGLV3-1/IGLV2-14/IGHV3-23/APOA1/IGHV4-39/IGKV1D-3…
