# Supplementary material for: Integrative single-cell and spatial transcriptomics analysis reveals FLAD1 as a regulator of the immune microenvironment in hepatocellular carcinoma
Source: Front Immunol. 2025 Oct 29;16:1680101. doi: 10.3389/fimmu.2025.1680101 (PMC12605016; doi:10.3389/fimmu.2025.1680101)
Supplement: Supplementary Table 9 — Comparison of immune cell infiltration levels between the high- and low-FLAD1 expression groups. [file Table9.xlsx]

## Sheet: Sheet 1
sample_id	FLAD1	Cytotoxic cells	CD8 T cells	Neutrophils	DC	Treg	B cells	Th1 cells	Tcm
TCGA-2V-A95S-01A-11R-A37K-07	High	0.722302	0.698449	0.414987	0.556628	0.674197	0.410482	0.479811	0.506673
TCGA-2Y-A9GS-01A-12R-A38B-07	High	0.43702	0.625871	0.379336	0.558427	0.370397	0.25762	0.360815	0.523408
TCGA-2Y-A9GT-01A-11R-A38B-07	Low	0.683756	0.699314	0.38947	0.523446	0.638732	0.417172	0.433289	0.541783
TCGA-2Y-A9GU-01A-11R-A38B-07	Low	0.485189	0.673361	0.346282	0.48436	0.354857	0.310057	0.349725	0.508901
TCGA-2Y-A9GV-01A-11R-A38B-07	Low	0.564779	0.683159	0.482222	0.623648	0.748915	0.33774	0.388257	0.527817
TCGA-2Y-A9GW-01A-11R-A38B-07	Low	0.550499	0.651056	0.505261	0.608673	0.517505	0.365696	0.418472	0.527322
TCGA-2Y-A9GX-01A-11R-A38B-07	Low	0.605076	0.697207	0.491826	0.568282	0.48556	0.379418	0.450606	0.558211
TCGA-2Y-A9GY-01A-11R-A38B-07	High	0.653593	0.680136	0.35085	0.522265	0.492111	0.4033	0.450516	0.493458
TCGA-2Y-A9GZ-01A-11R-A39D-07	Low	0.46924	0.640116	0.387139	0.50803	0.320747	0.300273	0.30876	0.490468
TCGA-2Y-A9H0-01A-11R-A38B-07	High	0.533141	0.674406	0.397056	0.496058	0.3907	0.287073	0.381971	0.497843
TCGA-2Y-A9H1-01A-11R-A38B-07	Low	0.636599	0.663501	0.398823	0.644502	0.560657	0.348822	0.423158	0.468697
TCGA-2Y-A9H2-01A-12R-A38B-07	High	0.52566	0.699264	0.396201	0.464072	0.387452	0.27231	0.344379	0.510021
TCGA-2Y-A9H3-01A-11R-A38B-07	Low	0.701028	0.7014	0.419428	0.523328	0.531474	0.459767	0.458968	0.475624
TCGA-2Y-A9H4-01A-11R-A38B-07	Low	0.564265	0.656421	0.404311	0.535331	0.353829	0.277797	0.368758	0.500389
TCGA-2Y-A9H5-01A-11R-A38B-07	Low	0.456289	0.682508	0.385742	0.484582	0.288477	0.346699	0.393031	0.485899
TCGA-2Y-A9H6-01A-11R-A39D-07	Low	0.577178	0.684247	0.39793	0.601143	0.390484	0.371493	0.375254	0.496702
TCGA-2Y-A9H7-01A-11R-A39D-07	Low	0.523151	0.666913	0.376188	0.539326	0.267415	0.294682	0.287378	0.500022
TCGA-2Y-A9H8-01A-11R-A39D-07	Low	0.579114	0.679747	0.386797	0.462843	0.566072	0.325801	0.40239	0.462923
TCGA-2Y-A9H9-01A-21R-A39D-07	High	0.554477	0.657214	0.361307	0.477859	0.444628	0.24979	0.357529	0.492878
TCGA-2Y-A9HA-01A-11R-A39D-07	High	0.486754	0.66006	0.35281	0.496814	0.250144	0.240319	0.335329	0.517888
TCGA-2Y-A9HB-01A-11R-A39D-07	High	0.641452	0.686198	0.370326	0.49247	0.474948	0.310846	0.388133	0.53765
TCGA-3K-AAZ8-01A-12R-A39D-07	High	0.593342	0.719947	0.343288	0.540524	0.535372	0.329676	0.37614	0.528735
TCGA-4R-AA8I-01A-11R-A38B-07	High	0.497018	0.656986	0.390729	0.463606	0.705816	0.225752	0.343497	0.519898
TCGA-5C-A9VG-01A-11R-A37K-07	High	0.440322	0.681414	0.346148	0.386512	0.238449	0.240573	0.32841	0.503066
TCGA-5C-A9VH-01A-11R-A37K-07	High	0.458178	0.644804	0.320071	0.404079	0.340888	0.226599	0.362719	0.497041
TCGA-5C-AAPD-01A-21R-A39D-07	High	0.619399	0.675592	0.423061	0.591107	0.611769	0.445058	0.439065	0.462397
TCGA-5R-AA1C-01A-11R-A41C-07	High	0.54301	0.685276	0.450091	0.431708	0.26774	0.18339	0.372493	0.518486
TCGA-5R-AA1D-01A-11R-A38B-07	Low	0.608492	0.703223	0.49636	0.586564	0.413332	0.322332	0.437858	0.523598
TCGA-5R-AAAM-01A-12R-A41C-07	Low	0.647255	0.681435	0.479146	0.5663	0.565043	0.387102	0.399146	0.471583
TCGA-BC-4072-01B-11R-A155-07	Low	0.60569	0.682955	0.471422	0.523851	0.637812	0.312624	0.464369	0.476928
TCGA-BC-4073-01B-02R-A131-07	Low	0.573265	0.698299	0.578875	0.515797	0.581611	0.328928	0.465326	0.526699
TCGA-BC-A10Q-01A-11R-A131-07	Low	0.484386	0.688254	0.364273	0.269705	0.288856	0.151982	0.370435	0.499541
TCGA-BC-A10R-01A-11R-A131-07	Low	0.443292	0.687023	0.419827	0.555186	0.239586	0.235293	0.309334	0.467706
TCGA-BC-A10S-01A-22R-A131-07	Low	0.658702	0.705152	0.446284	0.616379	0.335636	0.346807	0.418215	0.507172
TCGA-BC-A10T-01A-11R-A131-07	High	0.525962	0.662734	0.379144	0.547352	0.894994	0.246903	0.412991	0.517889
TCGA-BC-A10U-01A-11R-A131-07	High	0.448608	0.652998	0.33327	0.432709	0.26238	0.182539	0.28664	0.526199
TCGA-BC-A10W-01A-11R-A131-07	High	0.437455	0.662185	0.43186	0.408858	0.43434	0.246404	0.446809	0.558702
TCGA-BC-A10X-01A-11R-A131-07	Low	0.624179	0.686226	0.534932	0.539564	0.48935	0.345894	0.392833	0.508312
TCGA-BC-A10Y-01A-11R-A131-07	High	0.517102	0.675416	0.390527	0.542287	0.577009	0.247937	0.329134	0.515427
TCGA-BC-A10Z-01A-11R-A131-07	High	0.256423	0.625174	0.352155	0.457283	0.310676	0.174749	0.299797	0.483466
TCGA-BC-A110-01A-11R-A131-07	Low	0.628846	0.710381	0.608266	0.654617	0.573598	0.38103	0.446496	0.469194
TCGA-BC-A112-01A-11R-A131-07	High	0.366357	0.675318	0.406837	0.42303	0.228053	0.273258	0.363526	0.537905
TCGA-BC-A216-01A-11R-A155-07	Low	0.657983	0.712055	0.379241	0.30477	0.364333	0.268011	0.402569	0.516167
TCGA-BC-A217-01A-11R-A155-07	High	0.540257	0.653332	0.281119	0.615867	0.422537	0.261152	0.357559	0.429192
TCGA-BC-A3KF-01A-11R-A213-07	Low	0.455399	0.664349	0.386948	0.503762	0.587783	0.24468	0.333638	0.450707
TCGA-BC-A3KG-01A-11R-A213-07	High	0.362068	0.664495	0.325371	0.300809	0.282088	0.137174	0.306867	0.478522
TCGA-BC-A5W4-01A-11R-A28V-07	High	0.392896	0.652252	0.361664	0.420594	0.257236	0.173795	0.314949	0.515822
TCGA-BC-A69H-01A-11R-A311-07	High	0.541193	0.647415	0.374957	0.519051	0.448742	0.277088	0.378364	0.448554
TCGA-BC-A69I-01A-11R-A311-07	Low	0.585004	0.701253	0.5295	0.545324	0.314629	0.274345	0.403366	0.483179
TCGA-BC-A8YO-01A-11R-A37K-07	High	0.619172	0.67311	0.380834	0.387822	0.524544	0.262243	0.411587	0.54037
TCGA-BD-A2L6-01A-11R-A213-07	Low	0.581906	0.672459	0.413841	0.51022	0.456593	0.26098	0.40429	0.48662
TCGA-BD-A3EP-01A-11R-A22L-07	Low	0.564327	0.681051	0.430649	0.57455	0.55102	0.509225	0.443445	0.501379
TCGA-BD-A3ER-01A-11R-A213-07	Low	0.44264	0.643642	0.482219	0.579391	0.464065	0.319506	0.406936	0.529165
TCGA-BW-A5NO-01A-11R-A27V-07	High	0.532532	0.657802	0.397433	0.608748	0.616534	0.335089	0.406225	0.478589
TCGA-BW-A5NP-01A-11R-A27V-07	High	0.390791	0.671422	0.320272	0.360089	0.360705	0.225301	0.31691	0.46015
TCGA-BW-A5NQ-01A-11R-A27V-07	Low	0.55263	0.683069	0.386843	0.419303	0.480146	0.388058	0.436111	0.519285
TCGA-CC-5258-01A-01R-A131-07	High	0.506833	0.65709	0.435258	0.460735	0.528009	0.287601	0.42874	0.541919
TCGA-CC-5259-01A-31R-A213-07	Low	0.551837	0.674985	0.392359	0.452255	0.500829	0.326249	0.374433	0.445765
TCGA-CC-5260-01A-01R-A131-07	High	0.522516	0.685337	0.372232	0.41242	0.36796	0.226289	0.428247	0.510006
TCGA-CC-5261-01A-01R-A131-07	High	0.50657	0.695289	0.3693	0.563798	0.423349	0.458847	0.411551	0.535475
TCGA-CC-5262-01A-01R-A131-07	High	0.593466	0.673531	0.5679	0.547468	0.473432	0.296533	0.425343	0.469722
TCGA-CC-5263-01A-01R-A131-07	High	0.352248	0.658029	0.419248	0.381713	0.409705	0.176788	0.352682	0.535886
TCGA-CC-5264-01A-01R-A131-07	High	0.372051	0.635275	0.346392	0.388159	0.526439	0.285199	0.344282	0.532783
TCGA-CC-A123-01A-11R-A131-07	Low	0.523178	0.644588	0.379711	0.534689	0.374133	0.31682	0.421656	0.469859
TCGA-CC-A1HT-01A-11R-A131-07	High	0.621263	0.691201	0.481964	0.480429	0.637866	0.304533	0.516704	0.539201
TCGA-CC-A3M9-01A-11R-A213-07	Low	0.650342	0.70298	0.532938	0.542663	0.495902	0.298413	0.564038	0.548857
TCGA-CC-A3MA-01A-11R-A213-07	High	0.425349	0.668876	0.388384	0.422024	0.214192	0.203335	0.333737	0.533821
TCGA-CC-A3MB-01A-11R-A213-07	High	0.459488	0.666047	0.395233	0.472044	0.416094	0.266406	0.335583	0.530629
TCGA-CC-A3MC-01A-11R-A22L-07	High	0.521678	0.66968	0.402387	0.465514	0.38285	0.287281	0.382172	0.480397
TCGA-CC-A5UC-01A-11R-A28V-07	High	0.509966	0.667677	0.435068	0.50525	0.482474	0.341363	0.407598	0.503477
TCGA-CC-A5UD-01A-11R-A28V-07	High	0.442209	0.662248	0.392372	0.37916	0.279381	0.220891	0.383522	0.482122
TCGA-CC-A5UE-01A-11R-A28V-07	High	0.416922	0.640732	0.312471	0.514725	0.367202	0.197756	0.28342	0.48034
TCGA-CC-A7IE-01A-21R-A38B-07	Low	0.615758	0.706833	0.366363	0.404615	0.644147	0.386487	0.445916	0.520805
TCGA-CC-A7IF-01A-11R-A33J-07	Low	0.477154	0.631054	0.309488	0.503136	0.141531	0.247618	0.306265	0.494911
TCGA-CC-A7IG-01A-11R-A33J-07	High	0.434669	0.662496	0.347451	0.488348	0.346357	0.241722	0.391329	0.410737
TCGA-CC-A7IH-01A-11R-A33J-07	High	0.463919	0.675968	0.422737	0.422534	0.372779	0.213938	0.364509	0.497502
TCGA-CC-A7II-01A-11R-A33J-07	High	0.400831	0.626464	0.229084	0.256519	0.149707	0.231755	0.330493	0.501442
TCGA-CC-A7IJ-01A-11R-A33R-07	Low	0.550544	0.677438	0.413686	0.465329	0.551128	0.275267	0.484334	0.49571
TCGA-CC-A7IK-01A-12R-A33R-07	High	0.483638	0.665598	0.389856	0.343414	0.273967	0.156602	0.352399	0.540784
TCGA-CC-A7IL-01A-11R-A33R-07	High	0.419471	0.653287	0.308392	0.400062	0.476843	0.193527	0.295025	0.486178
TCGA-CC-A8HS-01A-11R-A36F-07	High	0.487626	0.666179	0.313046	0.357698	0.355074	0.261914	0.293497	0.528549
TCGA-CC-A8HT-01A-11R-A36F-07	High	0.518991	0.661404	0.379677	0.507619	0.429197	0.241222	0.349323	0.481631
TCGA-CC-A8HU-01A-11R-A36F-07	High	0.372658	0.651664	0.366839	0.411729	0.247924	0.223979	0.31823	0.435044
TCGA-CC-A8HV-01A-11R-A36F-07	High	0.341655	0.643547	0.308837	0.347121	0.308402	0.246576	0.319393	0.451099
TCGA-CC-A9FS-01A-11R-A37K-07	Low	0.53161	0.667479	0.382569	0.495181	0.325349	0.261273	0.361211	0.522992
TCGA-CC-A9FU-01A-11R-A37K-07	High	0.459015	0.655945	0.217461	0.324676	0.412629	0.254891	0.31015	0.445617
TCGA-CC-A9FV-01A-11R-A37K-07	Low	0.674315	0.734607	0.475744	0.586063	0.298981	0.263117	0.532047	0.520505
TCGA-CC-A9FW-01A-11R-A37K-07	High	0.473288	0.67096	0.335268	0.429879	0.481553	0.345792	0.365371	0.503611
TCGA-DD-A113-01A-11R-A131-07	High	0.431973	0.643132	0.360038	0.429935	0.457568	0.286921	0.402243	0.469714
TCGA-DD-A114-01A-11R-A131-07	High	0.611863	0.674336	0.478469	0.57849	0.548854	0.442993	0.480883	0.531095
TCGA-DD-A115-01A-11R-A131-07	Low	0.575501	0.660786	0.422162	0.546495	0.278894	0.264826	0.357176	0.508798
TCGA-DD-A116-01A-11R-A131-07	Low	0.586784	0.688551	0.459372	0.461523	0.429576	0.32537	0.417656	0.476331
TCGA-DD-A118-01A-11R-A131-07	High	0.418284	0.660677	0.412819	0.436892	0.350093	0.247445	0.374981	0.449984
TCGA-DD-A119-01A-11R-A131-07	Low	0.514453	0.662598	0.404614	0.531709	0.207045	0.284291	0.394402	0.475553
TCGA-DD-A11A-01A-11R-A131-07	High	0.458985	0.666297	0.423731	0.407736	0.319177	0.177599	0.317187	0.525415
TCGA-DD-A11B-01A-11R-A131-07	Low	0.477841	0.662966	0.37429	0.482545	0.780101	0.244608	0.338621	0.535844
TCGA-DD-A11C-01A-11R-A131-07	Low	0.545557	0.659289	0.419542	0.574982	0.36482	0.259123	0.402412	0.543331
TCGA-DD-A11D-01A-11R-A131-07	High	0.506694	0.654537	0.418447	0.538741	0.311867	0.261916	0.36727	0.467344
TCGA-DD-A1EA-01A-11R-A131-07	High	0.54125	0.685547	0.447802	0.515604	0.450042	0.341587	0.421256	0.574624
TCGA-DD-A1EB-01A-11R-A131-07	Low	0.550338	0.675147	0.447246	0.462957	0.854766	0.283281	0.384143	0.496726
TCGA-DD-A1EC-01A-21R-A131-07	High	0.765549	0.742744	0.454781	0.454043	0.68849	0.350869	0.482098	0.502134
TCGA-DD-A1ED-01A-11R-A155-07	Low	0.616446	0.723625	0.54294	0.613377	0.33542	0.325903	0.425437	0.549705
TCGA-DD-A1EE-01A-11R-A131-07	High	0.398676	0.668765	0.438116	0.471646	0.269202	0.176327	0.333306	0.553636
TCGA-DD-A1EF-01A-11R-A131-07	Low	0.553539	0.685044	0.334551	0.436996	0.555243	0.409962	0.404092	0.507553
TCGA-DD-A1EG-01A-11R-A213-07	High	0.580553	0.652574	0.411943	0.607046	0.544414	0.358437	0.452008	0.492337
TCGA-DD-A1EH-01A-11R-A131-07	High	0.503793	0.674266	0.378712	0.507942	0.360326	0.308018	0.360752	0.523453
TCGA-DD-A1EI-01A-11R-A131-07	High	0.4793	0.649341	0.449647	0.494707	0.396115	0.3141	0.418673	0.505579
TCGA-DD-A1EJ-01A-11R-A155-07	Low	0.389113	0.644462	0.320447	0.453329	0.248086	0.178437	0.306675	0.45067
TCGA-DD-A1EK-01A-11R-A213-07	Low	0.51365	0.649818	0.494139	0.610017	0.552319	0.229851	0.35925	0.459473
TCGA-DD-A1EL-01A-11R-A155-07	High	0.42888	0.643996	0.354863	0.517219	0.272613	0.147581	0.364683	0.520443
TCGA-DD-A39V-01A-11R-A213-07	High	0.666282	0.687745	0.512421	0.538961	0.341863	0.308544	0.456559	0.491177
TCGA-DD-A39W-01A-11R-A213-07	Low	0.458723	0.686692	0.452495	0.479723	0.370397	0.287817	0.360646	0.524082
TCGA-DD-A39X-01A-11R-A213-07	High	0.573897	0.673257	0.398311	0.545029	0.32118	0.301511	0.352949	0.454878
TCGA-DD-A39Y-01A-11R-A213-07	High	0.440644	0.63851	0.320491	0.377327	0.410463	0.237973	0.321396	0.481218
TCGA-DD-A39Z-01A-11R-A213-07	Low	0.521765	0.66631	0.318344	0.507054	0.14635	0.211881	0.32673	0.466823
TCGA-DD-A3A1-01A-11R-A213-07	High	0.541964	0.663288	0.515649	0.570681	0.334229	0.180761	0.36281	0.497065
TCGA-DD-A3A2-01A-11R-A213-07	Low	0.560272	0.67002	0.435659	0.519331	0.917626	0.322538	0.35045	0.496735
TCGA-DD-A3A3-01A-11R-A22L-07	High	0.543636	0.681464	0.421055	0.447151	0.340184	0.266481	0.320437	0.427652
TCGA-DD-A3A4-01A-11R-A22L-07	Low	0.416314	0.675838	0.390403	0.445674	0.0828398	0.225237	0.356935	0.494208
TCGA-DD-A3A5-01A-11R-A22L-07	Low	0.570656	0.65457	0.366087	0.521992	0.72233	0.248537	0.347952	0.483957
TCGA-DD-A3A6-01A-11R-A22L-07	Low	0.723544	0.748187	0.398328	0.582056	0.396223	0.311386	0.559794	0.438567
TCGA-DD-A3A7-01A-11R-A22L-07	High	0.532542	0.655869	0.373	0.467925	0.229731	0.328443	0.356287	0.428593
TCGA-DD-A3A8-01A-11R-A22L-07	High	0.546993	0.678012	0.472823	0.46776	0.481229	0.236161	0.400143	0.508088
TCGA-DD-A3A9-01A-11R-A266-07	High	0.585881	0.686488	0.380926	0.623101	0.426652	0.31785	0.385223	0.456715
TCGA-DD-A4NA-01A-11R-A266-07	Low	0.472942	0.67517	0.393399	0.366849	0.460816	0.203654	0.43535	0.544505
TCGA-DD-A4NB-01A-12R-A266-07	Low	0.605921	0.70661	0.455129	0.509767	0.407106	0.250934	0.429182	0.547314
TCGA-DD-A4ND-01A-11R-A266-07	Low	0.600982	0.686079	0.492974	0.508709	0.441271	0.272845	0.471307	0.499006
TCGA-DD-A4NE-01A-11R-A27V-07	Low	0.379837	0.654973	0.385099	0.372892	0.55925	0.263263	0.310384	0.461897
TCGA-DD-A4NF-01A-11R-A27V-07	Low	0.451468	0.679559	0.431731	0.410598	0.516476	0.173959	0.354268	0.563941
TCGA-DD-A4NG-01A-11R-A27V-07	Low	0.496981	0.66651	0.428411	0.523514	0.482311	0.273155	0.391224	0.551736
TCGA-DD-A4NH-01A-11R-A27V-07	High	0.425355	0.669445	0.613902	0.45847	0.361463	0.190187	0.372104	0.458658
TCGA-DD-A4NI-01A-11R-A27V-07	Low	0.65455	0.712046	0.441293	0.473049	0.830996	0.3666	0.409955	0.548602
TCGA-DD-A4NJ-01A-11R-A27V-07	High	0.475509	0.653027	0.409762	0.619648	0.437589	0.303713	0.395236	0.488241
TCGA-DD-A4NK-01A-11R-A28V-07	Low	0.542207	0.666704	0.38943	0.438844	0.984277	0.21238	0.294542	0.512658
TCGA-DD-A4NL-01A-11R-A28V-07	Low	0.542886	0.672216	0.446294	0.55438	0.262813	0.299063	0.364832	0.524804
TCGA-DD-A4NN-01A-11R-A28V-07	High	0.373546	0.638646	0.307317	0.422374	0.127996	0.208242	0.336043	0.43683
TCGA-DD-A4NO-01A-11R-A28V-07	High	0.490883	0.653094	0.382322	0.511628	0.329356	0.182181	0.407432	0.549882
TCGA-DD-A4NP-01A-11R-A28V-07	Low	0.535887	0.698829	0.457344	0.42938	0.254908	0.238899	0.331524	0.525368
TCGA-DD-A4NQ-01A-21R-A28V-07	High	0.431278	0.652744	0.438572	0.395224	0.323508	0.178382	0.32706	0.468546
TCGA-DD-A4NR-01A-11R-A311-07	High	0.722742	0.692641	0.423618	0.543838	0.540841	0.301392	0.463839	0.495127
TCGA-DD-A4NS-01A-11R-A311-07	Low	0.620026	0.730626	0.502301	0.526877	0.32941	0.331224	0.436627	0.500176
TCGA-DD-A4NV-01A-11R-A311-07	High	0.565385	0.666847	0.464749	0.498925	0.708145	0.247297	0.334059	0.523819
TCGA-DD-A73A-01A-12R-A32O-07	Low	0.618747	0.692795	0.407802	0.51552	0.392595	0.235245	0.377582	0.532847
TCGA-DD-A73B-01A-12R-A32O-07	Low	0.493755	0.63951	0.426605	0.462034	0.951249	0.206489	0.332146	0.506553
TCGA-DD-A73C-01A-12R-A33J-07	Low	0.603734	0.689501	0.431855	0.495018	0.746695	0.256198	0.343731	0.51989
TCGA-DD-A73D-01A-12R-A32O-07	High	0.414597	0.680092	0.346061	0.423101	0.30916	0.228555	0.288417	0.484483
TCGA-DD-A73E-01A-12R-A32O-07	Low	0.386489	0.670052	0.412443	0.421825	0.229677	0.187344	0.357394	0.510717
TCGA-DD-A73F-01A-11R-A32O-07	Low	0.67851	0.698265	0.425626	0.544627	0.491137	0.307951	0.433769	0.463224
TCGA-DD-A73G-01A-22R-A32O-07	High	0.534303	0.65278	0.384451	0.537057	0.427735	0.286175	0.365345	0.380233
TCGA-DD-AA3A-01A-11R-A37K-07	High	0.405744	0.675176	0.253486	0.389448	0.181923	0.201737	0.28591	0.495536
TCGA-DD-AAC8-01A-11R-A41C-07	High	0.478243	0.675824	0.47522	0.579066	0.347548	0.207146	0.370123	0.521829
TCGA-DD-AAC9-01A-11R-A41C-07	Low	0.570467	0.659991	0.471912	0.595597	0.471374	0.445798	0.426557	0.498462
TCGA-DD-AACA-01A-11R-A41C-07	Low	0.478427	0.68725	0.421992	0.419965	0.170715	0.279823	0.33191	0.55737
TCGA-DD-AACA-02A-11R-A41C-07	Low	0.353858	0.676307	0.389309	0.398601	0.0122906	0.154013	0.307834	0.57597
TCGA-DD-AACA-02B-11R-A41C-07	Low	0.39112	0.673205	0.40752	0.338257	0.100761	0.189583	0.329033	0.503772
TCGA-DD-AACB-01A-11R-A41C-07	Low	0.64204	0.682694	0.427493	0.547822	0.428222	0.402211	0.458501	0.465492
TCGA-DD-AACC-01A-11R-A41C-07	Low	0.756916	0.731432	0.479602	0.591979	0.61361	0.533808	0.50094	0.5262
TCGA-DD-AACD-01A-11R-A41C-07	Low	0.637958	0.671821	0.502175	0.629261	0.245271	0.334353	0.409851	0.467238
TCGA-DD-AACE-01A-11R-A41C-07	Low	0.45241	0.653673	0.398213	0.497278	0.860721	0.313936	0.358189	0.491007
TCGA-DD-AACF-01A-11R-A41C-07	High	0.587375	0.661833	0.428041	0.53615	0.310839	0.322758	0.408035	0.509415
TCGA-DD-AACG-01A-11R-A41C-07	Low	0.573188	0.628781	0.338423	0.516128	0.261297	0.302405	0.342719	0.506254
TCGA-DD-AACH-01A-11R-A41C-07	High	0.51649	0.663697	0.3826	0.401587	0.333308	0.216916	0.405426	0.500313
TCGA-DD-AACI-01A-11R-A41C-07	High	0.666904	0.688816	0.525469	0.547928	0.468342	0.393438	0.477792	0.476956
TCGA-DD-AACJ-01A-11R-A41C-07	High	0.435111	0.653213	0.407143	0.443854	0.270772	0.228376	0.268508	0.485136
TCGA-DD-AACK-01A-11R-A41C-07	High	0.455505	0.653185	0.366016	0.479095	0.419505	0.172447	0.33939	0.528415
TCGA-DD-AACL-01A-11R-A41C-07	High	0.621024	0.688846	0.522985	0.63055	0.472132	0.375561	0.427932	0.436914
TCGA-DD-AACN-01A-11R-A41C-07	High	0.527584	0.692362	0.375269	0.493564	0.293513	0.324756	0.385996	0.50315
TCGA-DD-AACO-01A-11R-A41C-07	Low	0.624714	0.645074	0.419693	0.532212	0.497851	0.341326	0.390623	0.477547
TCGA-DD-AACP-01A-11R-A41C-07	High	0.408322	0.649944	0.352613	0.429123	0.421454	0.290978	0.381999	0.479494
TCGA-DD-AACQ-01A-11R-A41C-07	Low	0.429758	0.651949	0.370707	0.43733	0.167683	0.232192	0.334758	0.507744
TCGA-DD-AACS-01A-11R-A41C-07	High	0.400624	0.671397	0.395016	0.443464	0.189124	0.22846	0.355808	0.489802
TCGA-DD-AACT-01A-11R-A41C-07	High	0.614752	0.689883	0.484486	0.568038	0.514744	0.398378	0.387303	0.474621
TCGA-DD-AACU-01A-11R-A41C-07	High	0.471534	0.66766	0.33421	0.516165	0.303313	0.292081	0.372811	0.495197
TCGA-DD-AACV-01A-11R-A41C-07	Low	0.407518	0.638841	0.332169	0.454418	0.942641	0.189168	0.267474	0.508821
TCGA-DD-AACW-01A-11R-A41C-07	Low	0.529735	0.670781	0.341627	0.452633	0.40559	0.274364	0.322811	0.54058
TCGA-DD-AACX-01A-11R-A41C-07	High	0.43036	0.666595	0.398736	0.485543	0.244783	0.263973	0.336843	0.533451
TCGA-DD-AACY-01A-11R-A41C-07	High	0.52305	0.689441	0.399302	0.463396	0.317173	0.264223	0.372418	0.479892
TCGA-DD-AACZ-01A-11R-A41C-07	High	0.640713	0.68048	0.390605	0.574231	0.54436	0.403213	0.445796	0.512082
TCGA-DD-AAD0-01A-11R-A41C-07	Low	0.439616	0.665596	0.414507	0.441453	0.919196	0.219106	0.329339	0.502571
TCGA-DD-AAD1-01A-11R-A41C-07	High	0.594702	0.701229	0.400149	0.542948	0.340997	0.464179	0.428411	0.501572
TCGA-DD-AAD2-01A-11R-A41C-07	Low	0.572191	0.669806	0.425329	0.541989	0.432391	0.322186	0.4286	0.490851
TCGA-DD-AAD3-01A-11R-A41C-07	High	0.537711	0.69571	0.413709	0.569337	0.38285	0.324722	0.376168	0.517588
TCGA-DD-AAD5-01A-11R-A41C-07	High	0.437227	0.67772	0.434031	0.441746	0.170877	0.13534	0.315955	0.489539
TCGA-DD-AAD6-01A-11R-A41C-07	Low	0.354186	0.640209	0.330416	0.385031	0.284796	0.175543	0.345668	0.531286
TCGA-DD-AAD8-01A-11R-A41C-07	Low	0.516751	0.651588	0.330288	0.479359	0.537646	0.265592	0.330897	0.465907
TCGA-DD-AADA-01A-11R-A41C-07	Low	0.608316	0.688265	0.361416	0.52558	0.367202	0.411794	0.378452	0.481991
TCGA-DD-AADB-01A-11R-A41C-07	Low	0.59663	0.672143	0.345726	0.376335	0.630069	0.423961	0.435392	0.534568
TCGA-DD-AADC-01A-11R-A41C-07	High	0.472943	0.666458	0.340659	0.381973	0.377814	0.263049	0.372317	0.509476
TCGA-DD-AADD-01A-11R-A41C-07	High	0.432207	0.652725	0.321797	0.485511	0.275645	0.252352	0.316373	0.501271
TCGA-DD-AADF-01A-11R-A41C-07	High	0.546819	0.671467	0.325118	0.504615	0.613068	0.350641	0.381741	0.469148
TCGA-DD-AADG-01A-11R-A41C-07	High	0.491784	0.674096	0.408847	0.447489	0.770139	0.203495	0.334831	0.480438
TCGA-DD-AADI-01A-11R-A41C-07	High	0.682015	0.695541	0.388727	0.636252	0.331088	0.399732	0.422105	0.481059
TCGA-DD-AADJ-01A-11R-A41C-07	Low	0.565336	0.672677	0.403307	0.509193	0.384636	0.337486	0.360411	0.44874
TCGA-DD-AADK-01A-11R-A41C-07	High	0.549993	0.65001	0.387551	0.532046	0.439809	0.444998	0.393492	0.457768
TCGA-DD-AADL-01A-11R-A41C-07	Low	0.489084	0.640454	0.390778	0.438034	0.3809	0.210189	0.279825	0.507419
TCGA-DD-AADM-01A-11R-A41C-07	High	0.53447	0.651193	0.388342	0.553028	0.386098	0.35284	0.383942	0.458974
TCGA-DD-AADN-01A-11R-A41C-07	Low	0.709507	0.695208	0.351453	0.416683	0.405698	0.439268	0.449886	0.464638
TCGA-DD-AADO-01A-11R-A41C-07	High	0.636097	0.677642	0.39327	0.518249	0.535805	0.380473	0.462047	0.476228
TCGA-DD-AADP-01A-11R-A39D-07	Low	0.507096	0.669802	0.437034	0.518706	0.365794	0.374848	0.367461	0.536995
TCGA-DD-AADQ-01A-11R-A41C-07	Low	0.552827	0.671387	0.40893	0.449159	0.470833	0.269106	0.362732	0.521017
TCGA-DD-AADR-01A-11R-A41C-07	Low	0.612927	0.658829	0.357243	0.535626	0.390538	0.304174	0.358904	0.532368
TCGA-DD-AADS-01A-11R-A41C-07	Low	0.688209	0.662206	0.415518	0.655509	0.676146	0.399055	0.469116	0.504712
TCGA-DD-AADU-01A-11R-A41C-07	Low	0.545663	0.679754	0.463846	0.448444	0.403749	0.199326	0.414717	0.508951
TCGA-DD-AADV-01A-11R-A39D-07	Low	0.502887	0.662402	0.350302	0.515723	0.747182	0.243288	0.336492	0.506613
TCGA-DD-AADW-01A-11R-A39D-07	High	0.379588	0.666508	0.297672	0.402689	0.287557	0.291685	0.317347	0.537773
TCGA-DD-AADY-01A-11R-A41C-07	High	0.43157	0.676333	0.378375	0.489778	0.235362	0.261721	0.360472	0.501474
TCGA-DD-AAE0-01A-11R-A41C-07	High	0.490403	0.668626	0.301038	0.412512	0.339047	0.29864	0.38273	0.413788
TCGA-DD-AAE1-01A-11R-A41C-07	High	0.520661	0.658626	0.310527	0.488675	0.451937	0.321897	0.336224	0.510377
TCGA-DD-AAE2-01A-11R-A41C-07	Low	0.598926	0.667545	0.464296	0.459067	0.969712	0.353086	0.400511	0.503073
TCGA-DD-AAE3-01A-11R-A41C-07	Low	0.510925	0.685573	0.482407	0.522551	0.220689	0.257663	0.397367	0.467034
TCGA-DD-AAE4-01A-11R-A41C-07	High	0.722093	0.682188	0.437161	0.664266	0.771817	0.412701	0.453173	0.462072
TCGA-DD-AAE6-01A-11R-A41C-07	High	0.364629	0.650869	0.287181	0.427609	0.193888	0.232639	0.28017	0.439579
TCGA-DD-AAE7-01A-11R-A41C-07	Low	0.65143	0.681348	0.430715	0.556965	0.365199	0.338479	0.378898	0.485424
TCGA-DD-AAE9-01A-11R-A41C-07	High	0.471125	0.663758	0.399121	0.536749	0.528875	0.228364	0.37207	0.496914
TCGA-DD-AAEA-01A-11R-A41C-07	Low	0.612276	0.678111	0.311102	0.546679	0.685134	0.341021	0.419638	0.491861
TCGA-DD-AAEB-01A-11R-A41C-07	Low	0.631132	0.673063	0.469367	0.568088	0.542736	0.255024	0.422475	0.493706
TCGA-DD-AAED-01A-12R-A41C-07	Low	0.472188	0.688987	0.29076	0.402224	0.404615	0.321599	0.338276	0.499726
TCGA-DD-AAEE-01A-11R-A41C-07	Low	0.442552	0.679544	0.361829	0.4511	0.348306	0.19021	0.341404	0.512801
TCGA-DD-AAEG-01A-11R-A39D-07	High	0.467964	0.683306	0.358165	0.436962	0.195025	0.236261	0.334212	0.469569
TCGA-DD-AAEH-01A-11R-A41C-07	Low	0.7051	0.727189	0.455484	0.525385	0.634563	0.344051	0.444179	0.495914
TCGA-DD-AAEI-01A-11R-A41C-07	Low	0.589282	0.647723	0.38472	0.507025	0.617725	0.27568	0.384393	0.526151
TCGA-DD-AAEK-01A-11R-A41C-07	Low	0.613818	0.693889	0.442934	0.521315	0.519292	0.427962	0.448894	0.560111
TCGA-DD-AAVP-01A-11R-A41C-07	High	0.501539	0.681286	0.529727	0.475269	0.468992	0.294194	0.413718	0.48493
TCGA-DD-AAVQ-01A-11R-A41C-07	High	0.696864	0.70252	0.360551	0.553665	0.570132	0.538326	0.455125	0.500794
TCGA-DD-AAVR-01A-11R-A41C-07	Low	0.634872	0.709442	0.485805	0.629954	0.479821	0.439987	0.431685	0.51837
TCGA-DD-AAVS-01A-11R-A41C-07	High	0.569144	0.676519	0.37193	0.442995	0.340239	0.304066	0.312146	0.514045
TCGA-DD-AAVU-01A-11R-A41C-07	Low	0.46733	0.632972	0.324076	0.583352	0.161294	0.237131	0.288911	0.479015
TCGA-DD-AAVV-01A-11R-A41C-07	High	0.583202	0.685175	0.453049	0.565537	0.624384	0.398894	0.44238	0.510547
TCGA-DD-AAVW-01A-11R-A41C-07	Low	0.537244	0.674154	0.380078	0.49087	0.49222	0.348256	0.408059	0.544799
TCGA-DD-AAVX-01A-11R-A41C-07	Low	0.611522	0.688143	0.438298	0.570768	0.401854	0.328124	0.39933	0.527469
TCGA-DD-AAVY-01A-11R-A41C-07	High	0.494692	0.673275	0.438814	0.405425	0.787303	0.21461	0.305735	0.521151
TCGA-DD-AAVZ-01A-11R-A41C-07	High	0.510141	0.6794	0.400642	0.472211	0.2241	0.292887	0.324485	0.514341
TCGA-DD-AAW0-01A-11R-A41C-07	High	0.542716	0.676362	0.472722	0.576871	0.444249	0.33862	0.397345	0.51533
TCGA-DD-AAW1-01A-11R-A41C-07	Low	0.474028	0.68723	0.466208	0.478232	0.307428	0.214049	0.391432	0.544199
TCGA-DD-AAW2-01A-11R-A41C-07	Low	0.497329	0.689991	0.434404	0.460192	0.266062	0.213124	0.339444	0.499638
TCGA-DD-AAW3-01A-11R-A41C-07	High	0.466032	0.674959	0.400316	0.433625	0.45551	0.228587	0.293431	0.494866
TCGA-ED-A459-01A-11R-A266-07	Low	0.401398	0.616709	0.421981	0.524685	0.179865	0.238488	0.358533	0.533547
TCGA-ED-A4XI-01A-11R-A266-07	Low	0.601465	0.683076	0.450612	0.583151	0.516097	0.322823	0.396931	0.533336
TCGA-ED-A5KG-01A-11R-A27V-07	High	0.774607	0.747955	0.402801	0.531888	0.783675	0.6475	0.508685	0.585469
TCGA-ED-A627-01A-12R-A311-07	Low	0.717789	0.714935	0.533486	0.566763	0.360651	0.383456	0.479067	0.545811
TCGA-ED-A66X-01A-11R-A311-07	High	0.474568	0.663628	0.39925	0.422018	0.373374	0.302411	0.378855	0.489325
TCGA-ED-A66Y-01A-11R-A311-07	Low	0.354288	0.683931	0.235131	0.373714	0.253176	0.262401	0.317756	0.495782
TCGA-ED-A7PX-01A-51R-A352-07	High	0.436585	0.694453	0.363246	0.406274	0.285175	0.24931	0.369498	0.48419
TCGA-ED-A7PY-01A-11R-A33R-07	High	0.503021	0.679408	0.306451	0.444814	0.281655	0.267205	0.304952	0.458477
TCGA-ED-A7PZ-01A-11R-A33R-07	High	0.292798	0.64119	0.322415	0.323196	0.131298	0.192706	0.309461	0.414724
TCGA-ED-A7XO-01A-11R-A352-07	High	0.602454	0.696978	0.518833	0.522616	0.905282	0.381609	0.385621	0.475776
TCGA-ED-A7XP-01A-11R-A352-07	High	0.530485	0.669082	0.419527	0.491268	0.453453	0.273045	0.38737	0.522044
TCGA-ED-A82E-01A-11R-A352-07	Low	0.414473	0.686069	0.293086	0.43848	0.398984	0.236791	0.341267	0.511441
TCGA-ED-A8O5-01A-11R-A36F-07	Low	0.52674	0.696932	0.339417	0.393638	0.274238	0.272854	0.362203	0.502351
TCGA-ED-A8O6-01A-11R-A36F-07	Low	0.479126	0.653529	0.317579	0.343566	0.546363	0.229941	0.334704	0.48356
TCGA-ED-A97K-01A-21R-A38B-07	Low	0.397145	0.699817	0.430442	0.456645	0.367148	0.309549	0.397723	0.538071
TCGA-EP-A12J-01A-11R-A131-07	High	0.547408	0.69139	0.470442	0.477473	0.343974	0.233074	0.368432	0.535652
TCGA-EP-A26S-01A-11R-A16W-07	High	0.538481	0.670817	0.409122	0.477093	0.317065	0.232673	0.339055	0.529203
TCGA-EP-A2KA-01A-11R-A180-07	High	0.645295	0.704097	0.427569	0.515861	0.576955	0.34614	0.427233	0.488181
TCGA-EP-A2KB-01A-11R-A180-07	Low	0.484008	0.694082	0.335092	0.4644	0.406944	0.229328	0.347548	0.478989
TCGA-EP-A2KC-01A-11R-A213-07	High	0.428791	0.661249	0.379118	0.46803	0.333904	0.259256	0.348314	0.519393
TCGA-EP-A3JL-01A-11R-A213-07	High	0.640666	0.67534	0.449429	0.638373	0.479604	0.332971	0.415336	0.499545
TCGA-EP-A3RK-01A-11R-A22L-07	High	0.619744	0.680724	0.45923	0.74956	0.577821	0.376013	0.43673	0.496355
TCGA-ES-A2HS-01A-11R-A180-07	Low	0.496897	0.667829	0.388532	0.569142	0.0362221	0.22597	0.359771	0.452786
TCGA-ES-A2HT-01A-12R-A180-07	High	0.553465	0.663861	0.431336	0.623014	0.400825	0.321849	0.401976	0.458905
TCGA-FV-A23B-01A-11R-A16W-07	Low	0.5429	0.687002	0.379521	0.462645	0.421183	0.29392	0.382227	0.505802
TCGA-FV-A2QQ-01A-11R-A22L-07	High	0.590014	0.68181	0.385635	0.593674	0.569645	0.333453	0.367366	0.508539
TCGA-FV-A2QR-01A-11R-A213-07	High	0.478534	0.650414	0.422102	0.40874	0.218036	0.250681	0.359293	0.48165
TCGA-FV-A3I0-01A-11R-A22L-07	Low	0.485008	0.70147	0.360389	0.409706	0.351121	0.172027	0.3448	0.505373
TCGA-FV-A3I1-01A-11R-A22L-07	High	0.444442	0.628753	0.391315	0.536003	0.592331	0.310633	0.420438	0.488413
TCGA-FV-A3R2-01A-11R-A22L-07	Low	0.484917	0.645385	0.430294	0.493261	0.392866	0.195849	0.369768	0.505324
TCGA-FV-A3R3-01A-11R-A22L-07	Low	0.579483	0.703869	0.431382	0.563715	0.270068	0.303226	0.411329	0.509728
TCGA-FV-A495-01A-11R-A266-07	High	0.653488	0.689072	0.42467	0.614611	0.292863	0.376841	0.391798	0.450236
TCGA-FV-A496-01A-11R-A266-07	Low	0.337868	0.63478	0.351443	0.380452	0.348577	0.225056	0.264686	0.477731
TCGA-FV-A4ZP-01A-12R-A266-07	High	0.573526	0.63389	0.397233	0.464246	0.427139	0.267047	0.407583	0.409257
TCGA-FV-A4ZQ-01A-11R-A266-07	Low	0.621246	0.701423	0.377042	0.40766	0.46374	0.383471	0.45033	0.55734
TCGA-G3-A25S-01A-11R-A16W-07	High	0.534646	0.658135	0.390317	0.609574	0.385449	0.208157	0.340029	0.458075
TCGA-G3-A25T-01A-11R-A16W-07	Low	0.548738	0.689695	0.397017	0.501929	0.151169	0.232099	0.356813	0.492631
TCGA-G3-A25U-01A-11R-A16W-07	High	0.480975	0.646771	0.437311	0.401428	0.98915	0.209818	0.27315	0.515359
TCGA-G3-A25V-01A-11R-A16W-07	Low	0.572471	0.695618	0.499713	0.628225	0.577875	0.346228	0.400782	0.518435
TCGA-G3-A25X-01A-11R-A16W-07	High	0.649086	0.669488	0.474714	0.508013	0.457568	0.266548	0.451548	0.466282
TCGA-G3-A25Y-01A-11R-A16W-07	High	0.533749	0.698646	0.385415	0.512165	0.384907	0.30163	0.385681	0.454097
TCGA-G3-A25Z-01A-11R-A16W-07	High	0.432374	0.644257	0.453898	0.531695	0.453236	0.215548	0.380518	0.49548
TCGA-G3-A3CG-01A-11R-A213-07	High	0.563747	0.686253	0.469162	0.517964	0.430821	0.302436	0.386932	0.479392
TCGA-G3-A3CH-01A-11R-A22L-07	Low	0.607237	0.662391	0.368982	0.577518	0.346952	0.359541	0.378208	0.525627
TCGA-G3-A3CI-01A-11R-A213-07	Low	0.605134	0.697369	0.54177	0.59957	0.41447	0.378478	0.420437	0.497391
TCGA-G3-A3CJ-01A-11R-A213-07	Low	0.57089	0.670585	0.458432	0.480903	0.427572	0.304221	0.351267	0.483701
TCGA-G3-A3CK-01A-11R-A213-07	High	0.579091	0.703099	0.447221	0.519475	0.451829	0.341742	0.401336	0.537209
TCGA-G3-A5SI-01A-31R-A27V-07	Low	0.391193	0.652772	0.358	0.396045	0.566613	0.237377	0.299881	0.506113
TCGA-G3-A5SJ-01A-11R-A27V-07	Low	0.542394	0.688759	0.480019	0.463369	0.539271	0.362496	0.429949	0.472331
TCGA-G3-A5SK-01A-11R-A27V-07	Low	0.71103	0.705199	0.454228	0.530611	0.714804	0.305649	0.406778	0.529981
TCGA-G3-A5SL-01A-11R-A27V-07	High	0.521664	0.683282	0.43331	0.512971	0.481987	0.22161	0.344089	0.497462
TCGA-G3-A5SM-01A-12R-A28V-07	High	0.527825	0.647137	0.433205	0.530809	0.461412	0.370556	0.42975	0.505366
TCGA-G3-A6UC-01A-21R-A33J-07	Low	0.488923	0.685913	0.344018	0.396304	0.896402	0.160675	0.272922	0.534301
TCGA-G3-A7M5-01A-11R-A33R-07	Low	0.608855	0.69118	0.465761	0.544338	0.18907	0.249141	0.336635	0.46757
TCGA-G3-A7M6-01A-11R-A33R-07	High	0.412768	0.6603	0.343731	0.48505	0.130053	0.302612	0.351355	0.480284
TCGA-G3-A7M7-01A-12R-A352-07	Low	0.509207	0.659678	0.402062	0.524751	0.294271	0.282782	0.349803	0.515622
TCGA-G3-A7M8-01A-11R-A33R-07	Low	0.45657	0.652816	0.444841	0.502818	0.724767	0.280451	0.342169	0.510504
TCGA-G3-A7M9-01A-23R-A352-07	High	0.384699	0.665145	0.335799	0.267822	0.358918	0.221278	0.357166	0.461957
TCGA-G3-AAUZ-01A-11R-A38B-07	Low	0.637453	0.701414	0.385844	0.586911	0.334716	0.388828	0.406667	0.478943
TCGA-G3-AAV0-01A-11R-A37K-07	Low	0.612845	0.683849	0.364479	0.52467	0.502345	0.338622	0.356515	0.438888
TCGA-G3-AAV1-01A-11R-A38B-07	Low	0.432986	0.658434	0.416065	0.504543	0.344516	0.207028	0.376983	0.567672
TCGA-G3-AAV2-01A-11R-A37K-07	High	0.50528	0.67653	0.462168	0.500472	0.415282	0.209572	0.376667	0.506987
TCGA-G3-AAV3-01A-11R-A37K-07	Low	0.620707	0.689087	0.448833	0.591055	0.507163	0.3972	0.477427	0.496926
TCGA-G3-AAV4-01A-11R-A38B-07	Low	0.497236	0.700286	0.408603	0.468776	0.570836	0.250909	0.439197	0.543151
TCGA-G3-AAV5-01A-11R-A37K-07	High	0.50091	0.651676	0.3701	0.533137	0.371534	0.292186	0.378035	0.493938
TCGA-G3-AAV6-01A-21R-A37K-07	Low	0.380354	0.64756	0.351548	0.382046	0.348739	0.215652	0.321467	0.437746
TCGA-G3-AAV7-01A-11R-A38B-07	High	0.344875	0.650585	0.381963	0.40005	0.444411	0.28535	0.404872	0.51938
TCGA-GJ-A3OU-01A-31R-A38B-07	Low	0.593823	0.680333	0.518536	0.689789	0.660877	0.395737	0.492647	0.530365
TCGA-GJ-A6C0-01A-12R-A311-07	Low	0.514847	0.653731	0.465997	0.558841	0.341105	0.253629	0.373284	0.455376
TCGA-GJ-A9DB-01A-11R-A37K-07	Low	0.479436	0.661069	0.367173	0.496286	0.355615	0.244337	0.379902	0.504754
TCGA-HP-A5MZ-01A-21R-A27V-07	Low	0.612194	0.675992	0.479845	0.598457	0.491678	0.358901	0.439759	0.531449
TCGA-HP-A5N0-01A-11R-A28V-07	Low	0.593737	0.673488	0.455557	0.55068	0.780589	0.32629	0.360033	0.466936
TCGA-K7-A5RF-01A-11R-A28V-07	Low	0.612871	0.680187	0.536579	0.567179	0.548258	0.396289	0.459154	0.519219
TCGA-K7-A5RG-01A-11R-A28V-07	Low	0.701634	0.703062	0.415275	0.547514	0.610794	0.489784	0.522809	0.54247
TCGA-K7-A6G5-01A-11R-A311-07	Low	0.600094	0.660232	0.449524	0.583521	0.471429	0.327762	0.408796	0.48778
TCGA-K7-AAU7-01A-11R-A38B-07	Low	0.403936	0.657753	0.498201	0.339564	0.429359	0.237722	0.428363	0.549925
TCGA-KR-A7K0-01A-12R-A33R-07	Low	0.498359	0.675329	0.446531	0.462995	0.494007	0.242647	0.396134	0.529495
TCGA-KR-A7K2-01A-12R-A33R-07	Low	0.572179	0.656621	0.334971	0.469146	0.461195	0.303062	0.369621	0.486127
TCGA-KR-A7K7-01A-11R-A33J-07	High	0.647804	0.704969	0.339074	0.518439	0.402287	0.345687	0.403802	0.459518
TCGA-KR-A7K8-01A-11R-A33J-07	High	0.692679	0.688148	0.414167	0.596139	0.911075	0.38301	0.414385	0.488994
TCGA-LG-A6GG-01A-11R-A311-07	Low	0.443171	0.631095	0.344766	0.468578	0.632398	0.201023	0.359759	0.515117
TCGA-LG-A9QC-01A-11R-A37K-07	High	0.484132	0.692298	0.386732	0.421523	0.349984	0.204089	0.319364	0.518845
TCGA-LG-A9QD-01A-11R-A38B-07	Low	0.588148	0.680958	0.387788	0.567355	0.56553	0.379784	0.351957	0.520076
TCGA-MI-A75C-01A-11R-A32O-07	High	0.570796	0.647826	0.384522	0.519694	0.37841	0.213107	0.355218	0.514222
TCGA-MI-A75E-01A-11R-A32O-07	High	0.600658	0.673076	0.489577	0.533677	0.272721	0.389113	0.382622	0.486692
TCGA-MI-A75G-01A-11R-A32O-07	High	0.452923	0.675024	0.401507	0.471122	0.297357	0.242266	0.322715	0.494204
TCGA-MI-A75H-01A-11R-A32O-07	High	0.669049	0.705667	0.456039	0.485502	0.487726	0.268367	0.422149	0.527392
TCGA-MI-A75I-01A-11R-A32O-07	High	0.442897	0.672814	0.403407	0.489069	0.342567	0.231661	0.331568	0.475399
TCGA-MR-A520-01A-11R-A266-07	Low	0.56638	0.685231	0.433562	0.503116	0.261297	0.300832	0.349208	0.535255
TCGA-MR-A8JO-01A-12R-A36F-07	Low	0.64945	0.705015	0.408292	0.471908	0.567317	0.320825	0.446774	0.542452
TCGA-NI-A4U2-01A-11R-A28V-07	Low	0.486942	0.667361	0.445016	0.551133	0.869926	0.202489	0.34653	0.518827
TCGA-NI-A8LF-01A-11R-A36F-07	Low	0.530841	0.683601	0.424702	0.49151	0.365145	0.242036	0.374188	0.509662
TCGA-O8-A75V-01A-11R-A32O-07	High	0.565069	0.669305	0.432534	0.599598	0.426814	0.367484	0.386124	0.460304
TCGA-PD-A5DF-01A-11R-A27V-07	Low	0.434472	0.655318	0.450952	0.532049	0.509437	0.255554	0.405005	0.486705
TCGA-QA-A7B7-01A-11R-A32O-07	High	0.485874	0.632816	0.362783	0.533439	0.544793	0.259603	0.280472	0.504092
TCGA-RC-A6M3-01A-11R-A32O-07	High	0.528944	0.690499	0.342621	0.364091	0.211377	0.288552	0.406207	0.504618
TCGA-RC-A6M4-01A-11R-A32O-07	Low	0.387675	0.653195	0.381321	0.463374	0.535264	0.17076	0.334151	0.47257
TCGA-RC-A6M5-01A-11R-A32O-07	Low	0.530445	0.682271	0.400529	0.56752	0.283388	0.327629	0.364292	0.467521
TCGA-RC-A6M6-01A-11R-A32O-07	Low	0.441072	0.661747	0.28407	0.353397	0.524327	0.239045	0.332659	0.477507
TCGA-RC-A7S9-01A-11R-A33R-07	Low	0.512481	0.66741	0.379956	0.415415	0.449284	0.35407	0.368402	0.463446
TCGA-RC-A7SB-01A-21R-A352-07	Low	0.447102	0.646858	0.362383	0.465597	0.853737	0.226435	0.34383	0.49833
TCGA-RC-A7SF-01A-11R-A352-07	Low	0.525308	0.668877	0.344899	0.42397	0.547446	0.254903	0.353176	0.482444
TCGA-RC-A7SH-01A-11R-A38B-07	High	0.459868	0.658449	0.287197	0.266751	0.40337	0.224929	0.307582	0.458072
TCGA-RC-A7SK-01A-11R-A352-07	Low	0.418139	0.649962	0.264995	0.416239	0.397739	0.260616	0.309371	0.504365
TCGA-RG-A7D4-01A-12R-A33R-07	Low	0.594726	0.69093	0.296762	0.423998	0.499367	0.438492	0.433231	0.520753
TCGA-T1-A6J8-01A-11R-A32O-07	High	0.469523	0.649978	0.41658	0.534074	0.763046	0.248706	0.340975	0.472558
TCGA-UB-A7MA-01A-11R-A33R-07	High	0.381826	0.666502	0.37433	0.252127	0.28485	0.211536	0.351948	0.461873
TCGA-UB-A7MB-01A-11R-A33R-07	High	0.469986	0.653195	0.400314	0.394731	0.543006	0.106024	0.310559	0.540027
TCGA-UB-A7MC-01A-11R-A33R-07	High	0.398334	0.670277	0.407221	0.351226	0.192535	0.200565	0.295383	0.578543
TCGA-UB-A7MD-01A-12R-A352-07	High	0.538829	0.658118	0.513258	0.523961	0.484261	0.265589	0.411178	0.511796
TCGA-UB-A7ME-01A-11R-A33J-07	High	0.577222	0.672946	0.317824	0.518797	0.531149	0.412873	0.429307	0.476385
TCGA-UB-A7MF-01A-11R-A33J-07	High	0.684591	0.685955	0.368446	0.455547	0.497201	0.363244	0.416071	0.503821
TCGA-UB-AA0U-01A-11R-A38B-07	Low	0.512824	0.669753	0.445381	0.582705	0.401908	0.310077	0.401914	0.523685
TCGA-UB-AA0V-01A-11R-A38B-07	Low	0.56206	0.701146	0.493338	0.523628	0.221826	0.311906	0.386294	0.508097
TCGA-WJ-A86L-01A-12R-A39D-07	Low	0.458181	0.62644	0.3067	0.479495	0.331197	0.303119	0.30888	0.46849
TCGA-WQ-A9G7-01A-11R-A37K-07	High	0.430586	0.661262	0.34348	0.384758	0.242184	0.266901	0.294526	0.397152
TCGA-WQ-AB4B-01A-11R-A41C-07	Low	0.555911	0.64919	0.417242	0.530199	0.490595	0.277235	0.387301	0.498597
TCGA-WX-AA44-01A-11R-A39D-07	High	0.484193	0.66267	0.38178	0.509846	0.344245	0.29714	0.378828	0.448721
TCGA-WX-AA46-01A-11R-A39D-07	Low	0.568283	0.69589	0.530363	0.531964	0.49666	0.286211	0.34938	0.53789
TCGA-WX-AA47-01A-11R-A39D-07	Low	0.411768	0.683236	0.316191	0.353368	0.00763425	0.300979	0.295011	0.458575
TCGA-XR-A8TC-01A-11R-A36F-07	High	0.442432	0.668453	0.342171	0.442402	0.565693	0.166256	0.307453	0.512622
TCGA-XR-A8TD-01A-12R-A39D-07	Low	0.720377	0.697602	0.525468	0.551255	0.389997	0.35417	0.47327	0.494853
TCGA-XR-A8TE-01A-11R-A36F-07	Low	0.48515	0.695941	0.428754	0.415376	0.21939	0.249392	0.388441	0.569074
TCGA-XR-A8TF-01A-11R-A36F-07	High	0.548099	0.682992	0.352182	0.423237	0.338506	0.235923	0.340217	0.565767
TCGA-XR-A8TG-01A-11R-A36F-07	Low	0.464707	0.682918	0.422279	0.459096	0.415011	0.274695	0.427842	0.519769
TCGA-YA-A8S7-01A-11R-A37K-07	High	0.506407	0.657869	0.54982	0.506932	0.40873	0.258331	0.3995	0.521978
TCGA-ZP-A9CV-01A-11R-A38B-07	High	0.602433	0.70133	0.460128	0.565018	0.352529	0.341978	0.395311	0.538708
TCGA-ZP-A9CY-01A-11R-A38B-07	Low	0.536492	0.662093	0.467892	0.553901	0.818598	0.335099	0.363812	0.505559
TCGA-ZP-A9CZ-01A-11R-A38B-07	High	0.547331	0.67993	0.411916	0.573434	0.452478	0.406	0.433105	0.508364
TCGA-ZP-A9D0-01A-11R-A37K-07	Low	0.453278	0.677501	0.37741	0.515053	0.4397	0.307522	0.35019	0.491477
TCGA-ZP-A9D1-01A-11R-A38B-07	High	0.60374	0.670216	0.46356	0.529237	0.355182	0.32132	0.410931	0.538623
TCGA-ZP-A9D2-01A-11R-A38B-07	High	0.40357	0.652115	0.356232	0.466795	0.265141	0.352512	0.330388	0.545656
TCGA-ZP-A9D4-01A-11R-A37K-07	High	0.405229	0.654493	0.41125	0.396743	0.623085	0.176456	0.309473	0.494485
TCGA-ZS-A9CD-01A-11R-A37K-07	High	0.543145	0.664877	0.504279	0.575628	0.327028	0.284425	0.359655	0.50922
TCGA-ZS-A9CE-01A-11R-A37K-07	High	0.386406	0.631377	0.335747	0.403088	0.961266	0.197617	0.280588	0.460242
TCGA-ZS-A9CF-01A-11R-A38B-07	Low	0.567923	0.692658	0.380245	0.5925	0.336449	0.210597	0.347795	0.524509
TCGA-ZS-A9CF-02A-11R-A38B-07	Low	0.530078	0.689885	0.389626	0.596747	0.382471	0.221925	0.320941	0.536778
TCGA-ZS-A9CG-01A-11R-A37K-07	Low	0.556952	0.688078	0.501388	0.498558	0.395898	0.235816	0.388733	0.529217
